# Supplementary material for: Synthesis and crystal structure of poly[[bis­(aqua-κO)tetra­kis­(μ-4,4′-bi­pyridine-κ2 N:N′)hexa­kis­(3-chloro­benzoato)-κ5 O;κ2 O:O′-tricobalt(II)] methanol disolvate]
Source: Acta Crystallogr E Crystallogr Commun. 2022 Feb 1;78(Pt 3):255–8. doi: 10.1107/S2056989022000731 (PMC8900501; doi:10.1107/S2056989022000731)
Supplement: Supplementary file 1 [file e-78-00255-sup1.cif]

##############################################################################
#                                                                            #
# This CIF contains the data in a paper accepted for publication in          #
# Acta Crystallographica Section E. It conforms to the requirements of       #
# Notes for Authors for Acta Crystallographica Section E, and has been       #
# peer reviewed under the auspices of the IUCr Commission on Journals.       #
#                                                                            #
# Full details of the Crystallographic Information File format               #
# are given in the paper "The Crystallographic Information File (CIF):       #
# a New Standard Archive File for Crystallography" by S. R. Hall, F. H.      #
# Allen and I. D. Brown [Acta Cryst. (1991), A47, 655-685].                  #
#                                                                            #
# The current version of the core CIF dictionary is obtainable from          #
# ftp://ftp.iucr.org/pub/cif_core.dic.                                       #
#                                                                            #
# Software is freely available for graphical display of the structure(s)     #
# in this CIF. For information consult the CIF software page                 #
# http://www.iucr.org/resources/cif/software.                                #
#                                                                            #
# This file may be used for bona fide research purposes within the           #
# scientific community so long as proper attribution is given to the journal # 
# article from which it was obtained.                                        #
#                                                                            #
##############################################################################
data_I
_audit_creation_method
;
Olex2 1.5
(compiled 2021.12.09 svn.r5202d8cf for OlexSys, GUI svn.r6439)
;
_journal_date_recd_electronic     2021-12-28
_journal_date_accepted     2022-01-21
_journal_name_full     'Acta Crystallographica, Section E'
_journal_year     2022
_journal_volume     78
_journal_issue      3
_journal_page_first     0
_journal_page_last     0
_journal_paper_category     GM
_journal_paper_doi     10.1107/S2056989022000731
_journal_coeditor_code     YK2163
_publ_contact_author_name     'Nanthawat Wannarit'
_publ_contact_author_address
;
Department of Chemistry, Faculty of Science and Technology, Thammasat
University, Klong Luang, Pathum Thani 12121,
Thailand
;
_publ_contact_author_email     'nwan0110@tu.ac.th'
_publ_contact_author_fax     '+66 2564 4483'
_publ_contact_author_phone     '+66 2564 4440 to 59 Ext. 2401'
_publ_section_title
;\
Synthesis and crystal structure of
poly[[bis(aqua-\k<i>O</i>)tetrakis(\m-4,4'-bipyridine-\k^2^<i>N</i>:<i>N</i>')\
hexakis(3-chlorobenzoato)-\k^5^<i>O</i>;\k^2^<i>O</i>:<i>O</i>'-tricobalt(II)]
methanol disolvate]
;
loop_
    _publ_author_name
    _publ_author_footnote
    _publ_author_address
    'Promwit, Phakamat' .
;
Department of Chemistry, Faculty of Science and Technology,
Thammasat University, Klong Luang, Pathum Thani 12121,
Thailand
;
    'Chainok, Kittipong' .
;
Thammasat University Research Unit in Multifunctional Crystalline Materials \
and Applications (TU-MCMA), Faculty of Science and Technology,
Thammasat University, Klong Luang, Pathum Thani 12121,
Thailand
;
    'Wannarit, Nanthawat' .
;
Department of Chemistry, Faculty of Science and Technology,
Thammasat University, Klong Luang, Pathum Thani 12121,
Thailand
Thammasat University Research Unit in Multifunctional Crystalline Materials \
and Applications (TU-MCMA), Faculty of Science and Technology,
Thammasat University, Klong Luang, Pathum Thani 12121,
Thailand
;
_publ_section_synopsis
;
The synthesis, crystal structure and properties of a novel ladder-chain Co^II^
coordination polymer constructed from 4,4'-bipyridine (4,4'-bipy) and
<i>m</i>-chlorobenzoate (3-Clbenz),
{[Co~3~(4,4'-bipy)~4~(3-Clbenz)~6~(H~2~O)~2~]\\cdot2CH~3~OH}<i>~n~</i>, are
reported.
;
_chemical_name_systematic
;\
poly[[bis(aqua-\k<i>O</i>)\
tetrakis(\m-4,4'-bipyridine-\k^2^<i>N</i>:<i>N</i>')\
hexakis(3-chlorobenzoato)-\k^5^<i>O</i>;\k^2^<i>O</i>:<i>O</i>'-\
tricobalt(II)] methanol disolvate]
;
_chemical_name_common     ?
_chemical_formula_moiety     'C82 H60 Cl6 Co3 N8 O14, 2(C H4 O)'
_chemical_formula_sum     'C84 H68 Cl6 Co3 N8 O16'
_chemical_formula_iupac     '[Co3 (C7 H4 Cl O2)6 (C10 H8 N2)4 (H2 O)2], 2CH4 O'
_chemical_formula_weight     1834.95
_chemical_melting_point     ?
_space_group_crystal_system     triclinic
_space_group_name_H-M_alt     'P -1'
_space_group_name_Hall     '-P 1'
loop_
    _space_group_symop_operation_xyz
    'x, y, z'
    '-x, -y, -z'
_cell_length_a     11.388(2)
_cell_length_b     11.868(2)
_cell_length_c     18.055(3)
_cell_angle_alpha     79.516(6)
_cell_angle_beta     79.088(6)
_cell_angle_gamma     62.148(6)
_cell_volume     2106.3(7)
_cell_formula_units_Z     1
_cell_measurement_reflns_used     9884
_cell_measurement_theta_min     2.89
_cell_measurement_theta_max     25.87
_cell_measurement_temperature     296
_exptl_crystal_description     block
_exptl_crystal_colour     red
_exptl_crystal_size_max     0.43
_exptl_crystal_size_mid     0.32
_exptl_crystal_size_min     0.26
_exptl_crystal_density_diffrn     1.447
_exptl_crystal_density_meas     ?
_exptl_crystal_density_method     'not measured'
_exptl_crystal_F_000     939
_exptl_absorpt_coefficient_mu     0.844
_exptl_absorpt_correction_type     multi-scan
_exptl_absorpt_process_details
;
(SADABS; Bruker, 2016)
;
_exptl_absorpt_correction_T_min     0.6844
_exptl_absorpt_correction_T_max     0.7453
_exptl_special_details     ?
_diffrn_ambient_temperature     296.0
_diffrn_source     'sealed x-ray tube'
_diffrn_source_power     1.5
_diffrn_source_voltage     50.0
_diffrn_source_current     30.0
_diffrn_radiation_type     MoK\a
_diffrn_radiation_wavelength     0.71073
_diffrn_radiation_monochromator     graphite
_diffrn_measurement_device_type     'Bruker D8 QUEST CMOS PHOTON II'
_diffrn_measurement_device     'four-circle KAPPA diffractometer'
_diffrn_measurement_method     '\w and \f scans'
_diffrn_detector     'Bruker PHOTON 200 area detector'
_diffrn_detector_area_resol_mean     7.39
_diffrn_reflns_number     78843
_diffrn_reflns_av_R_equivalents     0.0771
_diffrn_reflns_av_unetI/netI     0.0387
_diffrn_reflns_theta_min     2.892
_diffrn_reflns_theta_max     26.181
_diffrn_reflns_theta_full     25.242
_diffrn_measured_fraction_theta_max     0.990
_diffrn_measured_fraction_theta_full     0.998
_diffrn_reflns_limit_h_min     -14
_diffrn_reflns_limit_h_max     14
_diffrn_reflns_limit_k_min     -14
_diffrn_reflns_limit_k_max     14
_diffrn_reflns_limit_l_min     -22
_diffrn_reflns_limit_l_max     22
_diffrn_standards_number     0
_diffrn_radiation_probe     x-ray
_refine_special_details     ?
_reflns_number_total     8352
_reflns_number_gt     6158
_reflns_threshold_expression     'I > 2\s(I)'
_refine_ls_structure_factor_coef     Fsqd
_refine_ls_matrix_type     full
_refine_ls_R_factor_all     0.0628
_refine_ls_R_factor_gt     0.0369
_refine_ls_wR_factor_gt     0.0818
_refine_ls_wR_factor_ref     0.0929
_refine_ls_goodness_of_fit_ref     1.017
_refine_ls_restrained_S_all     1.016
_refine_ls_number_reflns     8352
_refine_ls_number_parameters     598
_refine_ls_number_restraints     43
_refine_ls_hydrogen_treatment     mixed
_refine_ls_weighting_scheme     calc
_refine_ls_weighting_details
              'w=1/[\s^2^(Fo^2^)+(0.0352P)^2^+1.2109P] where P=(Fo^2^+2Fc^2^)/3'
_atom_sites_solution_hydrogens     mixed
_atom_sites_solution_primary     ?
_atom_sites_solution_secondary     ?
_refine_ls_shift/su_max     0.001
_refine_ls_shift/su_mean     0.000
_refine_diff_density_max     0.391
_refine_diff_density_min     -0.357
_refine_ls_extinction_method
;
SHELXL (Sheldrick, 2015b)
;
_refine_ls_extinction_coef     0.0034(6)
_refine_ls_extinction_expression
                                  'Fc^*^=kFc[1+0.001xFc^2^\l^3^/sin(2\q)]^-1/4^'
loop_
    _atom_type_symbol
    _atom_type_description
    _atom_type_scat_dispersion_real
    _atom_type_scat_dispersion_imag
    _atom_type_scat_source
    'C' 'C' 0.0033 0.0016
                         'International Tables Vol C Tables 4.2.6.8 and 6.1.1.4'
    'H' 'H' 0.0000 0.0000
                         'International Tables Vol C Tables 4.2.6.8 and 6.1.1.4'
    'Cl' 'Cl' 0.1484 0.1585
                         'International Tables Vol C Tables 4.2.6.8 and 6.1.1.4'
    'Co' 'Co' 0.3494 0.9721
                         'International Tables Vol C Tables 4.2.6.8 and 6.1.1.4'
    'N' 'N' 0.0061 0.0033
                         'International Tables Vol C Tables 4.2.6.8 and 6.1.1.4'
    'O' 'O' 0.0106 0.0060
                         'International Tables Vol C Tables 4.2.6.8 and 6.1.1.4'
_computing_data_collection
;
APEX3 (Bruker, 2016)
;
_computing_cell_refinement
;
SAINT (Bruker, 2016)
;
_computing_data_reduction
;
SAINT (Bruker, 2016)
;
_computing_structure_solution
;
SHELXT (Sheldrick, 2015a)
;
_computing_structure_refinement
;
SHELXL (Sheldrick, 2015b)
;
_computing_molecular_graphics
;
<i>OLEX2</i> (Dolomanov <i>et al.</i>,  2009)
;
_computing_publication_material
;
<i>OLEX2</i> (Dolomanov <i>et al.</i>,  2009)
;
loop_
    _atom_site_type_symbol
    _atom_site_label
    _atom_site_fract_x
    _atom_site_fract_y
    _atom_site_fract_z
    _atom_site_U_iso_or_equiv
    _atom_site_adp_type
    _atom_site_calc_flag
    _atom_site_occupancy
    _atom_site_disorder_assembly
    _atom_site_disorder_group
    Co Co1 0.50698(3) 0.68260(3) 0.63422(2) 0.03063(10) Uani d 1 . .
    Co Co2 0.500000 1.000000 0.000000 0.03999(13) Uani d 1 . .
    Cl Cl1 0.99436(12) 0.00343(9) 0.59982(7) 0.1103(4) Uani d 1 . .
    Cl Cl2 0.05072(9) 1.34860(8) 0.61650(5) 0.0794(3) Uani d 1 . .
    Cl Cl3 1.09130(10) 0.45840(8) -0.12014(5) 0.0856(3) Uani d 1 . .
    O O1 0.63032(18) 0.48413(16) 0.60490(10) 0.0500(4) Uani d 1 . .
    O O2 0.56402(17) 0.52368(16) 0.72324(10) 0.0471(4) Uani d 1 . .
    O O3 0.39489(17) 0.86355(16) 0.66137(10) 0.0500(4) Uani d 1 . .
    O O4 0.3946(2) 0.80593(19) 0.78514(12) 0.0682(6) Uani d 1 . .
    O O5 0.70423(17) 0.88325(17) -0.02018(9) 0.0489(4) Uani d 1 . .
    O O6 0.79423(19) 1.0110(2) -0.00999(12) 0.0637(5) Uani d 1 . .
    O O7 0.4670(2) 0.83959(19) -0.00306(11) 0.0554(5) Uani d 1 . .
    H H7A 0.3828(18) 0.870(3) -0.0018(18) 0.070(10) Uiso d 1 . .
    H H7B 0.504(3) 0.789(3) -0.0370(14) 0.074(11) Uiso d 1 . .
    O O8 0.5835(9) 0.6811(6) 0.8812(6) 0.070(2) Uani d 0.72(3) A 1
    H H8A 0.534267 0.713202 0.847635 0.105 Uiso calc 0.72(3) A 1
    O O8A 0.552(4) 0.669(3) 0.893(2) 0.118(10) Uani d 0.28(3) A 2
    H H8AA 0.513149 0.667322 0.860315 0.177 Uiso calc 0.28(3) A 2
    N N1 0.50401(17) 0.74863(17) 0.51524(10) 0.0320(4) Uani d 1 . .
    N N2 0.5003(2) 0.94739(19) 0.12052(10) 0.0436(5) Uani d 1 . .
    N N3 0.68941(18) 0.69508(18) 0.63878(11) 0.0373(4) Uani d 1 . .
    N N4 1.32607(18) 0.66423(18) 0.63798(11) 0.0378(4) Uani d 1 . .
    C C1 0.4041(7) 0.8562(8) 0.4894(4) 0.0409(18) Uani d 0.584(19) B 1
    H H1 0.336133 0.906039 0.524106 0.049 Uiso calc 0.584(19) B 1
    C C2 0.3979(7) 0.8961(8) 0.4134(3) 0.0422(17) Uani d 0.584(19) B 1
    H H2 0.324386 0.970146 0.397732 0.051 Uiso calc 0.584(19) B 1
    C C4 0.6000(9) 0.7124(8) 0.3873(5) 0.0385(19) Uani d 0.584(19) B 1
    H H4 0.668235 0.658787 0.354224 0.046 Uiso calc 0.584(19) B 1
    C C5 0.5979(9) 0.6781(9) 0.4639(4) 0.0368(19) Uani d 0.584(19) B 1
    H H5 0.666182 0.600802 0.481176 0.044 Uiso calc 0.584(19) B 1
    C C1A 0.4507(18) 0.8730(9) 0.4867(5) 0.052(3) Uani d 0.416(19) B 2
    H H1A 0.411651 0.934175 0.520990 0.062 Uiso calc 0.416(19) B 2
    C C2A 0.4498(19) 0.9156(8) 0.4113(4) 0.056(4) Uani d 0.416(19) B 2
    H H2A 0.415636 1.002838 0.395275 0.067 Uiso calc 0.416(19) B 2
    C C4A 0.5608(15) 0.7006(10) 0.3868(6) 0.038(3) Uani d 0.416(19) B 2
    H H4A 0.602070 0.637977 0.353428 0.045 Uiso calc 0.416(19) B 2
    C C5A 0.5608(15) 0.6653(12) 0.4634(6) 0.038(3) Uani d 0.416(19) B 2
    H H5A 0.602681 0.578372 0.480289 0.046 Uiso calc 0.416(19) B 2
    C C3 0.5007(2) 0.8269(2) 0.35885(12) 0.0355(5) Uani d 1 . .
    C C6 0.5011(2) 0.8683(2) 0.27628(12) 0.0374(5) Uani d 1 . .
    C C7 0.4220(3) 0.9934(2) 0.24883(13) 0.0470(6) Uani d 1 . .
    H H7 0.367277 1.053757 0.282340 0.056 Uiso calc 1 . .
    C C8 0.4246(3) 1.0285(2) 0.17172(14) 0.0504(7) Uani d 1 . .
    H H8 0.370780 1.113144 0.154564 0.060 Uiso calc 1 . .
    C C9 0.5766(3) 0.8273(3) 0.14692(14) 0.0582(8) Uani d 1 . .
    H H9 0.630829 0.769104 0.112168 0.070 Uiso calc 1 . .
    C C10 0.5794(3) 0.7848(3) 0.22277(14) 0.0563(7) Uani d 1 . .
    H H10 0.634247 0.699523 0.238210 0.068 Uiso calc 1 . .
    C C11 0.7468(2) 0.6564(2) 0.70265(13) 0.0415(6) Uani d 1 . .
    H H11 0.702007 0.632002 0.746159 0.050 Uiso calc 1 . .
    C C12 0.8689(2) 0.6506(2) 0.70775(13) 0.0401(5) Uani d 1 . .
    H H12 0.904054 0.623321 0.753865 0.048 Uiso calc 1 . .
    C C13 0.9389(2) 0.6852(2) 0.64437(13) 0.0350(5) Uani d 1 . .
    C C14 0.8759(3) 0.7325(3) 0.57973(15) 0.0589(8) Uani d 1 . .
    H H14 0.915922 0.762362 0.536209 0.071 Uiso calc 1 . .
    C C15 0.7537(3) 0.7356(3) 0.57951(15) 0.0599(8) Uani d 1 . .
    H H15 0.713650 0.768076 0.534968 0.072 Uiso calc 1 . .
    C C16 1.0742(2) 0.6734(2) 0.64405(13) 0.0341(5) Uani d 1 . .
    C C17 1.1168(2) 0.6868(2) 0.70762(13) 0.0405(6) Uani d 1 . .
    H H17 1.061642 0.698869 0.753556 0.049 Uiso calc 1 . .
    C C18 1.2415(2) 0.6820(2) 0.70222(14) 0.0433(6) Uani d 1 . .
    H H18 1.268121 0.691561 0.745340 0.052 Uiso calc 1 . .
    C C19 1.2866(2) 0.6468(2) 0.57783(14) 0.0433(6) Uani d 1 . .
    H H19 1.344921 0.631851 0.533042 0.052 Uiso calc 1 . .
    C C20 1.1646(2) 0.6498(2) 0.57855(14) 0.0439(6) Uani d 1 . .
    H H20 1.142397 0.635907 0.535167 0.053 Uiso calc 1 . .
    C C21 0.6305(2) 0.4468(2) 0.67475(15) 0.0407(6) Uani d 1 . .
    C C22 0.7160(2) 0.3079(2) 0.69985(14) 0.0425(6) Uani d 1 . .
    C C23 0.8002(3) 0.2268(2) 0.64613(16) 0.0516(7) Uani d 1 . .
    H H23 0.798960 0.256315 0.594778 0.062 Uiso calc 1 . .
    C C24 0.8861(3) 0.1018(3) 0.66913(18) 0.0633(8) Uani d 1 . .
    C C25 0.8881(4) 0.0552(3) 0.7441(2) 0.0755(10) Uani d 1 . .
    H H25 0.946344 -0.029321 0.758825 0.091 Uiso calc 1 . .
    C C26 0.8032(4) 0.1350(3) 0.79735(18) 0.0734(9) Uani d 1 . .
    H H26 0.803440 0.103845 0.848487 0.088 Uiso calc 1 . .
    C C27 0.7169(3) 0.2615(3) 0.77596(16) 0.0566(7) Uani d 1 . .
    H H27 0.659947 0.314862 0.812564 0.068 Uiso calc 1 . .
    C C28 0.3553(2) 0.8863(2) 0.73000(15) 0.0433(6) Uani d 1 . .
    C C29 0.2493(2) 1.0208(2) 0.74272(14) 0.0409(6) Uani d 1 . .
    C C30 0.2048(2) 1.1118(2) 0.68156(14) 0.0443(6) Uani d 1 . .
    H H30 0.241121 1.091367 0.632359 0.053 Uiso calc 1 . .
    C C31 0.1062(3) 1.2331(2) 0.69406(15) 0.0497(6) Uani d 1 . .
    C C32 0.0488(3) 1.2658(3) 0.76603(18) 0.0640(8) Uani d 1 . .
    H H32 -0.019254 1.347439 0.773607 0.077 Uiso calc 1 . .
    C C33 0.0945(3) 1.1749(3) 0.82652(18) 0.0721(9) Uani d 1 . .
    H H33 0.057886 1.195925 0.875601 0.086 Uiso calc 1 . .
    C C34 0.1941(3) 1.0526(3) 0.81560(15) 0.0582(7) Uani d 1 . .
    H H34 0.223845 0.992042 0.857068 0.070 Uiso calc 1 . .
    C C35 0.8013(3) 0.9088(3) -0.02400(13) 0.0460(6) Uani d 1 . .
    C C36 0.9385(3) 0.8046(3) -0.04884(13) 0.0477(6) Uani d 1 . .
    C C37 0.9508(3) 0.6923(3) -0.06973(14) 0.0502(6) Uani d 1 . .
    H H37 0.875389 0.680489 -0.068912 0.060 Uiso calc 1 . .
    C C38 1.0771(3) 0.5980(3) -0.09184(15) 0.0590(8) Uani d 1 . .
    C C39 1.1901(3) 0.6134(4) -0.09343(19) 0.0752(10) Uani d 1 . .
    H H39 1.274104 0.549159 -0.108321 0.090 Uiso calc 1 . .
    C C40 1.1773(3) 0.7249(4) -0.0728(2) 0.0822(10) Uani d 1 . .
    H H40 1.253102 0.736253 -0.073692 0.099 Uiso calc 1 . .
    C C41 1.0521(3) 0.8204(3) -0.05062(17) 0.0663(8) Uani d 1 . .
    H H41 1.044221 0.895601 -0.036837 0.080 Uiso calc 1 . .
    C C42 0.601(2) 0.5527(8) 0.9055(6) 0.098(4) Uani d 0.72(3) A 1
    H H42A 0.690754 0.492804 0.889708 0.148 Uiso calc 0.72(3) A 1
    H H42B 0.539583 0.537897 0.883146 0.148 Uiso calc 0.72(3) A 1
    H H42C 0.582855 0.541560 0.959750 0.148 Uiso calc 0.72(3) A 1
    C C42A 0.661(3) 0.544(2) 0.909(2) 0.112(9) Uani d 0.28(3) A 2
    H H42D 0.743858 0.542832 0.884862 0.168 Uiso calc 0.28(3) A 2
    H H42E 0.646889 0.480899 0.890648 0.168 Uiso calc 0.28(3) A 2
    H H42F 0.664034 0.524534 0.963145 0.168 Uiso calc 0.28(3) A 2
loop_
    _atom_site_aniso_label
    _atom_site_aniso_U_11
    _atom_site_aniso_U_22
    _atom_site_aniso_U_33
    _atom_site_aniso_U_12
    _atom_site_aniso_U_13
    _atom_site_aniso_U_23
    Co1 0.02389(15) 0.03470(17) 0.03223(17) -0.01262(13) -0.00512(12)
                                                                    -0.00071(12)
    Co2 0.0419(3) 0.0426(3) 0.0269(2) -0.0121(2) -0.00361(19) -0.00320(19)
    Cl1 0.1260(9) 0.0567(5) 0.1072(8) -0.0018(5) -0.0107(7) -0.0273(5)
    Cl2 0.0859(6) 0.0508(4) 0.0776(6) -0.0133(4) -0.0140(4) 0.0039(4)
    Cl3 0.0938(6) 0.0531(5) 0.0815(6) -0.0070(4) -0.0091(5) -0.0155(4)
    O1 0.0551(11) 0.0391(10) 0.0466(11) -0.0144(8) -0.0147(8) 0.0069(8)
    O2 0.0441(10) 0.0418(10) 0.0529(11) -0.0168(8) -0.0090(8) -0.0025(8)
    O3 0.0432(10) 0.0454(10) 0.0546(11) -0.0130(8) 0.0027(8) -0.0172(8)
    O4 0.0709(14) 0.0511(12) 0.0674(14) -0.0140(10) -0.0191(11) 0.0024(10)
    O5 0.0422(10) 0.0506(11) 0.0456(10) -0.0136(8) -0.0041(8) -0.0071(8)
    O6 0.0567(12) 0.0623(13) 0.0704(14) -0.0230(10) 0.0014(10) -0.0232(11)
    O7 0.0581(14) 0.0516(12) 0.0523(12) -0.0193(10) -0.0037(10) -0.0137(9)
    O8 0.081(4) 0.064(3) 0.051(3) -0.018(2) -0.011(2) -0.0108(18)
    O8A 0.136(14) 0.118(12) 0.091(15) -0.030(9) -0.047(12) -0.031(9)
    N1 0.0288(10) 0.0362(10) 0.0299(10) -0.0132(8) -0.0064(8) -0.0021(8)
    N2 0.0467(12) 0.0432(12) 0.0300(10) -0.0117(10) -0.0034(9) -0.0034(9)
    N3 0.0281(10) 0.0439(11) 0.0415(11) -0.0184(9) -0.0064(8) 0.0002(9)
    N4 0.0296(10) 0.0452(11) 0.0416(11) -0.0198(9) -0.0066(8) -0.0010(9)
    C1 0.033(3) 0.043(3) 0.033(3) -0.009(2) -0.001(2) -0.001(2)
    C2 0.035(3) 0.041(3) 0.036(3) -0.007(2) -0.003(2) 0.000(2)
    C4 0.035(4) 0.041(3) 0.033(3) -0.014(3) 0.000(2) -0.003(2)
    C5 0.032(4) 0.036(3) 0.036(3) -0.011(3) -0.002(2) -0.001(2)
    C1A 0.079(9) 0.034(4) 0.034(4) -0.019(5) -0.002(5) -0.006(3)
    C2A 0.087(9) 0.031(4) 0.030(4) -0.014(5) -0.004(5) 0.004(3)
    C4A 0.046(7) 0.031(4) 0.033(4) -0.016(4) 0.004(4) -0.007(3)
    C5A 0.047(7) 0.028(4) 0.037(4) -0.017(4) 0.001(4) 0.003(3)
    C3 0.0372(12) 0.0389(13) 0.0301(12) -0.0165(10) -0.0051(9) -0.0034(10)
    C6 0.0401(13) 0.0395(13) 0.0301(12) -0.0153(11) -0.0057(10) -0.0034(10)
    C7 0.0592(16) 0.0401(14) 0.0299(12) -0.0131(12) -0.0017(11) -0.0059(10)
    C8 0.0598(17) 0.0391(14) 0.0357(13) -0.0099(12) -0.0057(12) -0.0002(11)
    C9 0.0654(18) 0.0500(16) 0.0313(13) -0.0024(14) -0.0022(12) -0.0089(12)
    C10 0.0663(18) 0.0410(15) 0.0354(14) -0.0018(13) -0.0082(12) -0.0033(11)
    C11 0.0324(12) 0.0595(16) 0.0356(13) -0.0246(12) 0.0005(10) -0.0055(11)
    C12 0.0346(12) 0.0540(15) 0.0359(13) -0.0227(11) -0.0075(10) -0.0034(11)
    C13 0.0297(11) 0.0378(13) 0.0404(13) -0.0171(10) -0.0066(10) -0.0025(10)
    C14 0.0499(16) 0.096(2) 0.0457(15) -0.0507(17) -0.0148(12) 0.0187(15)
    C15 0.0509(16) 0.097(2) 0.0464(15) -0.0487(17) -0.0236(13) 0.0225(15)
    C16 0.0305(12) 0.0360(12) 0.0393(13) -0.0181(10) -0.0061(10) -0.0009(10)
    C17 0.0338(12) 0.0567(15) 0.0358(13) -0.0260(12) -0.0021(10) -0.0018(11)
    C18 0.0403(13) 0.0622(16) 0.0359(13) -0.0297(13) -0.0110(11) 0.0011(11)
    C19 0.0344(13) 0.0591(16) 0.0427(14) -0.0257(12) 0.0014(10) -0.0135(12)
    C20 0.0379(13) 0.0619(16) 0.0418(14) -0.0279(12) -0.0028(11) -0.0154(12)
    C21 0.0364(13) 0.0386(13) 0.0512(16) -0.0207(11) -0.0122(11) 0.0037(12)
    C22 0.0454(14) 0.0383(13) 0.0486(15) -0.0221(12) -0.0159(12) 0.0048(11)
    C23 0.0588(17) 0.0414(15) 0.0524(16) -0.0206(13) -0.0148(13) 0.0030(12)
    C24 0.069(2) 0.0385(15) 0.073(2) -0.0139(14) -0.0186(16) -0.0039(14)
    C25 0.095(3) 0.0388(16) 0.083(2) -0.0189(17) -0.037(2) 0.0115(17)
    C26 0.104(3) 0.0550(19) 0.0584(19) -0.0361(19) -0.0314(19) 0.0229(16)
    C27 0.0692(19) 0.0516(17) 0.0501(16) -0.0285(15) -0.0152(14) 0.0045(13)
    C28 0.0356(13) 0.0472(15) 0.0518(16) -0.0213(11) -0.0043(12) -0.0099(13)
    C29 0.0390(13) 0.0431(14) 0.0436(14) -0.0182(11) -0.0046(11) -0.0121(11)
    C30 0.0426(14) 0.0451(14) 0.0436(14) -0.0173(12) -0.0006(11) -0.0124(11)
    C31 0.0467(15) 0.0429(15) 0.0558(16) -0.0155(12) -0.0068(12) -0.0087(12)
    C32 0.0641(19) 0.0477(17) 0.068(2) -0.0122(14) 0.0007(15) -0.0239(15)
    C33 0.082(2) 0.068(2) 0.0523(18) -0.0204(18) 0.0089(16) -0.0305(16)
    C34 0.0671(19) 0.0606(18) 0.0422(15) -0.0228(15) -0.0057(13) -0.0117(13)
    C35 0.0473(15) 0.0530(16) 0.0273(12) -0.0147(13) -0.0036(11) -0.0027(11)
    C36 0.0445(15) 0.0586(17) 0.0299(13) -0.0164(13) -0.0016(11) -0.0025(11)
    C37 0.0510(16) 0.0524(16) 0.0375(14) -0.0160(13) -0.0064(12) -0.0008(12)
    C38 0.0604(18) 0.0526(17) 0.0397(15) -0.0056(14) -0.0045(13) -0.0056(12)
    C39 0.0452(18) 0.085(2) 0.066(2) -0.0058(17) 0.0022(15) -0.0128(18)
    C40 0.0489(19) 0.103(3) 0.088(3) -0.0281(19) 0.0047(17) -0.023(2)
    C41 0.0550(18) 0.076(2) 0.066(2) -0.0276(16) 0.0037(15) -0.0194(16)
    C42 0.136(10) 0.072(4) 0.077(4) -0.035(4) -0.039(5) 0.009(3)
    C42A 0.114(12) 0.102(11) 0.121(15) -0.044(8) -0.020(11) -0.022(9)
_geom_special_details
;
 All esds (except the esd in the dihedral angle between two l.s. planes)
 are estimated using the full covariance matrix.  The cell esds are taken
 into account individually in the estimation of esds in distances, angles
 and torsion angles; correlations between esds in cell parameters are only
 used when they are defined by crystal symmetry.  An approximate (isotropic)
 treatment of cell esds is used for estimating esds involving l.s. planes.
;
loop_
    _geom_bond_atom_site_label_1
    _geom_bond_atom_site_label_2
    _geom_bond_site_symmetry_2
    _geom_bond_distance
    _geom_bond_publ_flag
    Co1 O1 . 2.2096(18) ?
    Co1 O2 . 2.1703(17) ?
    Co1 O3 . 2.0166(17) ?
    Co1 N1 . 2.1494(18) ?
    Co1 N3 . 2.1683(18) ?
    Co1 N4 1_455 2.1584(18) ?
    Co2 O5 2_675 2.0770(17) ?
    Co2 O5 . 2.0770(17) ?
    Co2 O7 2_675 2.117(2) ?
    Co2 O7 . 2.117(2) ?
    Co2 N2 2_675 2.1520(19) ?
    Co2 N2 . 2.1519(19) ?
    Cl1 C24 . 1.747(3) ?
    Cl2 C31 . 1.751(3) ?
    Cl3 C38 . 1.749(3) ?
    O1 C21 . 1.259(3) ?
    O2 C21 . 1.252(3) ?
    O3 C28 . 1.268(3) ?
    O4 C28 . 1.235(3) ?
    O5 C35 . 1.263(3) ?
    O6 C35 . 1.247(3) ?
    O7 H7A . 0.849(17) ?
    O7 H7B . 0.848(18) ?
    O8 H8A . 0.8200 ?
    O8 C42 . 1.436(9) ?
    O8A H8AA . 0.8200 ?
    O8A C42A . 1.445(17) ?
    N1 C1 . 1.330(7) ?
    N1 C5 . 1.332(8) ?
    N1 C1A . 1.348(9) ?
    N1 C5A . 1.335(10) ?
    N2 C8 . 1.331(3) ?
    N2 C9 . 1.329(3) ?
    N3 C11 . 1.334(3) ?
    N3 C15 . 1.325(3) ?
    N4 C18 . 1.340(3) ?
    N4 C19 . 1.333(3) ?
    C1 H1 . 0.9300 ?
    C1 C2 . 1.372(7) ?
    C2 H2 . 0.9300 ?
    C2 C3 . 1.405(6) ?
    C4 H4 . 0.9300 ?
    C4 C5 . 1.368(8) ?
    C4 C3 . 1.386(8) ?
    C5 H5 . 0.9300 ?
    C1A H1A . 0.9300 ?
    C1A C2A . 1.364(10) ?
    C2A H2A . 0.9300 ?
    C2A C3 . 1.388(8) ?
    C4A H4A . 0.9300 ?
    C4A C5A . 1.372(11) ?
    C4A C3 . 1.366(10) ?
    C5A H5A . 0.9300 ?
    C3 C6 . 1.482(3) ?
    C6 C7 . 1.383(3) ?
    C6 C10 . 1.381(3) ?
    C7 H7 . 0.9300 ?
    C7 C8 . 1.377(3) ?
    C8 H8 . 0.9300 ?
    C9 H9 . 0.9300 ?
    C9 C10 . 1.372(3) ?
    C10 H10 . 0.9300 ?
    C11 H11 . 0.9300 ?
    C11 C12 . 1.380(3) ?
    C12 H12 . 0.9300 ?
    C12 C13 . 1.380(3) ?
    C13 C14 . 1.376(3) ?
    C13 C16 . 1.479(3) ?
    C14 H14 . 0.9300 ?
    C14 C15 . 1.376(3) ?
    C15 H15 . 0.9300 ?
    C16 C17 . 1.388(3) ?
    C16 C20 . 1.388(3) ?
    C17 H17 . 0.9300 ?
    C17 C18 . 1.380(3) ?
    C18 H18 . 0.9300 ?
    C19 H19 . 0.9300 ?
    C19 C20 . 1.372(3) ?
    C20 H20 . 0.9300 ?
    C21 C22 . 1.505(3) ?
    C22 C23 . 1.383(4) ?
    C22 C27 . 1.385(4) ?
    C23 H23 . 0.9300 ?
    C23 C24 . 1.380(4) ?
    C24 C25 . 1.366(4) ?
    C25 H25 . 0.9300 ?
    C25 C26 . 1.371(5) ?
    C26 H26 . 0.9300 ?
    C26 C27 . 1.387(4) ?
    C27 H27 . 0.9300 ?
    C28 C29 . 1.511(3) ?
    C29 C30 . 1.382(3) ?
    C29 C34 . 1.384(3) ?
    C30 H30 . 0.9300 ?
    C30 C31 . 1.377(3) ?
    C31 C32 . 1.375(4) ?
    C32 H32 . 0.9300 ?
    C32 C33 . 1.375(4) ?
    C33 H33 . 0.9300 ?
    C33 C34 . 1.383(4) ?
    C34 H34 . 0.9300 ?
    C35 C36 . 1.518(4) ?
    C36 C37 . 1.387(4) ?
    C36 C41 . 1.386(4) ?
    C37 H37 . 0.9300 ?
    C37 C38 . 1.387(4) ?
    C38 C39 . 1.376(5) ?
    C39 H39 . 0.9300 ?
    C39 C40 . 1.375(5) ?
    C40 H40 . 0.9300 ?
    C40 C41 . 1.384(4) ?
    C41 H41 . 0.9300 ?
    C42 H42A . 0.9600 ?
    C42 H42B . 0.9600 ?
    C42 H42C . 0.9600 ?
    C42A H42D . 0.9600 ?
    C42A H42E . 0.9600 ?
    C42A H42F . 0.9600 ?
loop_
    _geom_angle_atom_site_label_1
    _geom_angle_atom_site_label_2
    _geom_angle_atom_site_label_3
    _geom_angle_site_symmetry_1
    _geom_angle_site_symmetry_3
    _geom_angle
    _geom_angle_publ_flag
    O2 Co1 O1 . . 59.88(6) ?
    O3 Co1 O1 . . 179.75(7) ?
    O3 Co1 O2 . . 119.93(7) ?
    O3 Co1 N1 . . 91.08(7) ?
    O3 Co1 N3 . . 91.04(7) ?
    O3 Co1 N4 . 1_455 89.24(7) ?
    N1 Co1 O1 . . 89.12(7) ?
    N1 Co1 O2 . . 148.87(7) ?
    N1 Co1 N3 . . 93.25(7) ?
    N1 Co1 N4 . 1_455 90.81(7) ?
    N3 Co1 O1 . . 88.80(7) ?
    N3 Co1 O2 . . 89.10(7) ?
    N4 Co1 O1 1_455 . 90.91(7) ?
    N4 Co1 O2 1_455 . 87.24(7) ?
    N4 Co1 N3 1_455 . 175.93(7) ?
    O5 Co2 O5 . 2_675 180.0 ?
    O5 Co2 O7 2_675 2_675 88.68(8) ?
    O5 Co2 O7 . 2_675 91.32(8) ?
    O5 Co2 O7 . . 88.68(8) ?
    O5 Co2 O7 2_675 . 91.32(8) ?
    O5 Co2 N2 . . 91.93(7) ?
    O5 Co2 N2 2_675 2_675 91.93(7) ?
    O5 Co2 N2 2_675 . 88.07(7) ?
    O5 Co2 N2 . 2_675 88.07(7) ?
    O7 Co2 O7 2_675 . 180.00(11) ?
    O7 Co2 N2 . 2_675 93.42(8) ?
    O7 Co2 N2 2_675 2_675 86.58(8) ?
    O7 Co2 N2 . . 86.58(8) ?
    O7 Co2 N2 2_675 . 93.42(8) ?
    N2 Co2 N2 . 2_675 180.0 ?
    C21 O1 Co1 . . 88.42(15) ?
    C21 O2 Co1 . . 90.38(14) ?
    C28 O3 Co1 . . 120.99(17) ?
    C35 O5 Co2 . . 129.83(17) ?
    Co2 O7 H7A . . 104(2) ?
    Co2 O7 H7B . . 125(2) ?
    H7A O7 H7B . . 108(3) ?
    C42 O8 H8A . . 109.5 ?
    C42A O8A H8AA . . 109.5 ?
    C1 N1 Co1 . . 121.7(3) ?
    C1 N1 C5 . . 117.2(5) ?
    C5 N1 Co1 . . 120.9(4) ?
    C1A N1 Co1 . . 124.4(4) ?
    C5A N1 Co1 . . 120.6(5) ?
    C5A N1 C1A . . 115.0(7) ?
    C8 N2 Co2 . . 123.55(16) ?
    C9 N2 Co2 . . 119.64(16) ?
    C9 N2 C8 . . 116.8(2) ?
    C11 N3 Co1 . . 120.60(15) ?
    C15 N3 Co1 . . 123.58(16) ?
    C15 N3 C11 . . 115.8(2) ?
    C18 N4 Co1 . 1_655 119.07(15) ?
    C19 N4 Co1 . 1_655 123.78(15) ?
    C19 N4 C18 . . 116.89(19) ?
    N1 C1 H1 . . 118.9 ?
    N1 C1 C2 . . 122.3(6) ?
    C2 C1 H1 . . 118.9 ?
    C1 C2 H2 . . 119.5 ?
    C1 C2 C3 . . 121.1(5) ?
    C3 C2 H2 . . 119.5 ?
    C5 C4 H4 . . 120.0 ?
    C5 C4 C3 . . 120.1(8) ?
    C3 C4 H4 . . 120.0 ?
    N1 C5 C4 . . 124.0(8) ?
    N1 C5 H5 . . 118.0 ?
    C4 C5 H5 . . 118.0 ?
    N1 C1A H1A . . 117.6 ?
    N1 C1A C2A . . 124.7(8) ?
    C2A C1A H1A . . 117.6 ?
    C1A C2A H2A . . 120.5 ?
    C1A C2A C3 . . 119.1(8) ?
    C3 C2A H2A . . 120.5 ?
    C5A C4A H4A . . 119.7 ?
    C3 C4A H4A . . 119.7 ?
    C3 C4A C5A . . 120.7(10) ?
    N1 C5A C4A . . 123.7(11) ?
    N1 C5A H5A . . 118.2 ?
    C4A C5A H5A . . 118.2 ?
    C2 C3 C6 . . 123.2(3) ?
    C4 C3 C2 . . 115.1(5) ?
    C4 C3 C6 . . 121.6(4) ?
    C2A C3 C6 . . 121.2(4) ?
    C4A C3 C2A . . 116.6(6) ?
    C4A C3 C6 . . 121.9(5) ?
    C7 C6 C3 . . 121.4(2) ?
    C10 C6 C3 . . 122.2(2) ?
    C10 C6 C7 . . 116.5(2) ?
    C6 C7 H7 . . 120.1 ?
    C8 C7 C6 . . 119.8(2) ?
    C8 C7 H7 . . 120.1 ?
    N2 C8 C7 . . 123.4(2) ?
    N2 C8 H8 . . 118.3 ?
    C7 C8 H8 . . 118.3 ?
    N2 C9 H9 . . 118.3 ?
    N2 C9 C10 . . 123.4(2) ?
    C10 C9 H9 . . 118.3 ?
    C6 C10 H10 . . 119.9 ?
    C9 C10 C6 . . 120.2(2) ?
    C9 C10 H10 . . 119.9 ?
    N3 C11 H11 . . 118.2 ?
    N3 C11 C12 . . 123.7(2) ?
    C12 C11 H11 . . 118.2 ?
    C11 C12 H12 . . 120.0 ?
    C13 C12 C11 . . 119.9(2) ?
    C13 C12 H12 . . 120.0 ?
    C12 C13 C16 . . 123.1(2) ?
    C14 C13 C12 . . 116.3(2) ?
    C14 C13 C16 . . 120.6(2) ?
    C13 C14 H14 . . 120.0 ?
    C15 C14 C13 . . 120.0(2) ?
    C15 C14 H14 . . 120.0 ?
    N3 C15 C14 . . 124.1(2) ?
    N3 C15 H15 . . 117.9 ?
    C14 C15 H15 . . 117.9 ?
    C17 C16 C13 . . 122.6(2) ?
    C20 C16 C13 . . 120.7(2) ?
    C20 C16 C17 . . 116.7(2) ?
    C16 C17 H17 . . 120.2 ?
    C18 C17 C16 . . 119.6(2) ?
    C18 C17 H17 . . 120.2 ?
    N4 C18 C17 . . 123.3(2) ?
    N4 C18 H18 . . 118.4 ?
    C17 C18 H18 . . 118.4 ?
    N4 C19 H19 . . 118.3 ?
    N4 C19 C20 . . 123.4(2) ?
    C20 C19 H19 . . 118.3 ?
    C16 C20 H20 . . 120.0 ?
    C19 C20 C16 . . 120.0(2) ?
    C19 C20 H20 . . 120.0 ?
    O1 C21 C22 . . 119.0(2) ?
    O2 C21 O1 . . 121.1(2) ?
    O2 C21 C22 . . 119.8(2) ?
    C23 C22 C21 . . 119.3(2) ?
    C23 C22 C27 . . 119.4(2) ?
    C27 C22 C21 . . 121.2(2) ?
    C22 C23 H23 . . 120.2 ?
    C24 C23 C22 . . 119.7(3) ?
    C24 C23 H23 . . 120.2 ?
    C23 C24 Cl1 . . 118.4(2) ?
    C25 C24 Cl1 . . 120.3(2) ?
    C25 C24 C23 . . 121.4(3) ?
    C24 C25 H25 . . 120.5 ?
    C24 C25 C26 . . 119.0(3) ?
    C26 C25 H25 . . 120.5 ?
    C25 C26 H26 . . 119.6 ?
    C25 C26 C27 . . 120.9(3) ?
    C27 C26 H26 . . 119.6 ?
    C22 C27 C26 . . 119.7(3) ?
    C22 C27 H27 . . 120.2 ?
    C26 C27 H27 . . 120.2 ?
    O3 C28 C29 . . 116.0(2) ?
    O4 C28 O3 . . 124.4(2) ?
    O4 C28 C29 . . 119.6(2) ?
    C30 C29 C28 . . 120.2(2) ?
    C30 C29 C34 . . 119.6(2) ?
    C34 C29 C28 . . 120.2(2) ?
    C29 C30 H30 . . 120.3 ?
    C31 C30 C29 . . 119.5(2) ?
    C31 C30 H30 . . 120.3 ?
    C30 C31 Cl2 . . 119.4(2) ?
    C32 C31 Cl2 . . 119.0(2) ?
    C32 C31 C30 . . 121.7(3) ?
    C31 C32 H32 . . 120.8 ?
    C33 C32 C31 . . 118.4(3) ?
    C33 C32 H32 . . 120.8 ?
    C32 C33 H33 . . 119.5 ?
    C32 C33 C34 . . 121.1(3) ?
    C34 C33 H33 . . 119.5 ?
    C29 C34 H34 . . 120.1 ?
    C33 C34 C29 . . 119.8(3) ?
    C33 C34 H34 . . 120.1 ?
    O5 C35 C36 . . 116.0(2) ?
    O6 C35 O5 . . 126.2(2) ?
    O6 C35 C36 . . 117.8(2) ?
    C37 C36 C35 . . 120.0(2) ?
    C41 C36 C35 . . 120.5(3) ?
    C41 C36 C37 . . 119.5(3) ?
    C36 C37 H37 . . 120.4 ?
    C38 C37 C36 . . 119.1(3) ?
    C38 C37 H37 . . 120.4 ?
    C37 C38 Cl3 . . 118.7(3) ?
    C39 C38 Cl3 . . 119.8(2) ?
    C39 C38 C37 . . 121.4(3) ?
    C38 C39 H39 . . 120.4 ?
    C40 C39 C38 . . 119.3(3) ?
    C40 C39 H39 . . 120.4 ?
    C39 C40 H40 . . 119.9 ?
    C39 C40 C41 . . 120.2(3) ?
    C41 C40 H40 . . 119.9 ?
    C36 C41 H41 . . 119.8 ?
    C40 C41 C36 . . 120.5(3) ?
    C40 C41 H41 . . 119.8 ?
    O8 C42 H42A . . 109.5 ?
    O8 C42 H42B . . 109.5 ?
    O8 C42 H42C . . 109.5 ?
    H42A C42 H42B . . 109.5 ?
    H42A C42 H42C . . 109.5 ?
    H42B C42 H42C . . 109.5 ?
    O8A C42A H42D . . 109.5 ?
    O8A C42A H42E . . 109.5 ?
    O8A C42A H42F . . 109.5 ?
    H42D C42A H42E . . 109.5 ?
    H42D C42A H42F . . 109.5 ?
    H42E C42A H42F . . 109.5 ?
loop_
    _geom_torsion_atom_site_label_1
    _geom_torsion_atom_site_label_2
    _geom_torsion_atom_site_label_3
    _geom_torsion_atom_site_label_4
    _geom_torsion_site_symmetry_1
    _geom_torsion_site_symmetry_2
    _geom_torsion_site_symmetry_3
    _geom_torsion_site_symmetry_4
    _geom_torsion
    _geom_torsion_publ_flag
    Co1 O1 C21 O2 . . . . 4.4(2) ?
    Co1 O1 C21 C22 . . . . -173.47(19) ?
    Co1 O2 C21 O1 . . . . -4.5(2) ?
    Co1 O2 C21 C22 . . . . 173.37(19) ?
    Co1 O3 C28 O4 . . . . 10.1(3) ?
    Co1 O3 C28 C29 . . . . -167.67(15) ?
    Co1 N1 C1 C2 . . . . -176.8(4) ?
    Co1 N1 C5 C4 . . . . 178.0(5) ?
    Co1 N1 C1A C2A . . . . 179.2(7) ?
    Co1 N1 C5A C4A . . . . 179.0(7) ?
    Co1 N3 C11 C12 . . . . 173.84(19) ?
    Co1 N3 C15 C14 . . . . -173.5(3) ?
    Co1 N4 C18 C17 1_655 . . . 172.36(19) ?
    Co1 N4 C19 C20 1_655 . . . -172.32(19) ?
    Co2 O5 C35 O6 . . . . 6.2(4) ?
    Co2 O5 C35 C36 . . . . -173.12(14) ?
    Co2 N2 C8 C7 . . . . 177.9(2) ?
    Co2 N2 C9 C10 . . . . -177.8(2) ?
    Cl1 C24 C25 C26 . . . . 179.2(3) ?
    Cl2 C31 C32 C33 . . . . -179.1(3) ?
    Cl3 C38 C39 C40 . . . . 178.5(3) ?
    O1 C21 C22 C23 . . . . 5.0(3) ?
    O1 C21 C22 C27 . . . . -178.3(2) ?
    O2 C21 C22 C23 . . . . -172.9(2) ?
    O2 C21 C22 C27 . . . . 3.8(3) ?
    O3 C28 C29 C30 . . . . -2.4(3) ?
    O3 C28 C29 C34 . . . . 176.1(2) ?
    O4 C28 C29 C30 . . . . 179.7(2) ?
    O4 C28 C29 C34 . . . . -1.7(4) ?
    O5 C35 C36 C37 . . . . 3.5(3) ?
    O5 C35 C36 C41 . . . . -176.3(2) ?
    O6 C35 C36 C37 . . . . -175.9(2) ?
    O6 C35 C36 C41 . . . . 4.3(4) ?
    N1 C1 C2 C3 . . . . -2.6(9) ?
    N1 C1A C2A C3 . . . . 3.5(15) ?
    N2 C9 C10 C6 . . . . -0.4(5) ?
    N3 C11 C12 C13 . . . . -0.4(4) ?
    N4 C19 C20 C16 . . . . 0.8(4) ?
    C1 N1 C5 C4 . . . . 2.8(8) ?
    C1 C2 C3 C4 . . . . 5.3(7) ?
    C1 C2 C3 C6 . . . . -177.8(4) ?
    C2 C3 C6 C7 . . . . 18.7(6) ?
    C2 C3 C6 C10 . . . . -161.2(6) ?
    C4 C3 C6 C7 . . . . -164.7(6) ?
    C4 C3 C6 C10 . . . . 15.5(6) ?
    C5 N1 C1 C2 . . . . -1.6(8) ?
    C5 C4 C3 C2 . . . . -4.2(8) ?
    C5 C4 C3 C6 . . . . 178.9(5) ?
    C1A N1 C5A C4A . . . . -3.0(12) ?
    C1A C2A C3 C4A . . . . -6.2(12) ?
    C1A C2A C3 C6 . . . . 179.5(7) ?
    C2A C3 C6 C7 . . . . -16.8(11) ?
    C2A C3 C6 C10 . . . . 163.3(11) ?
    C4A C3 C6 C7 . . . . 169.2(8) ?
    C4A C3 C6 C10 . . . . -10.7(9) ?
    C5A N1 C1A C2A . . . . 1.2(12) ?
    C5A C4A C3 C2A . . . . 4.7(12) ?
    C5A C4A C3 C6 . . . . 178.9(7) ?
    C3 C4 C5 N1 . . . . 0.3(10) ?
    C3 C4A C5A N1 . . . . 0.0(14) ?
    C3 C6 C7 C8 . . . . -179.9(2) ?
    C3 C6 C10 C9 . . . . -180.0(3) ?
    C6 C7 C8 N2 . . . . 0.1(4) ?
    C7 C6 C10 C9 . . . . 0.1(4) ?
    C8 N2 C9 C10 . . . . 0.5(4) ?
    C9 N2 C8 C7 . . . . -0.4(4) ?
    C10 C6 C7 C8 . . . . 0.0(4) ?
    C11 N3 C15 C14 . . . . 3.8(4) ?
    C11 C12 C13 C14 . . . . 4.2(4) ?
    C11 C12 C13 C16 . . . . -175.8(2) ?
    C12 C13 C14 C15 . . . . -4.0(4) ?
    C12 C13 C16 C17 . . . . -31.6(3) ?
    C12 C13 C16 C20 . . . . 149.3(2) ?
    C13 C14 C15 N3 . . . . 0.0(5) ?
    C13 C16 C17 C18 . . . . -176.3(2) ?
    C13 C16 C20 C19 . . . . 176.0(2) ?
    C14 C13 C16 C17 . . . . 148.4(3) ?
    C14 C13 C16 C20 . . . . -30.7(4) ?
    C15 N3 C11 C12 . . . . -3.6(4) ?
    C16 C13 C14 C15 . . . . 176.0(3) ?
    C16 C17 C18 N4 . . . . -0.3(4) ?
    C17 C16 C20 C19 . . . . -3.1(4) ?
    C18 N4 C19 C20 . . . . 1.8(4) ?
    C19 N4 C18 C17 . . . . -2.1(4) ?
    C20 C16 C17 C18 . . . . 2.9(4) ?
    C21 C22 C23 C24 . . . . 175.2(2) ?
    C21 C22 C27 C26 . . . . -175.9(3) ?
    C22 C23 C24 Cl1 . . . . -178.1(2) ?
    C22 C23 C24 C25 . . . . 1.2(5) ?
    C23 C22 C27 C26 . . . . 0.8(4) ?
    C23 C24 C25 C26 . . . . -0.2(5) ?
    C24 C25 C26 C27 . . . . -0.6(5) ?
    C25 C26 C27 C22 . . . . 0.2(5) ?
    C27 C22 C23 C24 . . . . -1.5(4) ?
    C28 C29 C30 C31 . . . . 178.6(2) ?
    C28 C29 C34 C33 . . . . -178.2(3) ?
    C29 C30 C31 Cl2 . . . . 179.59(19) ?
    C29 C30 C31 C32 . . . . -1.1(4) ?
    C30 C29 C34 C33 . . . . 0.3(4) ?
    C30 C31 C32 C33 . . . . 1.6(5) ?
    C31 C32 C33 C34 . . . . -1.1(5) ?
    C32 C33 C34 C29 . . . . 0.2(5) ?
    C34 C29 C30 C31 . . . . 0.1(4) ?
    C35 C36 C37 C38 . . . . -179.6(2) ?
    C35 C36 C41 C40 . . . . 179.6(3) ?
    C36 C37 C38 Cl3 . . . . -178.55(19) ?
    C36 C37 C38 C39 . . . . 0.0(4) ?
    C37 C36 C41 C40 . . . . -0.2(4) ?
    C37 C38 C39 C40 . . . . -0.1(5) ?
    C38 C39 C40 C41 . . . . 0.0(5) ?
    C39 C40 C41 C36 . . . . 0.2(5) ?
    C41 C36 C37 C38 . . . . 0.1(4) ?
loop_
    _geom_hbond_atom_site_label_D
    _geom_hbond_atom_site_label_H
    _geom_hbond_atom_site_label_A
    _geom_hbond_site_symmetry_A
    _geom_hbond_distance_DH
    _geom_hbond_distance_HA
    _geom_hbond_distance_DA
    _geom_hbond_angle_DHA
    _geom_hbond_publ_flag
    O7 H7A O6 2_675 0.849(17) 1.84(2) 2.648(3) 158(3) yes
    O7 H7B O8 1_554 0.848(18) 1.93(2) 2.777(10) 177(3) yes
    O7 H7B O8A 1_554 0.848(18) 1.88(4) 2.72(3) 168(3) yes
    O8 H8A O4 . 0.82 1.90 2.708(10) 168.7 yes
    O8A H8AA O4 . 0.82 2.04 2.67(3) 132.9 yes
    C1 H1 O3 . 0.93 2.59 3.102(7) 115.3 yes
    C5 H5 O1 . 0.93 2.48 3.057(9) 120.7 yes
    C1A H1A O3 . 0.93 2.52 3.088(9) 119.6 yes
    C5A H5A O1 . 0.93 2.33 2.991(12) 127.6 yes
    C9 H9 O5 . 0.93 2.71 3.189(3) 112.5 yes
    C11 H11 O2 . 0.93 2.57 3.084(3) 115.0 yes
    C15 H15 N1 . 0.93 2.60 3.198(4) 123.0 yes
    C26 H26 O6 1_546 0.93 2.60 3.524(4) 176.0 yes
_shelx_space_group_comment
;
The symmetry employed for this shelxl refinement is uniquely defined
by the following loop, which should always be used as a source of
symmetry information in preference to the above space-group names.
They are only intended as comments.
;
_shelx_estimated_absorpt_T_min     0.713
_shelx_estimated_absorpt_T_max     0.810
_shelx_hkl_file
;
  -2   0   0 4620.94  236.98
  -2   0   0 3906.71  236.88
  -2   0   0 4186.98  236.48
  -2   0   0 3798.02  236.58
   2   0   0 4408.16  236.88
   2   0   0 4521.25  237.18
   2   0   0 4639.24  236.68
   2   0   0 4344.07  236.98
   2   0   0 4628.44  236.98
   2   0   0 4630.24  236.98
  -3   0   0 1160.98   64.29
  -3   0   0 1233.78   65.29
  -3   0   0 1195.98   64.99
  -3   0   0 1211.08   64.59
   3   0   0 1203.98   65.09
   3   0   0 1183.38   64.39
   3   0   0 1018.40   64.79
   3   0   0 1155.98   64.89
   3   0   0 1076.29   63.19
   3   0   0 1130.09   64.69
   3   0   0 1226.78   64.89
  -4   0   0  509.95   30.20
  -4   0   0  496.05   29.40
  -4   0   0  446.66   29.40
   4   0   0  506.85   27.80
   4   0   0  554.04   30.60
   4   0   0  514.35   30.10
   4   0   0  477.15   29.80
   4   0   0  524.75   29.60
   4   0   0  538.45   30.20
   4   0   0  480.15   30.10
  -5   0   0  632.84   37.40
  -5   0   0  600.14   36.20
  -5   0   0  616.94   37.20
  -5   0   0  698.53   37.00
   5   0   0  580.54   36.10
   5   0   0  578.14   36.90
   5   0   0  718.43   37.90
   5   0   0  595.94   37.00
   5   0   0  675.93   37.30
   5   0   0  521.85   36.90
  -6   0   0    5.40    3.20
  -6   0   0   13.20    3.20
  -6   0   0    5.90    4.70
  -6   0   0    3.50    2.90
   6   0   0    8.40    3.10
   6   0   0    3.40    3.60
   6   0   0   11.50    3.30
   6   0   0    6.50    3.20
   6   0   0    8.30    3.70
   6   0   0    6.30    3.20
  -7   0   0  706.13   41.60
  -7   0   0  587.54   40.00
  -7   0   0  661.93   39.80
  -7   0   0  640.74   41.20
   7   0   0  706.03   41.40
   7   0   0  646.74   41.10
   7   0   0  673.33   41.10
   7   0   0  612.74   41.10
   7   0   0  746.73   41.40
  -8   0   0  116.59   12.10
  -8   0   0  100.79   10.20
  -8   0   0   92.19   11.20
  -8   0   0  127.79   13.70
   8   0   0   72.39   10.90
   8   0   0  113.79   11.60
   8   0   0  104.09   10.70
   8   0   0   81.39   12.10
   8   0   0   77.79   13.00
   8   0   0   87.29   10.90
   8   0   0  120.79   12.00
  -9   0   0  368.56   24.60
  -9   0   0  345.27   27.70
  -9   0   0  327.27   25.30
  -9   0   0  371.56   27.40
   9   0   0  360.56   26.40
   9   0   0  357.76   25.70
   9   0   0  413.56   28.70
   9   0   0  344.07   25.90
   9   0   0  330.77   27.40
   9   0   0  342.17   24.80
   9   0   0  376.96   27.00
 -10   0   0  279.27   23.00
 -10   0   0  277.27   23.50
 -10   0   0  285.27   20.50
  10   0   0  264.17   22.70
  10   0   0  228.08   21.80
  10   0   0  257.47   22.60
  10   0   0  285.37   23.10
 -11   0   0  100.59   14.00
 -11   0   0  107.69   15.90
 -11   0   0  165.58   18.80
  11   0   0  130.59   18.40
  11   0   0  143.69   18.80
  11   0   0  121.09   18.30
  11   0   0  166.58   19.10
  11   0   0  135.09   19.20
 -12   0   0   76.49   14.90
 -12   0   0   42.00    8.50
  12   0   0   52.29   11.80
  12   0   0   31.60   11.20
  12   0   0   57.09   12.60
  12   0   0   64.39   13.80
  11  -1   0    7.70    8.80
  11  -1   0    4.50   10.80
  11  -1   0   -1.40    9.40
  11  -1   0  -12.20    9.20
  11  -1   0   13.30    8.90
 -11   1   0   -3.70    6.60
 -11   1   0    3.70   11.20
 -11   1   0   -4.90   11.10
  10  -1   0   53.09    9.30
  10  -1   0   43.40    8.50
  10  -1   0   33.90   12.80
  10  -1   0   50.79    9.70
 -10   1   0   53.89   10.70
 -10   1   0   49.99    8.90
 -10   1   0   51.69    7.30
   9  -1   0    3.90    9.40
   9  -1   0    1.10    6.20
   9  -1   0   17.50    6.80
   9  -1   0   10.70    6.50
   9  -1   0    4.30    5.80
   9  -1   0   10.00    6.20
  -9   1   0   11.90    7.60
  -9   1   0   10.30    4.70
  -9   1   0   15.10    6.00
  -9   1   0   21.90    8.00
   8  -1   0    8.50    7.60
   8  -1   0   10.60    5.00
   8  -1   0   -3.30    4.70
   8  -1   0    5.10    5.00
   8  -1   0    3.40    4.90
   8  -1   0    6.80    5.10
   8  -1   0    8.60    7.20
  -8   1   0   -0.50    5.90
  -8   1   0    7.20    4.70
  -8   1   0    3.40    4.10
  -8   1   0   -1.00    6.10
  -8   1   0    0.30    4.50
   7  -1   0   22.00    5.00
   7  -1   0   13.90    4.60
   7  -1   0   17.00    4.60
   7  -1   0   13.00    4.50
   7  -1   0   12.70    6.10
   7  -1   0   15.50    5.10
  -7   1   0   10.30    4.50
  -7   1   0   12.10    5.50
  -7   1   0   17.40    4.80
  -7   1   0    9.40    5.00
  -7   1   0   19.70    4.40
   6  -1   0   27.30    4.70
   6  -1   0   24.70    5.10
   6  -1   0   28.10    5.50
   6  -1   0   25.90    4.60
   6  -1   0   27.40    5.10
   6  -1   0   26.70    5.20
  -6   1   0   34.10    6.10
  -6   1   0   23.30    4.60
  -6   1   0   24.80    5.40
  -6   1   0   34.00    5.50
  -6   1   0   26.00    4.80
   5  -1   0 1374.36   74.69
   5  -1   0 1161.98   74.19
   5  -1   0 1327.47   74.29
   5  -1   0 1310.47   74.89
   5  -1   0 1321.37   75.59
   5  -1   0 1277.67   75.49
  -5   1   0 1362.66   74.29
  -5   1   0 1442.16   75.89
  -5   1   0 1336.97   74.29
  -5   1   0 1334.27   75.19
  -5   1   0 1255.57   73.99
   4  -1   0 1210.58   67.49
   4  -1   0 1231.88   68.19
   4  -1   0 1264.37   68.69
   4  -1   0 1181.38   65.39
   4  -1   0 1165.48   67.69
   4  -1   0 1212.88   67.69
   4  -1   0 1126.69   68.39
  -4   1   0 1246.98   68.29
  -4   1   0 1229.08   67.69
  -4   1   0 1206.08   67.39
  -4   1   0 1171.08   68.39
  -4   1   0 1203.78   67.39
   3  -1   0   52.39    5.60
   3  -1   0   49.99    5.00
   3  -1   0   57.59    5.70
   3  -1   0   53.79    5.80
   3  -1   0   51.49    4.90
   3  -1   0   49.50    4.80
  -3   1   0   58.59    5.50
  -3   1   0   56.59    4.70
  -3   1   0   55.19    5.00
   2  -1   0  384.76   22.40
   2  -1   0  361.36   21.60
   2  -1   0  357.66   22.80
   2  -1   0  380.76   22.50
   2  -1   0  416.46   22.90
  -2   1   0  393.36   22.50
  -2   1   0  393.86   22.70
  -2   1   0  406.86   22.30
  -2   1   0  404.26   22.10
   1  -1   0  479.55   26.80
   1  -1   0  475.55   26.40
   1  -1   0  489.55   26.40
   1  -1   0  471.95   27.10
   1  -1   0  482.85   26.80
   1  -1   0  525.65   26.50
  -1   1   0  496.95   26.90
  -1   1   0  466.65   27.10
  -1   1   0  408.46   26.30
  -2  -1   0    9.40    1.80
  -2  -1   0   11.00    2.00
  -2  -1   0    6.20    1.30
  -2  -1   0    4.40    1.60
  -2  -1   0    7.30    1.60
  -2  -1   0    7.20    1.60
   2   1   0    9.70    2.00
   2   1   0    9.70    1.50
   2   1   0    6.70    1.50
   2   1   0    8.80    1.50
   2   1   0   15.10    2.90
   2   1   0   13.90    2.50
   2   1   0    8.70    1.60
  -3  -1   0 2423.66  150.68
  -3  -1   0 2859.61  149.88
  -3  -1   0 2805.42  150.88
  -3  -1   0 2922.31  150.48
  -3  -1   0 2588.74  150.68
   3   1   0 3026.10  151.18
   3   1   0 2805.82  149.88
   3   1   0 2878.81  151.08
   3   1   0 2704.83  150.68
   3   1   0 2798.02  150.98
   3   1   0 2528.35  150.28
   3   1   0 2779.52  150.58
  -4  -1   0  250.57   15.00
  -4  -1   0  265.67   16.60
  -4  -1   0  284.27   16.60
  -4  -1   0  245.88   16.00
  -4  -1   0  279.07   17.00
  -4  -1   0  256.57   16.60
   4   1   0  259.07   16.80
   4   1   0  271.77   16.00
   4   1   0  225.68   16.50
   4   1   0  217.58   16.10
   4   1   0  278.67   16.80
   4   1   0  257.07   15.10
   4   1   0  250.97   16.40
  -5  -1   0   41.40    5.90
  -5  -1   0   35.60    5.30
  -5  -1   0   31.60    3.50
  -5  -1   0   34.90    4.80
  -5  -1   0   39.10    5.80
  -5  -1   0   39.80    5.10
   5   1   0   34.00    5.30
   5   1   0   29.10    3.90
   5   1   0   38.30    5.70
   5   1   0   38.00    4.90
   5   1   0   36.60    5.40
   5   1   0   48.50    5.60
   5   1   0   39.60    5.60
  -6  -1   0  219.18   16.90
  -6  -1   0  224.78   13.80
  -6  -1   0  231.18   16.90
  -6  -1   0  268.17   17.30
  -6  -1   0  227.88   15.40
   6   1   0  210.18   14.00
   6   1   0  238.98   16.70
   6   1   0  229.58   16.80
   6   1   0  222.98   15.50
   6   1   0  250.97   17.00
   6   1   0  232.18   16.40
   6   1   0  231.88   17.00
  -7  -1   0   12.10    5.10
  -7  -1   0   12.40    3.80
  -7  -1   0    7.30    3.70
  -7  -1   0    1.90    3.30
  -7  -1   0    8.20    3.10
  -7  -1   0    8.60    2.50
   7   1   0   10.30    4.50
   7   1   0   13.60    3.90
   7   1   0   10.30    3.40
   7   1   0   11.40    4.10
   7   1   0    8.30    4.50
   7   1   0   13.40    3.90
   7   1   0   15.00    2.50
  -8  -1   0   28.20    5.70
  -8  -1   0   26.00    6.60
  -8  -1   0   44.00    8.30
  -8  -1   0   41.20    6.70
  -8  -1   0   33.40    6.80
   8   1   0   34.70    6.80
   8   1   0   56.39    8.90
   8   1   0   20.70    5.90
   8   1   0   38.20    8.30
   8   1   0   29.40    6.40
   8   1   0   34.60    6.70
   8   1   0   52.89    7.60
  -9  -1   0    5.60    5.20
  -9  -1   0   -1.60    5.50
  -9  -1   0    2.60    4.20
  -9  -1   0   -4.20    5.50
  -9  -1   0    0.50    6.90
   9   1   0    1.80    7.30
   9   1   0    1.70    5.20
   9   1   0    0.50    6.70
   9   1   0   -8.90    5.50
   9   1   0    3.60    4.60
   9   1   0   -0.70    4.90
   9   1   0   -0.70    5.50
 -10  -1   0   29.60    8.90
 -10  -1   0   10.30    5.90
 -10  -1   0   22.00    8.40
 -10  -1   0   -5.70    6.50
 -10  -1   0   19.80    9.10
  10   1   0    3.30    7.10
  10   1   0    9.90    6.00
  10   1   0   26.00    8.60
  10   1   0   28.80   10.20
  10   1   0   10.10    6.70
  10   1   0   20.40    6.90
 -11  -1   0   12.80    9.00
 -11  -1   0   15.60    6.40
  11   1   0   15.70    7.90
  11   1   0   15.10    7.50
  11   1   0    7.80    8.00
  11   1   0   11.80    9.40
  11   1   0   14.30    7.50
 -12  -1   0    9.10   15.40
 -12  -1   0    6.30    7.30
 -12  -1   0   22.10   11.80
  12   1   0    2.70   11.20
  12   1   0   34.60   12.00
  12   1   0   31.40   10.20
  12   1   0   19.80    9.70
  12   1   0   13.70   10.20
  11  -2   0   35.30   11.10
  11  -2   0    7.30    9.50
  11  -2   0    3.90   11.60
  11  -2   0   12.80   11.40
 -11   2   0    2.10    8.60
 -11   2   0   -3.30   12.50
  10  -2   0    0.70    7.30
  10  -2   0    8.50    8.60
  10  -2   0    3.60    8.10
  10  -2   0   16.40    8.80
  10  -2   0   17.00   16.20
 -10   2   0    1.00    9.70
 -10   2   0    2.00    6.80
 -10   2   0    0.10    7.50
   9  -2   0   -8.80    7.10
   9  -2   0   -1.20    6.10
   9  -2   0    0.00    6.10
   9  -2   0   -6.90    6.60
   9  -2   0    6.00    7.30
  -9   2   0   12.40    5.10
  -9   2   0   -5.50    7.80
  -9   2   0    7.40    8.10
  -9   2   0   -2.40    6.00
   8  -2   0    6.60    8.30
   8  -2   0    6.30    5.20
   8  -2   0   -0.20    4.60
   8  -2   0    9.20    8.10
   8  -2   0   19.00    5.90
   8  -2   0    8.00    5.90
   8  -2   0    3.70    5.70
  -8   2   0   -4.10    5.80
  -8   2   0    1.30    4.60
  -8   2   0    7.40    6.70
  -8   2   0   -1.50    4.90
  -8   2   0    1.80    4.20
   7  -2   0    7.00    4.50
   7  -2   0    6.80    4.90
   7  -2   0   17.10    7.50
   7  -2   0   16.00    4.80
   7  -2   0    5.40    4.90
   7  -2   0   14.50    7.10
   7  -2   0   12.30    4.50
  -7   2   0   10.10    4.30
  -7   2   0   11.60    5.20
  -7   2   0   10.00    4.20
  -7   2   0    8.50    3.40
  -7   2   0   20.60    6.00
   6  -2   0   -0.10    3.30
   6  -2   0   -4.40    3.50
   6  -2   0    1.80    3.50
   6  -2   0    0.70    5.20
   6  -2   0   -1.50    2.80
   6  -2   0    0.10    3.40
  -6   2   0   -0.50    4.50
  -6   2   0   -0.70    3.70
  -6   2   0    3.20    2.90
  -6   2   0    4.90    3.40
  -6   2   0   -0.10    2.90
   5  -2   0   26.10    4.20
   5  -2   0   24.20    4.30
   5  -2   0   35.80    5.70
   5  -2   0   25.80    4.70
   5  -2   0   25.20    5.00
   5  -2   0   21.50    4.60
  -5   2   0   24.30    4.50
  -5   2   0   33.50    5.50
  -5   2   0   35.50    5.20
  -5   2   0   27.20    5.80
  -5   2   0   24.70    4.10
   4  -2   0    0.90    2.10
   4  -2   0   -1.40    1.50
   4  -2   0    1.40    1.30
   4  -2   0   -1.40    2.10
   4  -2   0    4.60    2.30
   4  -2   0    0.40    2.50
   4  -2   0   -1.90    2.00
  -4   2   0    2.50    1.80
  -4   2   0   -2.90    2.70
  -4   2   0   -2.60    2.10
  -4   2   0    1.20    1.90
   3  -2   0 1174.38   67.89
   3  -2   0 1314.77   68.89
   3  -2   0 1365.06   70.19
   3  -2   0 1114.49   67.69
   3  -2   0 1260.57   69.59
   3  -2   0 1223.88   70.09
   3  -2   0 1203.68   68.79
   3  -2   0 1221.08   69.29
  -3   2   0 1206.78   69.39
  -3   2   0 1310.57   68.39
  -3   2   0 1231.68   68.39
  -3   2   0 1223.88   70.19
  -3   2   0 1241.88   69.29
   2  -2   0  113.69    7.50
   2  -2   0   97.29    7.10
   2  -2   0  101.79    7.90
   2  -2   0  122.79    8.60
   2  -2   0  113.19    7.40
   2  -2   0  102.49    8.40
  -2   2   0  119.79    7.00
  -2   2   0  110.69    8.00
  -2   2   0  104.99    9.00
  -2   2   0  106.59    8.60
  -2   2   0  116.89    7.10
   1  -2   0    9.60    1.80
   1  -2   0    6.10    1.60
   1  -2   0    7.40    1.70
   1  -2   0   10.80    1.60
   1  -2   0    9.20    2.00
   1  -2   0    7.50    1.40
   1  -2   0    8.10    2.10
  -1   2   0   11.00    1.90
  -1   2   0    9.00    2.10
  -1   2   0    9.80    2.20
   0  -2   0 1021.50   54.09
   0  -2   0  976.30   54.39
   0  -2   0 1032.60   54.39
   0  -2   0 1040.80   53.99
   0   2   0  970.10   54.29
   0   2   0  973.00   54.39
   0   2   0  858.71   53.79
  -1  -2   0    1.90    0.80
  -1  -2   0    0.60    0.90
  -1  -2   0    1.80    1.00
  -1  -2   0    1.50    1.10
  -1  -2   0    1.80    0.50
  -1  -2   0    1.20    1.10
  -1  -2   0    1.00    1.20
   1   2   0    0.00    0.60
   1   2   0    1.10    0.60
   1   2   0    0.30    1.60
   1   2   0    0.60    0.80
   1   2   0    1.50    1.10
  -2  -2   0  237.38   14.90
  -2  -2   0  246.38   14.80
  -2  -2   0  249.78   14.80
  -2  -2   0  273.07   15.10
  -2  -2   0  214.08   14.60
  -2  -2   0  269.17   15.00
   2   2   0  230.08   15.00
   2   2   0  245.58   14.80
   2   2   0  257.57   14.80
   2   2   0  245.48   14.80
   2   2   0  242.68   14.90
   2   2   0  258.17   15.00
  -3  -2   0 3777.52  196.98
  -3  -2   0 3260.87  196.68
  -3  -2   0 4156.08  196.98
  -3  -2   0 3535.65  197.08
  -3  -2   0 3667.23  196.48
   3   2   0 3918.11  197.18
   3   2   0 3245.58  196.98
   3   2   0 3577.04  196.68
   3   2   0 3492.35  195.88
   3   2   0 3838.52  196.78
   3   2   0 3270.57  196.38
   3   2   0 3622.24  197.08
  -4  -2   0  234.58   14.20
  -4  -2   0  194.18   13.60
  -4  -2   0  201.38   13.10
  -4  -2   0  183.48   14.00
  -4  -2   0  198.88   13.80
   4   2   0  220.18   15.10
   4   2   0  235.08   13.60
   4   2   0  214.28   13.90
   4   2   0  208.28   13.70
   4   2   0  210.78   13.20
   4   2   0  215.78   14.10
   4   2   0  191.98   14.10
  -5  -2   0 1635.14   93.09
  -5  -2   0 1851.61   93.39
  -5  -2   0 1762.42   92.59
  -5  -2   0 1567.74   91.59
  -5  -2   0 1723.73   93.19
  -5  -2   0 1578.24   93.19
   5   2   0 1721.23   91.89
   5   2   0 1668.53   93.09
   5   2   0 1621.14   93.29
   5   2   0 1608.94   92.49
   5   2   0 1459.45   92.99
   5   2   0 1565.44   93.29
   5   2   0 1875.11   92.79
  -6  -2   0   27.00    3.80
  -6  -2   0   33.90    5.00
  -6  -2   0   33.50    5.70
  -6  -2   0   28.70    5.10
  -6  -2   0   28.70    5.50
  -6  -2   0   34.30    5.60
   6   2   0   26.90    5.50
   6   2   0   26.80    4.40
   6   2   0   27.30    4.50
   6   2   0   31.80    5.40
  -7  -2   0   -0.50    2.60
  -7  -2   0   -0.80    3.60
  -7  -2   0    2.10    4.60
  -7  -2   0    0.20    3.20
  -7  -2   0   -0.40    2.00
  -7  -2   0    0.00    3.60
   7   2   0    3.60    2.90
   7   2   0   -1.70    2.60
   7   2   0   -5.10    4.00
   7   2   0   -0.70    4.10
   7   2   0   -0.30    3.50
   7   2   0    0.90    3.10
  -8  -2   0    1.40    4.00
  -8  -2   0    4.40    5.90
  -8  -2   0   -0.20    3.20
  -8  -2   0    4.10    4.00
  -8  -2   0   -4.20    5.10
  -8  -2   0    3.10    2.50
   8   2   0    3.00    5.00
   8   2   0   12.10    5.60
   8   2   0   -1.20    3.80
   8   2   0   -3.00    4.70
   8   2   0    6.10    3.70
   8   2   0   -3.70    3.20
   8   2   0   -0.40    3.80
  -9  -2   0  410.86   26.50
  -9  -2   0  378.66   29.10
  -9  -2   0  340.47   27.30
  -9  -2   0  410.76   28.50
  -9  -2   0  424.36   29.30
   9   2   0  400.76   28.20
   9   2   0  351.16   24.00
   9   2   0  456.85   27.80
   9   2   0  357.16   28.10
   9   2   0  460.75   27.70
   9   2   0  386.16   28.10
   9   2   0  441.06   28.80
   9   2   0  402.56   28.20
 -10  -2   0    3.20    7.80
 -10  -2   0    4.00    6.30
 -10  -2   0    3.20    7.50
 -10  -2   0   -2.90    4.60
 -10  -2   0    2.50    8.90
  10   2   0   -1.20    5.80
  10   2   0    7.80    5.80
  10   2   0   -0.10    8.40
  10   2   0    6.10    6.30
  10   2   0    5.30    5.70
  10   2   0   -2.20    7.30
  10   2   0   -5.60    8.20
 -11  -2   0  111.09   15.30
 -11  -2   0  109.89   13.10
  11   2   0  103.39   15.40
  11   2   0   90.29   13.70
  11   2   0  118.39   16.10
  11   2   0   98.69   16.30
  11   2   0  120.69   19.30
 -12  -2   0   53.59   11.80
 -12  -2   0   40.30   12.50
 -12  -2   0   53.99    8.60
  12   2   0   37.90   10.60
  12   2   0   19.70    9.60
  12   2   0   24.90   20.90
  12   2   0   49.30   12.20
  12   2   0   32.70   12.20
 -13  -2   0   22.80   12.50
 -13  -2   0   13.10    9.10
  13   2   0   33.30   11.90
  13   2   0   30.40   12.00
  13   2   0   -0.10   11.60
  10  -3   0   13.90   10.50
  10  -3   0   24.20    8.50
  10  -3   0   37.40    9.50
  10  -3   0   11.10   10.60
  10  -3   0   22.10    8.60
 -10   3   0   34.80   11.20
 -10   3   0   22.60    7.90
   9  -3   0  106.39   13.20
   9  -3   0  135.39   18.00
   9  -3   0   97.99   16.10
   9  -3   0  113.39   15.80
   9  -3   0  130.39   15.40
  -9   3   0  116.89   17.00
  -9   3   0  106.59   14.50
  -9   3   0  112.89   14.50
   8  -3   0   55.69    8.90
   8  -3   0   38.60    7.50
   8  -3   0   39.00    8.50
   8  -3   0   35.20    7.50
   8  -3   0   36.30    7.60
  -8   3   0   46.40    7.40
  -8   3   0   45.10    9.30
  -8   3   0   45.00    8.80
  -8   3   0   57.69    9.50
   7  -3   0   30.20    6.50
   7  -3   0   17.90    5.50
   7  -3   0   20.00    6.10
   7  -3   0   13.40    5.60
   7  -3   0   15.80    7.70
   7  -3   0    9.20    8.10
   7  -3   0   16.20    5.60
  -7   3   0   17.40    6.30
  -7   3   0   10.70    6.20
  -7   3   0   18.60    4.70
  -7   3   0   31.00    6.00
   6  -3   0  252.97   18.70
   6  -3   0  249.78   18.40
   6  -3   0  278.67   19.10
   6  -3   0  265.37   20.80
   6  -3   0  274.07   20.40
   6  -3   0  262.77   19.20
  -6   3   0  268.17   19.60
  -6   3   0  228.78   20.30
  -6   3   0  245.48   17.20
  -6   3   0  273.87   18.80
  -6   3   0  269.47   17.40
   5  -3   0  208.48   14.50
   5  -3   0  216.78   15.80
   5  -3   0  175.68   12.10
   5  -3   0  200.38   14.70
   5  -3   0  189.68   16.00
   5  -3   0  201.58   15.90
   5  -3   0  186.48   16.40
  -5   3   0  222.58   13.80
  -5   3   0  200.18   13.60
  -5   3   0  200.78   15.00
  -5   3   0  218.08   16.70
  -5   3   0  224.68   16.00
   4  -3   0 1369.36   75.39
   4  -3   0 1336.87   76.19
   4  -3   0 1279.77   76.69
   4  -3   0 1523.55   74.29
   4  -3   0 1384.26   76.39
   4  -3   0 1325.37   74.19
   4  -3   0 1374.66   75.19
   4  -3   0 1292.27   77.09
  -4   3   0 1365.16   76.09
  -4   3   0 1340.17   74.29
  -4   3   0 1291.97   76.09
  -4   3   0 1192.18   76.79
  -4   3   0 1359.76   74.39
   3  -3   0 1078.09   60.69
   3  -3   0 1122.79   61.79
   3  -3   0 1067.89   62.39
   3  -3   0 1104.69   61.89
   3  -3   0 1031.80   60.49
   3  -3   0 1025.50   62.39
   3  -3   0 1096.89   60.39
  -3   3   0 1124.09   59.79
  -3   3   0 1108.09   61.89
  -3   3   0 1037.00   62.49
  -3   3   0 1122.59   59.79
  -3   3   0 1096.89   61.79
   2  -3   0  471.55   25.20
   2  -3   0  422.86   26.70
   2  -3   0  436.56   25.50
   2  -3   0  425.46   26.10
   2  -3   0  432.36   26.80
   2  -3   0  420.16   26.10
   2  -3   0  434.96   24.90
  -2   3   0  440.96   26.50
  -2   3   0  449.36   26.90
   1  -3   0  156.78   11.70
   1  -3   0  174.38   11.40
   1  -3   0  175.58   12.00
   1  -3   0  178.78   12.10
   1  -3   0  171.78   11.40
   1  -3   0  167.18   10.30
   1  -3   0  184.98   10.30
  -1   3   0  189.68   11.70
  -1   3   0  177.58   12.10
   0  -3   0 3595.04  209.68
   0  -3   0 3853.41  208.78
   0  -3   0 3922.71  208.28
   0  -3   0 3915.31  208.68
   0  -3   0 3834.92  208.08
   0   3   0 3841.52  208.98
   0   3   0 3852.01  208.58
  -1  -3   0  370.06   22.90
  -1  -3   0  379.66   22.10
  -1  -3   0  362.76   21.70
  -1  -3   0  438.86   22.00
  -1  -3   0  384.06   22.70
   1   3   0  374.96   21.60
   1   3   0  370.56   22.20
   1   3   0  425.06   21.70
   1   3   0  409.16   22.80
   1   3   0  332.87   23.40
  -2  -3   0    9.80    1.80
  -2  -3   0   10.70    3.00
  -2  -3   0   11.00    2.30
  -2  -3   0   15.90    2.80
  -2  -3   0    7.60    1.60
   2   3   0   10.40    2.20
   2   3   0   13.40    2.30
  -3  -3   0  329.17   19.40
  -3  -3   0  338.57   19.40
  -3  -3   0  304.47   19.70
  -3  -3   0  328.57   19.50
  -3  -3   0  364.56   19.60
  -3  -3   0  318.57   19.40
   3   3   0  285.77   17.50
   3   3   0  289.77   19.20
   3   3   0  313.67   17.50
   3   3   0  337.57   19.50
   3   3   0  346.77   19.80
   3   3   0  283.27   19.00
   3   3   0  309.97   19.20
   3   3   0  294.77   19.30
  -4  -3   0 2838.62  163.58
  -4  -3   0 3071.59  164.18
  -4  -3   0 2817.12  163.48
  -4  -3   0 2983.60  163.48
  -4  -3   0 3308.97  164.08
  -4  -3   0 2810.32  163.18
   4   3   0 2983.20  163.88
   4   3   0 3074.49  163.48
   4   3   0 3190.78  162.28
   4   3   0 3020.10  163.68
   4   3   0 3225.68  163.68
   4   3   0 3132.39  163.58
   4   3   0 2777.12  163.58
   4   3   0 2560.14  161.98
  -5  -3   0  839.22   51.29
  -5  -3   0  935.71   51.09
  -5  -3   0  795.62   51.89
  -5  -3   0  919.81   51.69
  -5  -3   0  910.01   51.89
  -5  -3   0  928.41   52.09
   5   3   0 1026.80   52.49
   5   3   0  940.01   50.59
   5   3   0  970.00   51.59
   5   3   0  769.32   53.29
   5   3   0  952.60   52.19
   5   3   0  755.42   50.79
   5   3   0  943.81   51.79
  -6  -3   0  532.55   31.40
  -6  -3   0  575.24   31.30
  -6  -3   0  489.35   29.70
  -6  -3   0  491.65   30.20
  -6  -3   0  431.76   31.00
  -6  -3   0  510.65   31.10
   6   3   0  497.65   31.10
   6   3   0  497.05   31.40
   6   3   0  519.85   30.60
   6   3   0  569.34   30.20
   6   3   0  486.25   32.80
   6   3   0  469.25   29.60
   6   3   0  470.65   29.60
   6   3   0  462.65   30.90
  -7  -3   0  132.69   12.30
  -7  -3   0  135.09   11.70
  -7  -3   0  130.19   12.20
  -7  -3   0  131.09   11.90
  -7  -3   0  139.49   10.30
  -7  -3   0  132.09   10.90
   7   3   0  127.39   11.80
   7   3   0  139.29   12.00
   7   3   0  121.99   12.00
   7   3   0  113.79   11.70
   7   3   0  143.29   11.30
   7   3   0  117.29   10.20
   7   3   0  143.29   10.70
   7   3   0  109.89   11.70
  -8  -3   0   70.89   11.10
  -8  -3   0   66.79    9.20
  -8  -3   0   59.39   10.00
  -8  -3   0   68.29    7.50
  -8  -3   0   78.69    8.50
  -8  -3   0   67.19    9.80
   8   3   0   52.99    9.40
   8   3   0   83.29    8.30
   8   3   0   67.29   10.60
   8   3   0   81.29    7.60
   8   3   0   64.99    9.70
   8   3   0   81.79    9.60
   8   3   0   67.29    9.80
   8   3   0   83.39    9.90
  -9  -3   0   18.00    7.50
  -9  -3   0   20.00    6.10
  -9  -3   0   40.50    6.30
  -9  -3   0   32.50    6.80
  -9  -3   0   22.50    4.30
  -9  -3   0   15.60    5.50
   9   3   0   18.00    4.50
   9   3   0   39.10    7.60
   9   3   0   26.90    6.00
   9   3   0   26.40    5.10
   9   3   0   25.20    5.70
   9   3   0   34.20    6.70
   9   3   0   25.40    6.30
   9   3   0   21.30    6.70
 -10  -3   0   35.50    6.50
 -10  -3   0   24.00    6.20
 -10  -3   0   28.70    4.90
 -10  -3   0   24.20    8.10
 -10  -3   0   11.40    9.30
 -10  -3   0   38.00    8.20
  10   3   0   28.50    7.40
  10   3   0   28.60    4.90
  10   3   0   43.10    7.80
  10   3   0   32.70    8.70
  10   3   0   23.10    7.70
  10   3   0   41.20    9.20
  10   3   0   17.70    5.90
  10   3   0   11.60    7.30
 -11  -3   0  145.69   18.60
 -11  -3   0  130.09   16.30
 -11  -3   0  144.39   13.60
  11   3   0  130.89   17.60
  11   3   0  121.39   17.20
  11   3   0  153.08   15.50
  11   3   0  118.79   16.90
  11   3   0  120.09   17.80
  11   3   0  120.79   17.60
 -12  -3   0   44.00   11.10
 -12  -3   0   18.30    7.00
 -12  -3   0   15.10    8.60
  12   3   0   41.40   10.80
  12   3   0   20.70    9.50
  12   3   0   57.79   11.30
  12   3   0   33.30    8.70
  12   3   0   30.80   12.00
 -13  -3   0   14.40    8.50
 -13  -3   0   22.50   10.90
  13   3   0    6.20   11.50
  13   3   0   28.90   10.20
  13   3   0   19.10   18.50
  13   3   0   14.30   10.60
  10  -4   0   13.50   10.40
  10  -4   0    3.50    9.90
  10  -4   0    4.40   11.50
 -10   4   0  -15.30    8.50
 -10   4   0  -22.10   11.10
   9  -4   0    8.80    9.20
   9  -4   0   26.80   10.70
   9  -4   0   35.70    9.90
   9  -4   0   30.00    8.60
   9  -4   0   32.80    8.80
  -9   4   0   22.40    9.90
  -9   4   0   31.20    6.60
  -9   4   0   39.30    7.70
   8  -4   0   31.80    8.00
   8  -4   0   32.40    7.70
   8  -4   0   35.90    7.20
   8  -4   0   31.60    8.30
   8  -4   0   27.00    8.70
  -8   4   0   29.10    6.70
  -8   4   0   38.90    5.90
  -8   4   0   51.19   10.30
  -8   4   0   59.29   10.10
   7  -4   0   42.20    6.70
   7  -4   0   48.00    7.90
   7  -4   0   50.09    8.10
   7  -4   0   36.40    9.30
   7  -4   0   49.70    8.70
   7  -4   0   39.60   11.50
   7  -4   0   42.00    8.50
  -7   4   0   44.80    5.60
  -7   4   0   37.80    7.90
  -7   4   0   44.30    5.70
  -7   4   0   35.10    8.20
  -7   4   0   55.39    8.20
   6  -4   0   78.99   11.10
   6  -4   0   82.69    6.40
   6  -4   0   76.99   11.60
   6  -4   0   89.79   14.40
   6  -4   0   80.99   12.50
   6  -4   0   92.39   10.80
   6  -4   0   91.49    9.90
  -6   4   0   86.99    7.70
  -6   4   0   90.39    7.60
  -6   4   0  102.99   10.70
  -6   4   0   84.39   11.60
  -6   4   0   83.29   12.20
   5  -4   0   56.09    8.60
   5  -4   0   81.19    9.50
   5  -4   0   52.49    7.40
   5  -4   0   50.79    8.20
   5  -4   0   47.40    5.80
   5  -4   0   69.09    6.80
   5  -4   0   65.39    8.90
  -5   4   0   53.09    9.00
  -5   4   0   57.09    8.10
  -5   4   0   64.89    9.30
   4  -4   0    3.50    3.90
   4  -4   0    1.60    2.20
   4  -4   0   -4.90    2.90
   4  -4   0   -0.30    2.50
   4  -4   0   -1.80    3.40
   4  -4   0    1.40    2.40
   4  -4   0   -0.20    2.30
   4  -4   0    1.20    3.50
  -4   4   0   -4.50    3.30
  -4   4   0    2.40    2.90
   3  -4   0   -0.40    1.80
   3  -4   0    6.50    2.90
   3  -4   0    2.50    2.30
   3  -4   0   -0.10    3.30
   3  -4   0   -1.70    2.70
   3  -4   0    1.90    2.10
   3  -4   0    1.40    2.90
  -3   4   0    3.00    2.70
  -3   4   0   -0.10    2.90
   2  -4   0    3.70    2.00
   2  -4   0    0.90    1.40
   2  -4   0    1.40    2.20
   2  -4   0    1.50    2.80
   2  -4   0   -1.60    1.40
   2  -4   0    1.50    2.30
   2  -4   0   -0.70    2.00
  -2   4   0    0.00    2.30
   1  -4   0    0.80    2.20
   1  -4   0    6.50    2.40
   1  -4   0   -0.10    2.00
   1  -4   0    1.50    2.10
   1  -4   0    3.70    1.30
   1  -4   0    5.10    2.70
   1  -4   0    5.20    2.00
   1  -4   0    4.70    1.30
  -1   4   0    2.70    2.20
  -1   4   0    2.60    2.60
   0  -4   0   80.79    6.60
   0  -4   0   78.79    7.30
   0  -4   0   84.89    7.40
   0  -4   0   81.49    7.20
   0  -4   0   91.19    7.10
   0  -4   0   85.59    5.50
   0   4   0   86.09    7.70
  -1  -4   0   30.00    3.50
  -1  -4   0   30.40    4.50
  -1  -4   0   26.80    4.30
  -1  -4   0   35.30    3.70
  -1  -4   0   30.90    4.60
  -1  -4   0   32.70    3.50
  -1  -4   0   33.40    3.20
   1   4   0   28.90    4.70
   1   4   0   30.80    3.90
   1   4   0   33.30    4.10
  -2  -4   0 1239.58   66.59
  -2  -4   0 1248.08   68.29
  -2  -4   0 1142.89   66.49
  -2  -4   0 1255.87   67.89
  -2  -4   0 1037.90   67.39
  -2  -4   0 1184.08   67.59
  -2  -4   0 1180.18   68.59
   2   4   0 1254.27   67.39
   2   4   0 1277.47   68.29
   2   4   0 1276.97   68.89
   2   4   0 1343.27   67.59
  -3  -4   0   78.19    6.30
  -3  -4   0   86.49    7.00
  -3  -4   0   65.49    6.60
  -3  -4   0   78.29    6.80
  -3  -4   0   73.09    6.20
  -3  -4   0   74.79    6.30
   3   4   0   77.59    6.70
   3   4   0   61.29    6.30
   3   4   0   76.19    6.60
   3   4   0   57.19    6.80
   3   4   0   72.59    6.20
  -4  -4   0  809.72   46.00
  -4  -4   0  820.22   46.10
  -4  -4   0  828.22   46.10
  -4  -4   0  851.81   46.30
  -4  -4   0  875.11   46.60
  -4  -4   0  793.42   45.80
   4   4   0  820.32   46.30
   4   4   0  688.73   43.50
   4   4   0  797.82   46.20
   4   4   0  828.32   45.90
   4   4   0  828.42   45.90
   4   4   0  758.22   45.90
   4   4   0  749.73   45.80
   4   4   0  736.83   43.50
  -5  -4   0   93.79    8.30
  -5  -4   0   63.89    7.30
  -5  -4   0   82.79    8.50
  -5  -4   0   87.99    8.00
  -5  -4   0  102.49    8.00
  -5  -4   0   71.29    7.50
   5   4   0   73.49    8.60
   5   4   0   83.99    6.20
   5   4   0   75.69    7.50
   5   4   0   72.69    7.70
   5   4   0   88.79    6.00
   5   4   0   86.79    7.60
   5   4   0   84.69    8.00
   5   4   0   81.69    7.80
  -6  -4   0  272.77   19.00
  -6  -4   0  280.37   18.10
  -6  -4   0  242.68   18.90
  -6  -4   0  274.47   18.50
  -6  -4   0  251.47   18.30
  -6  -4   0  276.27   19.00
   6   4   0  306.87   18.50
   6   4   0  287.67   18.50
   6   4   0  264.17   16.90
   6   4   0  272.17   18.90
   6   4   0  279.27   20.90
   6   4   0  285.07   19.00
   6   4   0  261.97   18.60
  -7  -4   0  149.99   12.80
  -7  -4   0  134.69   12.10
  -7  -4   0  149.09   11.40
  -7  -4   0  143.89   12.70
  -7  -4   0  121.29   12.40
  -7  -4   0  149.29   11.50
   7   4   0  131.49   12.20
   7   4   0  126.59   11.60
   7   4   0  144.19   11.50
   7   4   0  115.29   12.10
   7   4   0  142.49   12.50
   7   4   0  142.19   10.40
   7   4   0  158.58   12.70
  -8  -4   0   66.89    8.30
  -8  -4   0   59.59    9.80
  -8  -4   0   41.60    7.00
  -8  -4   0   43.40    6.20
  -8  -4   0   32.60    6.60
  -8  -4   0   48.20    7.90
   8   4   0   49.20    7.70
   8   4   0   31.90    7.10
   8   4   0   51.09    8.50
   8   4   0   49.80    8.10
   8   4   0   47.70    6.40
   8   4   0   46.90    7.90
   8   4   0   40.80    7.20
  -9  -4   0   16.40    5.70
  -9  -4   0   24.80    7.10
  -9  -4   0   22.60    4.70
  -9  -4   0   23.30    7.00
  -9  -4   0   14.70    5.20
  -9  -4   0   19.70    5.70
   9   4   0   11.30    5.80
   9   4   0   23.00    4.60
   9   4   0   23.10    6.70
   9   4   0    8.20    5.10
   9   4   0   13.60    4.30
   9   4   0   23.70    7.10
   9   4   0   23.70    6.60
   9   4   0   17.30    5.70
 -10  -4   0   43.30    7.30
 -10  -4   0   49.00    7.90
 -10  -4   0   33.30    7.70
 -10  -4   0   23.60    7.30
 -10  -4   0   50.29    7.50
 -10  -4   0   34.60    9.50
  10   4   0   38.20    6.10
  10   4   0   40.80    7.10
  10   4   0   58.99   10.20
  10   4   0   43.90    7.70
  10   4   0   47.20    9.30
  10   4   0   45.70    8.60
  10   4   0   37.70    7.90
  10   4   0   38.80    6.50
 -11  -4   0   32.80    8.60
 -11  -4   0   54.59    9.00
 -11  -4   0   21.20    6.90
 -11  -4   0   50.39   10.80
 -11  -4   0   32.30    6.10
  11   4   0   24.10    7.50
  11   4   0   26.50    9.40
  11   4   0   26.30    8.70
  11   4   0   38.60    8.50
  11   4   0   44.20    8.30
  11   4   0   40.70    6.30
  11   4   0   37.20    7.20
 -12  -4   0   78.49   12.30
 -12  -4   0   83.19   13.30
 -12  -4   0  121.59   16.70
 -12  -4   0   87.69   13.00
  12   4   0   91.69   12.60
  12   4   0   79.49   14.80
  12   4   0   78.49   13.60
  12   4   0   76.09   11.50
  12   4   0   73.09   12.40
  12   4   0   79.69   12.60
 -13  -4   0   -5.00   12.40
 -13  -4   0   29.20    9.80
 -13  -4   0    5.90    7.80
  13   4   0   -0.70   15.00
  13   4   0    8.40   10.70
  13   4   0   -1.40   10.30
  13   4   0   25.90    9.20
  13   4   0  -11.30   15.10
   9  -5   0    5.30    8.90
   9  -5   0   -5.20    8.90
   9  -5   0   -9.90    8.40
   9  -5   0   18.30   10.90
  -9   5   0  -14.60    7.90
  -9   5   0   11.40   10.40
   8  -5   0   24.50    7.40
   8  -5   0   10.70    6.70
   8  -5   0   12.70    9.60
   8  -5   0    6.60    8.50
   8  -5   0    2.60    7.30
  -8   5   0    8.00    6.60
  -8   5   0   -3.40    8.50
   7  -5   0   -2.00    7.10
   7  -5   0    6.20    5.70
   7  -5   0   -6.60    6.00
  -7   5   0    6.50    5.90
  -7   5   0    7.40    9.00
   6  -5   0    9.70    3.20
   6  -5   0   20.30    5.30
   6  -5   0   17.00    4.80
   6  -5   0   18.80    6.30
   6  -5   0   21.30    6.90
   6  -5   0   17.90    7.80
   6  -5   0   18.40    5.70
   6  -5   0    1.10    4.90
   6  -5   0    8.50    8.90
  -6   5   0   11.70    5.10
  -6   5   0   10.40    5.80
   5  -5   0   71.79    8.90
   5  -5   0  103.29   12.60
   5  -5   0   74.19    9.00
   5  -5   0   82.09   10.90
   5  -5   0   91.99    8.90
   5  -5   0   87.49    8.00
   5  -5   0   95.59   12.00
   5  -5   0   88.89   14.20
   5  -5   0   93.99   12.10
  -5   5   0   89.09   11.60
  -5   5   0   89.99   10.40
   4  -5   0    1.70    3.00
   4  -5   0   -1.30    5.00
   4  -5   0    0.90    2.70
   4  -5   0   -1.70    3.70
   4  -5   0    3.90    2.50
   4  -5   0   -1.90    2.70
   4  -5   0    0.70    4.30
   4  -5   0   -4.00    3.90
  -4   5   0   -1.40    3.60
   3  -5   0   60.69    8.80
   3  -5   0   68.39    6.60
   3  -5   0   71.49    9.30
   3  -5   0   85.19    8.60
   3  -5   0   63.49    7.10
   3  -5   0   64.49    6.40
   3  -5   0   74.89    9.00
  -3   5   0   65.29    7.90
   2  -5   0   37.50    6.00
   2  -5   0   36.80    5.60
   2  -5   0   36.40    5.50
   2  -5   0   32.50    4.00
   2  -5   0   37.60    6.20
   2  -5   0   36.90    4.20
   2  -5   0   28.10    5.80
  -2   5   0   31.30    5.40
   1  -5   0  608.24   36.30
   1  -5   0  627.44   36.20
   1  -5   0  575.24   33.90
   1  -5   0  578.64   38.10
   1  -5   0  592.74   34.00
   1  -5   0  621.34   36.70
   1  -5   0  592.44   35.70
   1  -5   0  618.24   35.60
  -1   5   0  615.24   36.80
  -1   5   0  635.84   36.20
   0  -5   0  659.33   37.60
   0  -5   0  617.04   39.90
   0  -5   0  668.33   39.20
   0  -5   0  728.63   40.10
   0  -5   0  666.33   38.80
   0  -5   0  692.93   37.70
   0  -5   0  687.23   40.20
   0   5   0  678.13   39.90
  -1  -5   0   48.20    4.90
  -1  -5   0   49.00    5.80
  -1  -5   0   43.80    4.20
  -1  -5   0   50.89    4.40
  -1  -5   0   55.39    6.10
  -1  -5   0   46.30    6.10
   1   5   0   44.30    5.20
   1   5   0   46.80    6.10
  -2  -5   0  152.38   10.30
  -2  -5   0  148.39   11.20
  -2  -5   0  146.39    9.30
  -2  -5   0  131.99    9.30
  -2  -5   0  169.58   10.30
  -2  -5   0  154.98   10.60
  -2  -5   0  144.09   10.70
   2   5   0  154.28   11.10
   2   5   0  141.09    9.40
   2   5   0  161.68    9.60
   2   5   0  140.19   10.70
   2   5   0  143.29   11.40
  -3  -5   0   49.70    5.40
  -3  -5   0   58.89    5.40
  -3  -5   0   49.50    5.20
  -3  -5   0   57.59    6.50
  -3  -5   0   45.10    5.70
  -3  -5   0   53.49    5.80
   3   5   0   43.70    4.60
   3   5   0   42.10    5.30
   3   5   0   39.00    4.80
   3   5   0   50.79    6.80
   3   5   0   51.99    5.60
  -4  -5   0  116.79    9.50
  -4  -5   0  118.69    9.50
  -4  -5   0  108.79   10.00
  -4  -5   0  119.99    9.50
  -4  -5   0  104.89    9.60
  -4  -5   0  133.49   10.20
   4   5   0  122.49    9.60
   4   5   0  129.49    9.80
   4   5   0  123.19   10.00
   4   5   0  110.99   10.30
   4   5   0  136.59    9.90
  -5  -5   0  354.46   23.80
  -5  -5   0  384.46   24.60
  -5  -5   0  370.06   24.00
  -5  -5   0  404.46   24.40
  -5  -5   0  351.46   24.00
  -5  -5   0  348.57   24.00
   5   5   0  429.06   24.70
   5   5   0  378.76   23.90
   5   5   0  422.36   24.40
   5   5   0  359.26   24.10
   5   5   0  360.76   23.70
  -6  -5   0    7.20    3.80
  -6  -5   0   -5.10    3.00
  -6  -5   0   -4.10    3.00
  -6  -5   0   -2.00    2.50
  -6  -5   0   -1.00    3.20
  -6  -5   0    3.40    2.90
   6   5   0   -0.90    2.30
   6   5   0    0.90    1.80
   6   5   0    1.70    3.60
   6   5   0    4.00    3.50
   6   5   0    4.80    3.30
   6   5   0    3.30    3.40
   6   5   0   -1.20    1.60
  -7  -5   0   69.99    8.30
  -7  -5   0   93.99    9.00
  -7  -5   0   59.09   10.50
  -7  -5   0   80.39    9.60
  -7  -5   0   86.29   10.00
  -7  -5   0   85.19   10.10
   7   5   0   76.99    6.90
   7   5   0   83.89   10.40
   7   5   0   77.99    8.80
   7   5   0   81.39    8.90
   7   5   0   70.79    9.40
   7   5   0   81.09    9.00
   7   5   0   75.59    7.30
  -8  -5   0   -3.00    4.50
  -8  -5   0    3.10    4.40
  -8  -5   0    4.60    3.50
  -8  -5   0   -1.60    5.00
  -8  -5   0    5.50    3.90
  -8  -5   0   -1.70    4.10
   8   5   0    3.80    3.60
   8   5   0    3.40    2.90
   8   5   0    5.40    4.20
   8   5   0   -2.90    3.60
   8   5   0    0.80    4.00
   8   5   0    1.90    4.10
   8   5   0    7.90    4.70
   8   5   0    3.40    2.90
  -9  -5   0   96.19   10.30
  -9  -5   0   87.79   10.90
  -9  -5   0   98.49   12.90
  -9  -5   0  103.09   11.10
  -9  -5   0   82.79   11.50
  -9  -5   0   98.19   12.80
   9   5   0   84.69    9.20
   9   5   0   98.79   12.60
   9   5   0   79.79   12.20
   9   5   0   72.59   11.30
   9   5   0   99.29   10.20
   9   5   0   79.29   10.90
   9   5   0   90.29    9.20
   9   5   0   75.89   11.20
 -10  -5   0   23.10    6.70
 -10  -5   0   26.00    8.20
 -10  -5   0   37.00    7.30
 -10  -5   0   44.60    9.90
 -10  -5   0   38.70    6.60
 -10  -5   0   30.40    6.40
  10   5   0   24.60    6.10
  10   5   0   43.20    7.50
  10   5   0   37.10    6.00
  10   5   0   48.40    9.50
  10   5   0   35.10    8.70
  10   5   0   46.20    7.00
  10   5   0   41.90    7.70
  10   5   0   35.00    7.20
 -11  -5   0   44.60    9.40
 -11  -5   0   50.09    8.20
 -11  -5   0   62.49   12.40
 -11  -5   0   35.30    8.90
 -11  -5   0   37.90    7.00
  11   5   0   34.00   12.40
  11   5   0   51.39    7.50
  11   5   0   53.99    8.70
  11   5   0   40.00    8.70
  11   5   0   72.79   10.60
  11   5   0   56.59    9.00
  11   5   0   49.30    8.80
  11   5   0   39.20    9.30
 -12  -5   0   -5.40    9.90
 -12  -5   0   10.90    7.60
 -12  -5   0   -2.70    9.90
 -12  -5   0    3.10    6.80
 -12  -5   0   11.70    6.60
  12   5   0   10.40    8.70
  12   5   0    8.50    8.90
  12   5   0   14.80    5.70
  12   5   0    3.80    6.60
  12   5   0    1.20   11.30
  12   5   0    6.40    8.90
  12   5   0   18.90    9.70
 -13  -5   0   -0.60    9.90
 -13  -5   0  -10.90   12.50
 -13  -5   0    0.10    7.90
  13   5   0  -14.80   12.30
  13   5   0    7.30   11.20
  13   5   0    0.80    8.50
  13   5   0    3.20    9.50
  13   5   0   -5.50   10.80
   8  -6   0   50.59    9.00
   8  -6   0   47.70    9.30
   8  -6   0   29.00   11.00
   8  -6   0   22.00    8.50
  -8   6   0   35.10    8.10
   7  -6   0   59.49    7.80
   7  -6   0   52.19    8.50
   7  -6   0   57.49   10.40
   7  -6   0   41.70    9.60
   7  -6   0   45.00   10.20
  -7   6   0   60.09    9.60
   6  -6   0   60.59    7.90
   6  -6   0   62.69   10.00
   6  -6   0   67.79    9.90
   6  -6   0   55.89   10.00
   6  -6   0   75.79   10.10
   6  -6   0   68.49   11.00
  -6   6   0   41.00    8.30
   5  -6   0   72.79   10.20
   5  -6   0   44.60    9.60
   5  -6   0   72.79   12.20
   5  -6   0   69.29    8.80
   5  -6   0   69.99    8.20
   5  -6   0   68.89    8.70
   5  -6   0   63.39    8.10
   5  -6   0   79.69   12.50
   5  -6   0   69.39   10.90
  -5   6   0   59.09    8.80
   4  -6   0  167.58   15.90
   4  -6   0  182.98   14.90
   4  -6   0  175.88   13.00
   4  -6   0  190.88   16.60
   4  -6   0  146.49   16.90
   4  -6   0  197.38   17.20
   4  -6   0  152.28   13.00
   4  -6   0  180.88   13.40
   4  -6   0  185.38   12.90
  -4   6   0  140.39   14.30
   3  -6   0    3.10    4.70
   3  -6   0   14.60    4.60
   3  -6   0   13.70    4.00
   3  -6   0   11.50    5.60
   3  -6   0    9.50    2.90
   3  -6   0   16.90    4.40
   3  -6   0   12.60    3.10
  -3   6   0    7.00    4.00
   2  -6   0  565.14   32.00
   2  -6   0  538.85   35.40
   2  -6   0  554.64   32.00
   2  -6   0  567.84   34.00
   2  -6   0  557.04   34.10
   2  -6   0  570.34   34.00
   2  -6   0  569.44   34.90
   2  -6   0  559.24   35.20
  -2   6   0  532.45   34.70
   1  -6   0  319.27   21.50
   1  -6   0  300.97   20.00
   1  -6   0  313.77   20.70
   1  -6   0  316.87   20.80
   1  -6   0  305.57   21.40
   1  -6   0  292.07   19.80
   1  -6   0  302.77   18.20
  -1   6   0  314.17   20.70
  -1   6   0  324.47   21.40
   0  -6   0 2688.03  152.88
   0  -6   0 2650.03  153.58
   0  -6   0 2784.32  152.68
   0  -6   0 2875.51  154.38
   0  -6   0 2837.82  153.98
   0  -6   0 2664.43  151.08
   0  -6   0 2810.52  154.48
   0  -6   0 2810.72  151.18
   0   6   0 2866.51  154.08
  -1  -6   0  270.47   17.80
  -1  -6   0  301.17   19.90
  -1  -6   0  300.07   17.10
  -1  -6   0  289.57   17.20
  -1  -6   0  321.47   19.90
  -1  -6   0  256.67   17.70
  -1  -6   0  277.27   19.30
   1   6   0  257.67   17.90
   1   6   0  289.17   19.60
  -2  -6   0 1831.12  105.49
  -2  -6   0 1898.21  107.39
  -2  -6   0 1975.50  105.59
  -2  -6   0 2001.90  106.19
  -2  -6   0 1797.32  109.59
  -2  -6   0 1918.11  106.89
  -2  -6   0 1858.71  104.99
  -2  -6   0 1840.82  104.99
   2   6   0 1956.00  104.59
   2   6   0 1902.11  107.59
   2   6   0 2005.00  104.49
   2   6   0 1923.21  106.99
   2   6   0 1987.70  106.19
  -3  -6   0    4.90    2.50
  -3  -6   0   10.30    2.50
  -3  -6   0   10.10    2.60
  -3  -6   0   12.90    3.00
  -3  -6   0    7.90    1.50
  -3  -6   0    7.50    3.20
  -3  -6   0    8.50    1.50
   3   6   0    7.10    3.10
   3   6   0    8.50    2.70
   3   6   0   10.70    3.60
   3   6   0    9.30    2.40
  -4  -6   0  564.54   34.10
  -4  -6   0  560.64   33.00
  -4  -6   0  478.55   32.70
  -4  -6   0  582.14   33.50
  -4  -6   0  594.64   33.30
  -4  -6   0  533.75   34.10
   4   6   0  578.24   33.20
   4   6   0  549.65   32.50
   4   6   0  499.05   33.70
   4   6   0  567.34   33.20
   4   6   0  547.95   32.50
  -5  -6   0   54.49    8.00
  -5  -6   0   57.19    7.20
  -5  -6   0   59.49    7.00
  -5  -6   0   53.29    6.50
  -5  -6   0   63.49    7.40
  -5  -6   0   62.19    7.50
   5   6   0   58.89    7.40
   5   6   0   53.99    7.00
   5   6   0   49.40    6.80
   5   6   0   57.39    7.20
   5   6   0   46.10    7.60
  -6  -6   0   -2.40    2.60
  -6  -6   0   -0.90    3.20
  -6  -6   0   -0.70    3.30
  -6  -6   0    2.80    3.40
  -6  -6   0    5.40    3.30
  -6  -6   0   -1.70    4.30
   6   6   0   -0.20    3.50
   6   6   0    1.80    3.80
   6   6   0    2.00    3.20
   6   6   0    1.60    3.20
   6   6   0    1.20    3.20
   6   6   0   -6.40    3.70
  -7  -6   0    2.70    3.90
  -7  -6   0   -3.70    3.80
  -7  -6   0    2.90    3.10
  -7  -6   0    1.00    4.00
  -7  -6   0    3.30    4.00
   7   6   0    1.10    4.30
   7   6   0    1.30    2.00
   7   6   0   -0.90    1.90
   7   6   0    2.10    4.20
   7   6   0   -0.90    4.10
   7   6   0   -0.90    3.40
   7   6   0    1.40    3.70
   7   6   0    4.50    3.60
  -8  -6   0   20.00    5.60
  -8  -6   0   31.40    6.10
  -8  -6   0   18.20    4.90
  -8  -6   0   23.00    4.80
  -8  -6   0   28.10    7.10
  -8  -6   0   30.90    6.10
   8   6   0   14.30    4.90
   8   6   0   22.40    3.90
   8   6   0   14.30    5.20
   8   6   0   16.10    5.80
   8   6   0   13.90    4.30
   8   6   0   21.70    6.30
   8   6   0   17.00    3.50
   8   6   0   16.10    5.40
  -9  -6   0  395.96   24.90
  -9  -6   0  314.27   24.50
  -9  -6   0  336.97   26.00
  -9  -6   0  397.66   25.40
  -9  -6   0  358.06   25.70
   9   6   0  335.27   25.20
   9   6   0  344.17   25.10
   9   6   0  347.37   21.80
   9   6   0  349.57   25.90
   9   6   0  346.97   24.90
   9   6   0  347.17   24.90
   9   6   0  296.37   21.60
   9   6   0  386.86   24.70
 -10  -6   0   33.90    9.40
 -10  -6   0   18.80    6.80
 -10  -6   0   27.40    6.10
 -10  -6   0   12.40    6.60
 -10  -6   0   42.50    9.20
 -10  -6   0   30.80    6.90
  10   6   0   21.60    4.70
  10   6   0   20.30    7.10
  10   6   0   36.00    7.20
  10   6   0   13.80    5.50
  10   6   0   33.70    7.80
  10   6   0   20.90    9.00
  10   6   0   23.50    6.40
  10   6   0    7.60    6.30
 -11  -6   0   90.49   13.60
 -11  -6   0   65.19    9.60
 -11  -6   0   56.89   10.50
 -11  -6   0   67.29   11.60
 -11  -6   0   68.19    9.50
  11   6   0   79.99   11.20
  11   6   0   39.80   10.40
  11   6   0   49.30    9.90
  11   6   0   56.69   11.00
  11   6   0   78.09    9.90
  11   6   0   95.09   13.20
  11   6   0   67.59    9.40
 -12  -6   0   26.00   13.10
 -12  -6   0   22.10    7.80
 -12  -6   0   26.20    7.90
 -12  -6   0   26.60   10.30
 -12  -6   0   18.50    9.80
  12   6   0   25.60    7.50
  12   6   0   18.20   11.20
  12   6   0   18.80   10.40
  12   6   0   35.40    6.90
  12   6   0   17.40    8.70
  12   6   0   21.10    8.10
  12   6   0   19.60    9.20
 -13  -6   0   -5.20   11.40
 -13  -6   0   29.10   11.60
 -13  -6   0  -11.00    8.40
 -13  -6   0   12.00   10.00
  13   6   0   13.80    7.90
  13   6   0    0.50   15.90
  13   6   0    9.40    9.50
  13   6   0    0.20   11.10
  13   6   0    4.10   10.80
   7  -7   0   -5.10    8.30
   7  -7   0   -2.40    6.30
   7  -7   0    6.40    7.30
   7  -7   0   -5.60    9.80
   7  -7   0    7.20    7.90
  -7   7   0    7.20    7.60
   6  -7   0    6.10    8.30
   6  -7   0   -1.80    5.40
   6  -7   0    4.90    5.30
   6  -7   0    7.70    5.40
   6  -7   0    6.30    6.90
   6  -7   0   -4.90    9.40
   6  -7   0   13.10    5.00
  -6   7   0   14.00    6.90
   5  -7   0   11.50    4.50
   5  -7   0   18.20    7.40
   5  -7   0   14.20    5.00
   5  -7   0   10.10    6.40
   5  -7   0   22.20    8.30
   5  -7   0   12.90    4.70
   5  -7   0   13.30    4.80
  -5   7   0   16.80    6.10
   4  -7   0   31.20    5.40
   4  -7   0   38.40    7.70
   4  -7   0   36.40    8.20
   4  -7   0   38.90    5.50
   4  -7   0   48.30    9.10
   4  -7   0   27.30    6.40
   4  -7   0   36.70    9.10
   4  -7   0   34.90    6.90
   4  -7   0   35.10    5.60
  -4   7   0   37.90    7.00
   3  -7   0   93.69    8.20
   3  -7   0  100.39   10.90
   3  -7   0   84.99   11.40
   3  -7   0   76.19   12.30
   3  -7   0   92.99   10.40
   3  -7   0   86.79   10.50
   3  -7   0   88.99    8.30
   3  -7   0   89.39   13.30
   3  -7   0   85.49   13.50
  -3   7   0   94.19   11.70
   2  -7   0  102.39    8.20
   2  -7   0  112.99   10.30
   2  -7   0  108.29   11.30
   2  -7   0  107.79    8.30
   2  -7   0  123.19   11.90
   2  -7   0  115.49   12.80
   2  -7   0  107.19   10.90
   2  -7   0  107.39   12.70
   2  -7   0  110.99   12.90
  -2   7   0  116.59   11.80
   1  -7   0   44.10    6.80
   1  -7   0   43.90    6.60
   1  -7   0   33.70    6.10
   1  -7   0   48.70    4.60
   1  -7   0   36.40    5.90
   1  -7   0   36.60    6.60
   1  -7   0   35.60    6.00
   1  -7   0   32.30    6.30
   1  -7   0   40.30    7.30
   0  -7   0  177.58   14.90
   0  -7   0  161.68   13.30
   0  -7   0  180.98   11.70
   0  -7   0  183.18   13.40
   0  -7   0  197.78   14.90
   0  -7   0  190.18   11.70
   0  -7   0  178.58   15.00
   0  -7   0  187.38   15.30
   0   7   0  195.18   14.70
  -1  -7   0  317.27   19.10
  -1  -7   0  297.77   17.80
  -1  -7   0  295.97   20.40
  -1  -7   0  293.07   17.90
  -1  -7   0  264.67   18.60
  -1  -7   0  310.27   21.00
  -1  -7   0  300.87   21.00
  -1  -7   0  271.27   18.60
   1   7   0  290.37   20.70
  -2  -7   0  107.59   10.70
  -2  -7   0  107.59    8.80
  -2  -7   0   94.99    8.40
  -2  -7   0  110.09    9.50
  -2  -7   0  110.99   10.60
  -2  -7   0  104.69    8.20
  -2  -7   0   84.79    7.80
   2   7   0  106.29   10.40
   2   7   0   94.19    8.60
  -3  -7   0  564.14   34.20
  -3  -7   0  544.15   32.90
  -3  -7   0  549.25   31.50
  -3  -7   0  555.34   34.90
  -3  -7   0  559.94   35.10
  -3  -7   0  583.34   33.30
  -3  -7   0  565.04   31.60
  -3  -7   0  544.75   34.90
  -3  -7   0  562.94   33.30
   3   7   0  508.65   33.10
   3   7   0  525.25   31.80
   3   7   0  523.95   34.70
   3   7   0  626.14   32.20
  -4  -7   0  424.26   26.50
  -4  -7   0  465.85   27.10
  -4  -7   0  413.06   27.20
  -4  -7   0  407.76   27.90
  -4  -7   0  414.36   28.20
  -4  -7   0  421.36   26.50
   4   7   0  403.06   25.70
   4   7   0  429.26   26.60
   4   7   0  411.86   28.70
   4   7   0  486.55   26.50
   4   7   0  428.66   28.10
  -5  -7   0  188.28   14.90
  -5  -7   0  208.48   15.70
  -5  -7   0  200.58   14.90
  -5  -7   0  202.98   15.20
  -5  -7   0  204.28   15.20
  -5  -7   0  228.58   16.70
   5   7   0  202.18   14.40
   5   7   0  203.28   16.00
   5   7   0  178.98   14.80
   5   7   0  211.18   14.90
   5   7   0  174.28   13.90
  -6  -7   0   61.59    8.40
  -6  -7   0   68.09    8.50
  -6  -7   0   68.59    8.80
  -6  -7   0   60.59    8.20
  -6  -7   0   57.99    7.50
   6   7   0   65.59    9.20
   6   7   0   60.79    7.90
   6   7   0   59.79    8.80
  -7  -7   0   95.69   10.50
  -7  -7   0   82.39   10.80
  -7  -7   0  103.49   10.90
  -7  -7   0   95.39   10.10
  -7  -7   0   63.29    9.90
  -7  -7   0   81.29   10.90
   7   7   0   74.59    9.70
   7   7   0   65.39   10.50
   7   7   0   79.59   10.40
   7   7   0   92.89   10.50
   7   7   0   89.39   10.50
   7   7   0   80.69   10.20
  -8  -7   0   71.19   11.90
  -8  -7   0   87.79   12.20
  -8  -7   0   77.69   10.50
  -8  -7   0   86.29   11.70
  -8  -7   0  107.39   11.30
  -8  -7   0   96.59   11.60
   8   7   0   91.99   10.90
   8   7   0   89.59    6.20
   8   7   0   76.69   12.00
   8   7   0   88.19   11.60
   8   7   0   89.99    6.40
   8   7   0   80.69   11.40
   8   7   0   79.39   10.30
   8   7   0  114.29   12.40
  -9  -7   0   19.80    6.00
  -9  -7   0   21.50    7.00
  -9  -7   0   11.20    5.20
  -9  -7   0   16.00    5.10
  -9  -7   0    2.20    6.80
  -9  -7   0   10.20    6.10
   9   7   0   12.80    6.40
   9   7   0   10.00    6.10
   9   7   0    9.80    3.40
   9   7   0    8.30    2.70
   9   7   0   11.70    5.50
   9   7   0    8.20    4.90
   9   7   0    6.50    6.90
   9   7   0   13.70    5.70
 -10  -7   0  126.79   13.70
 -10  -7   0  122.19   16.10
 -10  -7   0  119.19   14.60
 -10  -7   0   91.49   13.00
 -10  -7   0   96.19   15.90
 -10  -7   0  139.49   14.10
  10   7   0  105.89   15.00
  10   7   0  144.49   14.10
  10   7   0   88.29   10.20
  10   7   0  100.29    9.60
  10   7   0  123.59   15.50
  10   7   0  119.89   16.30
  10   7   0  107.79   13.30
  10   7   0   96.49   13.70
 -11  -7   0    9.90    6.20
 -11  -7   0    3.60    8.60
 -11  -7   0    7.50    7.50
 -11  -7   0   18.40    6.60
 -11  -7   0    1.70    8.40
  11   7   0    7.50    9.90
  11   7   0   13.00    6.30
  11   7   0   17.00    6.80
  11   7   0    8.70    9.00
  11   7   0    6.40    7.30
  11   7   0   11.40    4.60
  11   7   0    4.10    9.20
  11   7   0   13.00    6.40
 -12  -7   0   28.70    9.40
 -12  -7   0   41.50   13.70
 -12  -7   0   19.00    9.50
 -12  -7   0   17.90    8.10
  12   7   0   31.40   11.90
  12   7   0   23.80    9.40
  12   7   0   30.50    8.50
  12   7   0   38.40   10.90
  12   7   0   29.60    8.10
  12   7   0   19.30    6.20
  12   7   0   17.10    7.70
 -13  -7   0   20.90    9.70
 -13  -7   0   35.80   16.40
 -13  -7   0   11.70    9.60
 -13  -7   0    7.90   11.10
  13   7   0   20.10   11.70
  13   7   0   20.20   14.10
  13   7   0   23.70    8.30
  13   7   0   14.50    9.10
  13   7   0   11.00   10.60
  13   7   0   15.30    7.60
   6  -8   0   13.40    8.60
   6  -8   0    2.70    9.50
   6  -8   0    9.50    6.20
   6  -8   0   13.00    7.70
   6  -8   0    5.80   10.80
   6  -8   0    3.50    6.40
   6  -8   0   -1.20    6.80
  -6   8   0   15.70    9.70
   5  -8   0   12.40    8.60
   5  -8   0    8.80   10.90
   5  -8   0    2.80    6.50
   5  -8   0    2.60    5.00
   5  -8   0   -1.30    7.20
   5  -8   0   15.70    4.80
   5  -8   0    8.10    8.10
   5  -8   0    3.00    4.70
  -5   8   0   10.70    8.00
   4  -8   0   -9.60    5.70
   4  -8   0   -4.80    6.20
   4  -8   0    3.50    4.30
   4  -8   0   -3.30    4.70
   4  -8   0    4.90    3.80
   4  -8   0    1.40    6.90
   4  -8   0   -1.40    6.30
   4  -8   0    2.70    8.60
  -4   8   0   -2.00    6.80
   3  -8   0   -2.10    6.70
   3  -8   0    5.70    5.40
   3  -8   0    2.30    3.40
   3  -8   0    4.30    7.90
   3  -8   0    7.50    5.80
   3  -8   0   -4.00    5.40
   3  -8   0    5.90    3.20
   3  -8   0    3.90    5.50
   3  -8   0  -10.50    7.30
   2  -8   0  166.58   11.30
   2  -8   0  168.78   14.50
   2  -8   0  153.78   14.00
   2  -8   0  169.68   14.90
   2  -8   0  165.78   15.30
   2  -8   0  142.49   16.90
   2  -8   0  145.49   16.00
   2  -8   0  169.88   11.30
   2  -8   0  152.78   16.20
   2  -8   0  163.68   15.10
   1  -8   0   -0.70    5.30
   1  -8   0    8.80    3.60
   1  -8   0    1.30    5.00
   1  -8   0   10.80    4.50
   1  -8   0   14.00    6.10
   1  -8   0   11.60    4.60
   1  -8   0    8.40    2.70
   1  -8   0    9.00    2.50
   1  -8   0    3.40    4.20
   1  -8   0   -5.60    5.60
   0  -8   0   -0.80    4.60
   0  -8   0    6.40    3.80
   0  -8   0    5.70    3.60
   0  -8   0    7.60    2.60
   0  -8   0    0.10    4.90
   0  -8   0    8.90    3.50
   0  -8   0    8.80    2.70
   0  -8   0    5.40    4.60
   0  -8   0   -6.80    4.80
   0   8   0    3.10    4.00
  -1  -8   0   83.19   11.20
  -1  -8   0   78.99    8.60
  -1  -8   0   84.69    7.00
  -1  -8   0   96.49    7.50
  -1  -8   0   94.79    8.80
  -1  -8   0   83.69   10.60
  -1  -8   0   69.79    8.60
  -1  -8   0   63.39    9.20
   1   8   0   63.29   10.10
  -2  -8   0    5.40    3.80
  -2  -8   0   -6.90    4.20
  -2  -8   0    3.10    2.90
  -2  -8   0    5.60    2.30
  -2  -8   0   -1.80    4.60
  -2  -8   0    1.30    2.30
  -2  -8   0   -0.90    2.70
  -2  -8   0    7.50    2.80
   2   8   0    5.10    3.00
   2   8   0   -2.50    4.10
  -3  -8   0  163.98   12.20
  -3  -8   0  165.28   13.50
  -3  -8   0  155.08   11.20
  -3  -8   0  168.18   15.10
  -3  -8   0  156.08   14.30
  -3  -8   0  176.88   12.90
  -3  -8   0  161.68   15.30
   3   8   0  178.78   13.10
   3   8   0  167.18   14.60
   3   8   0  167.78   13.90
  -4  -8   0    3.70    3.50
  -4  -8   0    0.10    3.60
  -4  -8   0   -3.60    3.20
  -4  -8   0   -3.70    4.70
  -4  -8   0   -0.30    2.70
   4   8   0   -2.30    2.50
   4   8   0   -0.80    3.80
   4   8   0    0.70    3.80
   4   8   0   -1.00    3.00
   4   8   0    1.80    3.20
  -5  -8   0  698.73   41.30
  -5  -8   0  702.73   40.90
  -5  -8   0  551.84   41.10
  -5  -8   0  660.43   42.40
  -5  -8   0  721.33   41.20
  -5  -8   0  676.13   40.80
   5   8   0  628.44   41.10
   5   8   0  657.43   40.10
   5   8   0  716.83   40.90
   5   8   0  751.22   42.80
   5   8   0  645.54   39.60
  -6  -8   0   -0.10    3.80
  -6  -8   0   -5.90    4.20
  -6  -8   0   -3.30    5.20
  -6  -8   0   -2.40    3.90
  -6  -8   0    3.00    4.00
  -6  -8   0    2.50    4.10
   6   8   0    1.50    3.80
   6   8   0    2.40    4.80
   6   8   0    0.30    3.40
   6   8   0   -3.10    4.10
   6   8   0   -1.90    3.90
  -7  -8   0  106.99   11.80
  -7  -8   0  120.89   11.70
  -7  -8   0  110.19   14.00
  -7  -8   0  127.29   13.20
  -7  -8   0  130.49   12.70
  -7  -8   0  102.09   12.40
   7   8   0  118.79   12.90
   7   8   0  123.19   11.80
   7   8   0  103.69   12.10
  -8  -8   0    5.80    4.90
  -8  -8   0    3.00    5.90
  -8  -8   0    5.30    5.50
  -8  -8   0    0.90    4.30
  -8  -8   0   -0.60    5.90
  -8  -8   0    5.70    5.50
   8   8   0    8.10    5.60
   8   8   0    4.80    5.90
   8   8   0    0.90    4.50
   8   8   0    4.00    4.50
   8   8   0   -7.40    5.20
   8   8   0   -6.80    6.30
  -9  -8   0    9.80    6.80
  -9  -8   0   18.70    5.60
  -9  -8   0   21.90    6.70
  -9  -8   0   13.60    7.10
  -9  -8   0   20.90    7.50
  -9  -8   0   27.60    6.90
   9   8   0   19.90    6.90
   9   8   0   20.50    7.20
   9   8   0   18.60    7.40
   9   8   0   21.00    6.40
   9   8   0   28.70    6.90
   9   8   0   15.40    6.40
 -10  -8   0   11.80    5.70
 -10  -8   0    2.50    8.70
 -10  -8   0   19.40    8.50
 -10  -8   0   12.30    6.50
 -10  -8   0   20.30    6.80
  10   8   0    3.90    7.40
  10   8   0   10.10    7.90
  10   8   0   11.40    8.40
  10   8   0    5.70    6.80
  10   8   0    8.00    7.00
  10   8   0    7.30    3.00
  10   8   0    9.30    6.40
  10   8   0    9.10    2.90
 -11  -8   0   59.89   11.70
 -11  -8   0   33.20    8.70
 -11  -8   0   57.39    9.80
 -11  -8   0   46.10   10.50
 -11  -8   0   49.50    9.10
  11   8   0   37.90    5.60
  11   8   0   42.90   10.40
  11   8   0   57.29   10.10
  11   8   0   43.10   11.00
  11   8   0   42.70    9.70
  11   8   0   44.10   14.20
  11   8   0   31.30    7.20
 -12  -8   0    6.50   13.00
 -12  -8   0   10.20   11.50
 -12  -8   0   20.80    7.60
 -12  -8   0   25.40    9.20
 -12  -8   0   27.60   10.80
  12   8   0   25.70   13.70
  12   8   0   10.00    7.60
  12   8   0   24.50    9.50
  12   8   0   10.10    5.10
  12   8   0    6.70    6.60
  12   8   0   31.40    9.30
 -13  -8   0   10.40   12.90
 -13  -8   0    0.60   10.50
 -13  -8   0   -5.20   12.40
 -13  -8   0   -2.80   12.50
 -13  -8   0   17.10    9.30
  13   8   0    9.30   10.30
  13   8   0    2.10    9.40
  13   8   0   -3.90    6.70
  13   8   0    6.40   11.60
   5  -9   0   -5.70    8.00
   5  -9   0   -2.70    8.00
   5  -9   0    2.90    6.30
   5  -9   0   -6.10    9.80
   5  -9   0    5.50    5.50
   5  -9   0   -0.80    5.00
   5  -9   0   16.20   10.50
   4  -9   0   54.19    9.50
   4  -9   0   85.99    9.40
   4  -9   0   75.89   10.50
   4  -9   0   69.19   10.80
   4  -9   0   73.79   11.60
   4  -9   0   50.89   10.00
   4  -9   0   78.19    9.00
   3  -9   0    1.30    9.70
   3  -9   0    8.10    4.00
   3  -9   0   -1.90    6.70
   3  -9   0    2.40    7.00
   3  -9   0    3.30    3.40
   3  -9   0   -3.10    6.00
   3  -9   0    3.60    7.10
   3  -9   0   -4.60    7.20
   2  -9   0  159.68   17.60
   2  -9   0  197.58   19.60
   2  -9   0  196.48   12.90
   2  -9   0  203.48   16.70
   2  -9   0  162.48   18.70
   2  -9   0  194.68   16.20
   2  -9   0  205.38   18.00
   2  -9   0  178.78   20.40
   2  -9   0  178.78   13.30
   2  -9   0  212.58   19.40
   1  -9   0   -4.70    7.20
   1  -9   0   -0.30    5.20
   1  -9   0    1.90    4.00
   1  -9   0    4.90    5.30
   1  -9   0    4.90    5.10
   1  -9   0    7.50    7.00
   1  -9   0    4.80    5.90
   1  -9   0   -6.00    6.20
   1  -9   0    2.40    2.80
   0  -9   0  538.25   36.50
   0  -9   0  522.65   34.10
   0  -9   0  499.85   36.70
   0  -9   0  576.14   34.80
   0  -9   0  580.14   32.50
   0  -9   0  547.05   36.80
   0  -9   0  534.15   34.90
   0  -9   0  554.74   34.90
   0  -9   0  600.94   32.70
   0  -9   0  576.34   37.30
  -1  -9   0    7.10    2.70
  -1  -9   0    5.90    2.90
  -1  -9   0    0.70    5.80
  -1  -9   0   -2.50    5.40
  -1  -9   0    2.10    4.40
  -1  -9   0   -1.80    4.30
  -1  -9   0    4.80    3.70
  -1  -9   0    1.00    5.70
  -1  -9   0    3.80    4.50
   1   9   0   15.10    5.30
  -2  -9   0   -2.60    3.70
  -2  -9   0   -2.50    5.40
  -2  -9   0    1.60    4.00
  -2  -9   0    3.90    5.80
  -2  -9   0   -2.70    3.20
  -2  -9   0   -1.80    3.90
  -2  -9   0   -3.40    2.60
  -2  -9   0    4.20    3.10
  -2  -9   0   -2.10    3.30
   2   9   0   -9.00    4.90
   2   9   0    2.10    3.40
  -3  -9   0   30.20    6.20
  -3  -9   0   28.30    4.90
  -3  -9   0   23.50    3.80
  -3  -9   0   10.50    5.60
  -3  -9   0   18.50    5.90
  -3  -9   0   35.50    5.40
  -3  -9   0   28.40    4.30
  -3  -9   0   42.00    5.90
  -3  -9   0   22.30    6.60
   3   9   0   21.30    4.70
   3   9   0   23.40    6.50
  -4  -9   0    2.20    2.10
  -4  -9   0   -5.40    4.40
  -4  -9   0   -3.00    4.60
  -4  -9   0    0.00    2.00
  -4  -9   0   -0.30    3.70
  -4  -9   0    0.00    4.20
  -4  -9   0    2.80    4.50
  -4  -9   0    3.80    3.20
  -4  -9   0    2.70    5.70
   4   9   0    4.30    5.00
   4   9   0   -0.50    2.90
   4   9   0   -3.90    3.90
   4   9   0    5.40    3.40
   4   9   0    4.10    4.40
  -5  -9   0  112.59   11.30
  -5  -9   0   94.09   10.30
  -5  -9   0  100.69   10.90
  -5  -9   0  104.09   11.10
  -5  -9   0  103.19   13.10
  -5  -9   0   88.29   11.50
   5   9   0  110.09   10.50
   5   9   0  107.69    9.30
   5   9   0   96.99   12.20
   5   9   0  102.39   12.10
   5   9   0   81.19    9.70
  -6  -9   0   73.79   13.20
  -6  -9   0   91.29   10.60
  -6  -9   0   82.89   10.60
  -6  -9   0   95.99   11.30
  -6  -9   0  100.89   10.70
  -6  -9   0   74.59   11.00
   6   9   0   76.79   10.70
   6   9   0   90.99   10.00
   6   9   0   83.29   12.00
   6   9   0  107.59   12.90
   6   9   0   86.19    9.30
  -7  -9   0   -0.30    4.70
  -7  -9   0   -0.20    6.70
  -7  -9   0    4.10    4.50
  -7  -9   0    9.10    5.40
  -7  -9   0   -5.90    4.80
  -7  -9   0    0.50    5.30
   7   9   0    5.30    4.20
   7   9   0   -1.50    4.60
   7   9   0   -9.10    5.60
   7   9   0    5.10    5.80
   7   9   0    6.80    5.10
  -8  -9   0   28.70    8.00
  -8  -9   0   37.70    8.20
  -8  -9   0   23.10    6.80
  -8  -9   0   32.10    7.40
  -8  -9   0   31.50    7.60
  -8  -9   0   28.40    6.70
   8   9   0   25.60    6.30
   8   9   0   24.20    7.30
   8   9   0   18.60    5.90
   8   9   0   16.40    6.30
  -9  -9   0   33.00    7.90
  -9  -9   0   51.39   10.30
  -9  -9   0   42.00    8.30
  -9  -9   0   38.40    9.50
  -9  -9   0   48.30    7.70
  -9  -9   0   74.29   11.70
   9   9   0   48.30    8.90
   9   9   0   76.69   11.50
   9   9   0   59.99   10.10
   9   9   0   43.20    9.60
 -10  -9   0    4.90    9.60
 -10  -9   0   -4.40   10.30
 -10  -9   0   -1.80    7.10
 -10  -9   0   -4.90    8.20
 -10  -9   0    2.30    6.20
 -10  -9   0   17.30    7.20
  10   9   0   -4.40    7.50
  10   9   0   -1.80    8.50
  10   9   0   -3.20    7.90
  10   9   0    3.80    9.40
  10   9   0   -3.70    6.70
  10   9   0    0.10    7.30
 -11  -9   0  -11.70    6.30
 -11  -9   0   -3.50    7.70
 -11  -9   0    2.50   10.80
 -11  -9   0  -15.90   11.00
 -11  -9   0   18.10    7.60
  11   9   0    2.20    9.10
  11   9   0   -0.20    9.70
  11   9   0    4.60    8.90
 -12  -9   0   -1.80    8.50
 -12  -9   0   -2.70   13.10
 -12  -9   0  -17.80   11.10
 -12  -9   0    5.50    8.60
 -12  -9   0   -3.20   10.00
  12   9   0   -3.50    8.80
  12   9   0   -4.80    7.70
  12   9   0   19.70   10.40
 -13  -9   0    3.60   14.20
 -13  -9   0  -10.90   10.10
 -13  -9   0   -2.50   11.50
 -13  -9   0  -13.90    9.30
  13   9   0   11.60   10.70
  13   9   0    9.50    5.50
  13   9   0   -6.20   11.80
  13   9   0    6.80   11.40
   4 -10   0   10.40    4.90
   4 -10   0    7.10    5.10
   4 -10   0    5.90    9.50
   4 -10   0    3.30   10.40
   4 -10   0   -0.30    9.70
   4 -10   0    6.60   10.40
   4 -10   0    3.10    8.50
   4 -10   0   10.70    6.90
   3 -10   0    9.30    9.00
   3 -10   0    4.50    4.50
   3 -10   0    1.30    9.10
   3 -10   0  -13.30    9.10
   3 -10   0    1.00    7.30
   3 -10   0   -0.40    9.00
   2 -10   0   -3.90    5.80
   2 -10   0   -1.30    9.50
   2 -10   0   -0.60    3.50
   2 -10   0    7.90    8.40
   2 -10   0  -11.70    7.00
   2 -10   0    4.70    8.00
   1 -10   0   30.30    7.10
   1 -10   0   26.40    7.20
   1 -10   0   41.80   15.20
   1 -10   0   26.90    8.10
   1 -10   0   25.80    5.80
   1 -10   0   33.10    9.00
   1 -10   0   27.90    7.70
   0 -10   0   26.30    8.90
   0 -10   0    9.70    7.50
   0 -10   0   12.60    6.60
   0 -10   0    9.40    5.70
   0 -10   0   16.80    3.90
   0 -10   0   13.70    4.70
   0 -10   0   -1.80    6.40
   0 -10   0   19.00    5.70
   0 -10   0   16.40    8.00
  -1 -10   0   27.00    6.10
  -1 -10   0   24.70    6.10
  -1 -10   0   34.00    8.20
  -1 -10   0   29.10    7.60
  -1 -10   0   34.20    8.50
  -1 -10   0   30.30    5.90
  -1 -10   0   32.80    4.80
  -1 -10   0   32.20    6.10
   1  10   0   21.90    6.50
  -2 -10   0   65.89   10.20
  -2 -10   0   57.99    9.20
  -2 -10   0   64.49    7.60
  -2 -10   0   54.59    8.90
  -2 -10   0   62.59    8.80
  -2 -10   0   71.29   10.70
  -2 -10   0   64.29    8.50
  -2 -10   0   72.19   10.10
   2  10   0   66.09   10.20
  -3 -10   0   -1.70    3.20
  -3 -10   0    0.90    6.30
  -3 -10   0    9.20    6.50
  -3 -10   0   -2.20    4.90
  -3 -10   0    0.70    3.20
  -3 -10   0    2.00    3.30
  -3 -10   0    7.60    5.40
  -3 -10   0   -0.80    3.70
  -3 -10   0    5.80    4.70
   3  10   0    2.90    4.10
   3  10   0    1.30    6.00
  -4 -10   0   48.90    7.40
  -4 -10   0   55.79    6.10
  -4 -10   0   53.99    7.60
  -4 -10   0   48.10    7.60
  -4 -10   0   52.89    9.10
  -4 -10   0   89.49   13.60
  -4 -10   0   63.79   10.50
  -4 -10   0   43.20    7.80
   4  10   0   63.29    9.00
   4  10   0   45.30    9.70
  -5 -10   0   14.20    7.00
  -5 -10   0   17.00    7.40
  -5 -10   0    7.60    5.60
  -5 -10   0    6.70    5.20
  -5 -10   0    3.30    4.80
  -5 -10   0    1.60    4.20
  -5 -10   0    6.80    5.00
   5  10   0    9.60    4.40
   5  10   0   -1.90    5.20
   5  10   0    2.60    3.80
   5  10   0    3.00    6.50
   5  10   0    4.10    5.10
  -6 -10   0   77.09   10.60
  -6 -10   0   56.19    8.20
  -6 -10   0   38.20    8.70
  -6 -10   0   43.90    7.50
  -6 -10   0   68.69   10.80
  -6 -10   0   41.10    7.40
   6  10   0   64.89    8.90
   6  10   0   60.59    9.60
   6  10   0   53.19    7.60
   6  10   0   77.79   10.00
   6  10   0   58.09    9.40
  -7 -10   0   50.49    8.30
  -7 -10   0   78.49   11.90
  -7 -10   0   64.79   10.50
  -7 -10   0   43.20    8.10
  -7 -10   0   47.90    8.50
  -7 -10   0   52.19    8.50
   7  10   0   76.09   10.60
   7  10   0   40.60    9.60
   7  10   0   70.99    9.70
   7  10   0   60.59    9.60
   7  10   0   55.29    8.50
  -8 -10   0    4.90    5.20
  -8 -10   0   -9.50    8.00
  -8 -10   0   -5.20    6.10
  -8 -10   0    4.50    7.00
  -8 -10   0    6.40    5.80
  -8 -10   0   -8.80    6.50
   8  10   0    4.10    6.80
   8  10   0    6.90    6.70
   8  10   0    3.50    6.10
   8  10   0    7.20    5.60
   8  10   0    1.80    7.50
  -9 -10   0   34.30    8.80
  -9 -10   0   26.50    7.70
  -9 -10   0   16.20   10.20
  -9 -10   0   29.50    9.00
  -9 -10   0   22.20    7.40
  -9 -10   0   32.50    8.20
   9  10   0   28.90    9.00
   9  10   0   32.50    8.40
   9  10   0   20.90    8.40
 -10 -10   0   94.19   15.90
 -10 -10   0  109.49   16.10
 -10 -10   0  106.59   15.50
 -10 -10   0  105.39   14.70
  10  10   0   97.19   15.80
  10  10   0  115.59   17.80
  10  10   0   96.39   15.30
  10  10   0   98.29   14.20
 -11 -10   0   48.30   10.10
 -11 -10   0   17.70    8.20
 -11 -10   0   48.20    8.50
  11  10   0   38.40   10.30
  11  10   0   32.90    8.70
  11  10   0   38.80    9.00
 -12 -10   0   24.90    9.90
 -12 -10   0   11.60    8.30
 -12 -10   0    8.70    8.80
 -12 -10   0   -7.80   13.40
  12  10   0   11.10   10.00
  12  10   0   16.40   10.20
  12  10   0    2.10   17.40
 -13 -10   0   23.20   10.50
 -13 -10   0    9.30   10.90
 -13 -10   0   15.80   12.10
  13  10   0   19.50   12.00
  13  10   0    4.70   13.20
  13  10   0    2.70   11.70
   3 -11   0    4.80    8.40
   3 -11   0   12.40   11.50
   3 -11   0    2.30   10.20
   3 -11   0    3.00   13.50
   3 -11   0    5.80    8.50
   2 -11   0  -13.70    9.30
   2 -11   0    9.90   10.80
   2 -11   0   19.10    9.60
   2 -11   0    3.50    7.10
   1 -11   0   52.79    9.70
   1 -11   0   72.09    9.60
   1 -11   0   53.59   10.10
   1 -11   0   46.70    7.90
   1 -11   0   58.29   11.60
   1 -11   0   51.19   10.80
   0 -11   0   -5.70    6.60
   0 -11   0    9.60    7.40
   0 -11   0    4.70    7.30
   0 -11   0    5.30    9.60
   0 -11   0   -2.90    5.20
   0 -11   0    0.40    3.60
   0 -11   0   -6.80    7.50
  -1 -11   0   44.10    8.10
  -1 -11   0   80.69    8.80
  -1 -11   0   64.69    7.60
  -1 -11   0   48.50   10.20
  -1 -11   0   76.89   11.10
  -1 -11   0   69.89   10.80
  -1 -11   0   60.49   11.20
  -1 -11   0   66.89    9.60
  -2 -11   0    0.10    3.60
  -2 -11   0    0.50    4.10
  -2 -11   0    1.70    5.80
  -2 -11   0   -1.10    4.60
  -2 -11   0    8.00    8.70
  -2 -11   0   12.30    6.40
  -2 -11   0    5.80    5.70
  -2 -11   0   -3.20    6.20
   2  11   0   -1.90    6.50
  -3 -11   0   55.19    9.30
  -3 -11   0   56.99    9.00
  -3 -11   0   55.19   11.20
  -3 -11   0   53.99    8.30
  -3 -11   0   50.49    8.10
  -3 -11   0   72.49   11.30
  -3 -11   0   51.29    7.80
  -3 -11   0   54.39    9.10
   3  11   0   81.09    9.90
   3  11   0   59.99   10.70
  -4 -11   0    2.00    4.10
  -4 -11   0    9.10    3.70
  -4 -11   0    8.50    4.20
  -4 -11   0   20.40   10.20
  -4 -11   0    5.80    3.50
  -4 -11   0   -4.10    5.90
  -4 -11   0   15.80    8.10
  -4 -11   0    1.30    6.50
  -4 -11   0    7.50    5.40
   4  11   0    0.50    7.60
   4  11   0    5.80    5.10
  -5 -11   0   20.70    9.60
  -5 -11   0    7.30    4.60
  -5 -11   0   12.50    6.80
  -5 -11   0    3.30    6.00
  -5 -11   0    9.90   10.90
  -5 -11   0   26.40    7.70
  -5 -11   0    5.00    5.90
   5  11   0    6.20    6.80
   5  11   0   10.50    5.90
   5  11   0    7.40    7.20
  -6 -11   0    1.10    5.80
  -6 -11   0    0.20    5.30
  -6 -11   0   -4.80    6.10
  -6 -11   0   -9.40    5.90
  -6 -11   0   -4.30    6.20
   6  11   0   -0.40    6.20
   6  11   0   -6.10    7.30
   6  11   0   -8.40    7.10
   6  11   0    4.50    5.70
  -7 -11   0    2.00    6.00
  -7 -11   0   -2.00    7.20
  -7 -11   0    6.30    5.30
  -7 -11   0    2.20    6.80
  -7 -11   0   -1.60    5.80
   7  11   0    1.90    5.50
   7  11   0   -2.50    7.40
   7  11   0    2.70    5.50
   7  11   0    3.40    7.60
  -8 -11   0    3.90    6.30
  -8 -11   0   10.90    6.10
  -8 -11   0    5.40    6.50
  -8 -11   0   -8.80    7.20
  -8 -11   0   -3.00    8.00
   8  11   0    9.80    8.70
   8  11   0    5.70    8.50
   8  11   0    0.90    6.40
   8  11   0    6.80    6.60
  -9 -11   0   62.59   10.40
  -9 -11   0   50.29   10.40
  -9 -11   0   40.80    7.90
  -9 -11   0   59.49   11.10
   9  11   0   46.70   14.10
   9  11   0   52.49    9.80
   9  11   0   62.79   11.60
   9  11   0   38.40    9.40
 -10 -11   0   23.90    8.80
 -10 -11   0   40.10    9.30
 -10 -11   0   29.10    8.50
 -10 -11   0   32.70   10.00
  10  11   0   13.50    9.10
  10  11   0   38.00    9.80
  10  11   0   33.30   10.10
 -11 -11   0   16.80   11.30
 -11 -11   0   14.60   15.00
 -11 -11   0   49.90   11.40
  11  11   0   22.30   11.40
  11  11   0   22.30    9.30
  11  11   0   22.00   11.50
 -12 -11   0   -5.30   10.00
 -12 -11   0   11.10    9.40
 -12 -11   0    6.10    9.50
  12  11   0   18.70   18.30
  12  11   0    3.10   11.00
  12  11   0   -0.30   12.20
   1 -12   0    3.50   10.20
   1 -12   0  -17.90    9.40
   1 -12   0   -6.00    8.70
   1 -12   0    2.60    7.20
   0 -12   0   20.20    8.10
   0 -12   0   15.60    4.80
   0 -12   0    8.90    8.40
   0 -12   0   20.30   11.40
   0 -12   0   25.10    9.70
   0 -12   0   18.40    5.80
  -1 -12   0   16.90    4.40
  -1 -12   0   17.60    6.40
  -1 -12   0   -0.60    7.50
  -1 -12   0   16.80    6.90
  -1 -12   0   14.80    7.50
  -1 -12   0   12.90    5.00
  -1 -12   0   18.20    7.70
  -1 -12   0    5.10    9.20
  -2 -12   0   10.80    7.60
  -2 -12   0    9.50    4.80
  -2 -12   0   11.90    7.30
  -2 -12   0    8.50    6.00
  -2 -12   0   -5.60    7.80
  -2 -12   0   19.10    8.10
  -2 -12   0    3.50    4.10
  -3 -12   0    3.60    7.80
  -3 -12   0    6.50    7.30
  -3 -12   0    3.70    7.30
  -3 -12   0    2.00    5.80
  -3 -12   0    6.40    5.30
  -3 -12   0    7.70    4.40
  -3 -12   0    2.90    4.90
   3  12   0    6.70   12.80
  -4 -12   0   42.40    7.90
  -4 -12   0   29.30    4.30
  -4 -12   0   48.40    6.50
  -4 -12   0   37.80    5.60
  -4 -12   0   31.50    6.00
  -4 -12   0   42.70    8.60
  -4 -12   0   28.50    8.80
   4  12   0   35.30    6.40
  -5 -12   0   46.70    9.20
  -5 -12   0   25.70    6.20
  -5 -12   0   44.00    8.30
  -5 -12   0   39.50    5.80
  -5 -12   0   38.60    9.30
   5  12   0   37.50   11.40
   5  12   0   38.00    7.40
  -6 -12   0    6.00    5.20
  -6 -12   0  -12.10    6.90
  -6 -12   0    7.50    7.30
  -6 -12   0   -6.90    6.70
  -6 -12   0    5.90    7.60
   6  12   0    2.40    8.40
   6  12   0    0.30    6.90
   6  12   0    3.20    4.70
   6  12   0   -8.40    8.40
  -7 -12   0   -9.20    8.40
  -7 -12   0    2.60    6.80
  -7 -12   0    3.70    7.20
  -7 -12   0    2.80    5.70
  -7 -12   0    2.90    7.90
   7  12   0   -1.50    6.70
   7  12   0   -4.30    7.10
   7  12   0   -5.10    9.40
   7  12   0    4.30    9.30
  -8 -12   0   15.50    7.20
  -8 -12   0    1.10    8.40
  -8 -12   0    5.20    8.20
  -8 -12   0   23.20    8.00
  -8 -12   0   20.80    9.60
   8  12   0   18.10   10.60
   8  12   0    5.70    7.20
   8  12   0    5.80    9.90
   8  12   0    9.60    7.20
  -9 -12   0    7.40    9.50
  -9 -12   0    8.10    7.70
  -9 -12   0    9.50    8.50
  -9 -12   0    4.10    7.10
   9  12   0   -1.20   10.40
   9  12   0    9.70    8.40
   9  12   0   14.70    7.70
 -10 -12   0   -8.60   11.20
 -10 -12   0   -0.30    7.80
 -10 -12   0  -17.70   10.30
 -10 -12   0    2.20   14.80
  10  12   0    5.60    9.20
  10  12   0    0.70    9.20
  10  12   0   22.70   11.90
 -11 -12   0    5.20    9.20
 -11 -12   0   -0.60   11.30
 -11 -12   0    1.20    9.30
  11  12   0   19.60   13.10
  11  12   0   14.30   10.70
 -12 -12   0   -7.50   11.00
  -1 -13   0   14.80    5.30
  -1 -13   0    9.30    8.40
  -1 -13   0   38.30   11.40
  -1 -13   0   21.90   10.40
  -1 -13   0   16.80    6.80
  -1 -13   0   25.00   10.70
  -2 -13   0   44.90    9.30
  -2 -13   0   23.70    9.70
  -2 -13   0   42.30    6.30
  -2 -13   0   58.99    9.30
  -2 -13   0   44.10    6.30
  -2 -13   0   39.80    7.40
  -2 -13   0   60.19   12.10
  -3 -13   0   35.40    7.70
  -3 -13   0   31.20    6.20
  -3 -13   0   32.50    9.90
  -3 -13   0   26.90    8.80
  -3 -13   0   28.20    6.00
  -3 -13   0   35.00    6.20
  -3 -13   0   42.40    8.90
  -4 -13   0   55.09    8.90
  -4 -13   0   66.29   10.30
  -4 -13   0   76.89   11.40
  -4 -13   0   65.29    7.60
  -4 -13   0   71.59   12.20
  -4 -13   0   72.29    8.40
   4  13   0   62.89   11.20
  -5 -13   0   32.40    6.80
  -5 -13   0   27.50    6.50
  -5 -13   0   19.30    8.50
  -5 -13   0   20.80    8.90
   5  13   0   43.90   11.10
   5  13   0   47.80    8.00
  -6 -13   0   22.20    8.40
  -6 -13   0   28.90    6.50
  -6 -13   0   14.90    6.80
  -6 -13   0   19.30    9.50
  -6 -13   0   22.90    9.80
   6  13   0   30.20   11.80
   6  13   0   20.20    7.50
  -7 -13   0   19.60    8.80
  -7 -13   0   23.30    9.10
  -7 -13   0   30.20    7.40
  -7 -13   0    7.30    8.20
  -7 -13   0   24.90   10.40
   7  13   0    4.40   11.20
   7  13   0    4.70    8.50
   7  13   0   17.10    6.30
  -8 -13   0   18.80    8.60
  -8 -13   0   22.10    7.50
  -8 -13   0   32.10   15.20
  -8 -13   0   10.80   10.20
  -8 -13   0   -4.50    9.20
   8  13   0    0.00   11.50
   8  13   0    7.10    8.50
   8  13   0    5.00    8.80
  -9 -13   0   23.40    9.50
  -9 -13   0   16.60   10.60
  -9 -13   0   15.90    9.60
  -9 -13   0   21.80    9.00
   9  13   0   32.40    9.40
   9  13   0   22.70   12.60
 -10 -13   0   47.40   11.10
 -10 -13   0   58.39   13.30
 -10 -13   0   43.10   11.30
  10  13   0   59.19   10.90
  10  13   0   65.19   15.60
  -3 -14   0    0.70    6.30
  -4 -14   0    7.10    6.60
  -4 -14   0   14.90    7.50
  -4 -14   0   17.80   11.30
  -4 -14   0  -16.70   10.90
  -4 -14   0    0.00    5.60
  -5 -14   0   64.79   12.60
  -5 -14   0   45.50    8.70
  -5 -14   0   44.00   10.80
  -5 -14   0   67.79   12.40
  -5 -14   0   44.60    8.70
   5  14   0   49.10   14.20
  -6 -14   0   -7.10   10.10
  -6 -14   0   -3.50    7.30
  -6 -14   0   -4.60    8.10
  -6 -14   0   -5.80    9.80
  -6 -14   0  -16.70   11.10
   6  14   0    1.10    8.70
   6  14   0   -4.30   12.70
  -7 -14   0   15.40    8.70
  -7 -14   0   10.40    9.70
  -7 -14   0   38.80    8.30
  -7 -14   0   18.80   16.40
  -7 -14   0   23.80   10.80
   7  14   0   15.60    9.50
   7  14   0   42.90   13.60
  -8 -14   0   -7.60    8.30
  -8 -14   0    6.90    9.70
  -8 -14   0  -12.70   10.60
   8  14   0   -2.10   10.40
   8  14   0    6.70   14.00
  -9 -14   0    0.40    9.30
   8  14  -1  -24.70   10.80
   8  14  -1   -1.40   14.20
  -8 -14   1  -14.60   10.30
  -8 -14   1  -10.40    8.20
  -8 -14   1    9.10   10.90
   7  14  -1   55.09   10.40
   7  14  -1   41.60   14.60
  -7 -14   1   59.49   12.50
  -7 -14   1   31.20   10.80
  -7 -14   1   36.10   10.40
  -7 -14   1   42.80   12.20
  -7 -14   1   20.30   11.40
   6  14  -1   50.59    9.50
   6  14  -1   42.30   14.20
  -6 -14   1   31.50   12.00
  -6 -14   1   48.30    9.20
  -6 -14   1   35.30   11.80
  -6 -14   1   32.00   11.30
  -6 -14   1   32.80    9.00
   5  14  -1   58.29   14.30
   5  14  -1   49.60    8.90
  -5 -14   1   50.19    9.10
  -5 -14   1   63.09   13.60
  -5 -14   1   68.09   13.80
  -5 -14   1   50.09    9.20
   4  14  -1   60.19   14.50
  -4 -14   1   31.50    6.20
  -4 -14   1   38.30   12.40
  -4 -14   1   37.50    8.30
  -4 -14   1   35.90    7.80
  -4 -14   1   49.10   12.50
  10  13  -1   16.10    9.30
  10  13  -1   36.10   14.10
 -10 -13   1    0.20    9.80
 -10 -13   1   22.40   11.50
 -10 -13   1   21.60   12.30
   9  13  -1    7.30    8.30
   9  13  -1    5.10   12.70
  -9 -13   1   15.00    9.90
  -9 -13   1    6.90   10.30
  -9 -13   1  -10.40    8.60
  -9 -13   1    7.30   10.20
   8  13  -1   -9.20   11.70
   8  13  -1   -5.30    8.80
   8  13  -1    5.70    9.10
  -8 -13   1  -22.60   11.40
  -8 -13   1    3.70    9.30
  -8 -13   1  -10.10    7.70
  -8 -13   1    4.10    8.50
  -8 -13   1  -16.00    9.10
   7  13  -1   -1.90   11.30
   7  13  -1    1.00    7.40
   7  13  -1   -7.40    8.70
  -7 -13   1   -1.10    7.40
  -7 -13   1   -0.60    9.80
  -7 -13   1  -12.70    9.30
  -7 -13   1  -16.10    8.80
  -7 -13   1    3.60    7.70
   6  13  -1   16.10   11.90
   6  13  -1   13.20    7.30
  -6 -13   1   13.70   12.20
  -6 -13   1   -0.90    8.90
  -6 -13   1   15.40    9.70
  -6 -13   1   10.70    7.20
  -6 -13   1    9.90    7.10
   5  13  -1   -6.40    6.90
   5  13  -1    2.80   10.70
  -5 -13   1    5.90    7.10
  -5 -13   1   -9.40    8.70
  -5 -13   1    0.10    6.20
  -5 -13   1  -10.30    8.40
  -5 -13   1   -2.60    9.80
   4  13  -1   11.40   10.90
  -4 -13   1    3.30    5.80
  -4 -13   1    1.10    5.80
  -4 -13   1    0.70    6.50
  -4 -13   1    3.10    8.10
  -4 -13   1   -1.10    9.00
  -4 -13   1    1.30    4.70
  -4 -13   1    9.60    8.80
   3  13  -1   18.70    9.90
  -3 -13   1   17.00    7.70
  -3 -13   1    7.60    9.50
  -3 -13   1   15.80    7.30
  -3 -13   1   11.80    5.80
  -3 -13   1    9.80    5.50
  -3 -13   1   27.30    6.10
  -3 -13   1   12.50    9.40
  -2 -13   1   -8.00    9.30
  -2 -13   1   -2.30    5.30
  -2 -13   1    6.10    6.00
  -2 -13   1  -12.40   10.30
  -2 -13   1    4.40    6.70
  -2 -13   1   17.50    9.20
  -2 -13   1   -3.50    8.50
  -2 -13   1   -4.80    6.50
  -1 -13   1   12.40    6.50
  -1 -13   1   -5.30    5.70
  -1 -13   1    4.20    8.00
  -1 -13   1  -12.70   10.00
  -1 -13   1    1.50    9.60
  -1 -13   1    3.80   11.50
  -1 -13   1   -0.10    5.10
  11  12  -1   15.30   11.00
  11  12  -1   -2.10   13.20
 -11 -12   1   28.30   12.00
 -11 -12   1   16.40   10.60
 -11 -12   1   41.20   11.80
  10  12  -1    2.50   11.90
  10  12  -1   -8.30   11.10
  10  12  -1   10.20   10.50
 -10 -12   1    0.00   10.80
 -10 -12   1   -7.10    8.50
 -10 -12   1    4.60   10.30
   9  12  -1   31.80   11.90
   9  12  -1   23.30    9.90
   9  12  -1   16.00    8.20
  -9 -12   1   24.90    9.60
  -9 -12   1   37.60    9.80
  -9 -12   1   29.70   10.00
  -9 -12   1   36.90   10.30
   8  12  -1    3.20   10.00
   8  12  -1   -3.70    6.60
   8  12  -1   12.90    7.80
  -8 -12   1    9.20    7.50
  -8 -12   1    1.80    7.50
  -8 -12   1   -0.90    8.40
  -8 -12   1    3.20    9.70
  -8 -12   1    9.80    8.40
   7  12  -1   -5.30    6.90
   7  12  -1    7.10    6.50
   7  12  -1    0.80    9.20
  -7 -12   1    9.00    6.20
  -7 -12   1  -10.90    8.00
  -7 -12   1   -3.30    7.10
  -7 -12   1    0.80    7.50
  -7 -12   1   -0.10    7.30
   6  12  -1   13.30    9.10
   6  12  -1    9.60    5.80
   6  12  -1    7.50    7.10
   6  12  -1    5.70    9.20
  -6 -12   1    6.10    7.70
  -6 -12   1    0.70    5.80
  -6 -12   1   -6.20    7.60
  -6 -12   1   21.80    7.60
  -6 -12   1    3.20    6.20
   5  12  -1   35.00   10.00
   5  12  -1   43.20    7.00
  -5 -12   1   44.30    7.00
  -5 -12   1   40.70    8.00
  -5 -12   1   33.10    8.70
  -5 -12   1   48.30    9.50
  -5 -12   1   34.10    7.00
   4  12  -1   69.19   10.40
   4  12  -1   45.50   11.50
  -4 -12   1   53.49    7.40
  -4 -12   1   47.30    8.40
  -4 -12   1   66.59    8.70
  -4 -12   1   43.70    6.90
  -4 -12   1   48.20    7.40
  -4 -12   1   30.50    8.80
  -4 -12   1   72.79   11.30
  -3 -12   1   12.40    7.30
  -3 -12   1   -1.60    4.60
  -3 -12   1    0.20    6.10
  -3 -12   1    7.70    5.30
  -3 -12   1    3.70    7.60
  -3 -12   1   -7.60    6.30
  -2 -12   1   44.70   10.00
  -2 -12   1   51.69    7.10
  -2 -12   1   55.69    7.70
  -2 -12   1   57.19    8.50
  -2 -12   1   50.49    9.50
  -2 -12   1   60.09    9.80
  -1 -12   1    3.00    8.00
  -1 -12   1   -3.60    7.30
  -1 -12   1   -0.70    5.00
  -1 -12   1   13.10    8.60
  -1 -12   1    6.30    6.80
  -1 -12   1    9.60    5.30
  -1 -12   1    8.10    8.20
  -1 -12   1   -4.10    4.50
   0 -12   1   51.79   11.60
   0 -12   1   56.19    9.20
   0 -12   1   45.70   10.60
   0 -12   1   58.69    9.10
   0 -12   1   72.19   11.30
   1 -12   1    5.50   10.40
   1 -12   1    4.80    5.10
   1 -12   1    6.20    7.10
   1 -12   1    2.60    9.20
  12  11  -1    8.40   13.40
  12  11  -1   28.20   11.40
 -12 -11   1    8.40   10.80
 -12 -11   1   13.00    9.50
 -12 -11   1   17.80    9.60
  11  11  -1   40.90   13.40
  11  11  -1   30.60   12.10
  11  11  -1   34.90    9.80
 -11 -11   1   31.30   10.60
 -11 -11   1   51.79   12.70
 -11 -11   1   31.00   12.60
 -11 -11   1   36.30    9.60
  10  11  -1   74.49   13.30
  10  11  -1  126.89   17.50
 -10 -11   1   84.09   14.10
 -10 -11   1  124.29   18.50
 -10 -11   1  125.39   19.60
 -10 -11   1  108.49   16.30
   9  11  -1   65.79   10.10
   9  11  -1   34.00   12.60
   9  11  -1   64.49   11.70
  -9 -11   1   62.79   10.10
  -9 -11   1   82.69   12.80
  -9 -11   1   65.69   13.50
  -9 -11   1   47.10   10.10
  -9 -11   1   60.39   11.90
   8  11  -1   -7.50    9.40
   8  11  -1    0.10    6.20
   8  11  -1   -6.50    6.50
   8  11  -1    1.80    8.40
  -8 -11   1    4.00    8.20
  -8 -11   1   -4.60    5.90
  -8 -11   1   -0.50    7.10
  -8 -11   1   -5.40    6.60
  -8 -11   1    2.40    6.40
   7  11  -1  214.88   17.60
   7  11  -1  223.68   21.90
   7  11  -1  189.38   17.80
   7  11  -1  228.88   22.10
  -7 -11   1  211.78   18.90
  -7 -11   1  227.38   19.00
  -7 -11   1  213.08   20.30
  -7 -11   1  217.28   19.10
  -7 -11   1  215.18   19.70
   6  11  -1   22.40    5.60
   6  11  -1    9.10    7.60
   6  11  -1   23.70    6.80
   6  11  -1   16.10    8.20
  -6 -11   1   18.70    6.80
  -6 -11   1   17.00    5.70
  -6 -11   1   16.10    6.60
  -6 -11   1   17.60    6.90
  -6 -11   1   36.00    7.90
   5  11  -1  167.58   13.60
   5  11  -1  184.28   15.40
   5  11  -1  184.58   19.40
   5  11  -1  156.28   13.30
   5  11  -1  165.88   18.60
  -5 -11   1  160.28   14.60
  -5 -11   1  170.18   17.40
  -5 -11   1  163.38   15.60
  -5 -11   1  164.98   16.40
   4  11  -1  -12.30    7.30
   4  11  -1   -0.70    4.70
  -4 -11   1    2.50    3.80
  -4 -11   1  -10.00    6.60
  -4 -11   1    5.00    4.00
  -4 -11   1    3.60    4.90
  -4 -11   1    4.60    3.50
  -4 -11   1   -6.00    6.00
  -4 -11   1    2.00   10.10
  -4 -11   1   -2.50    5.20
   3  11  -1  109.79   14.40
   3  11  -1  106.59   11.00
  -3 -11   1  110.69   10.00
  -3 -11   1  108.49   14.70
  -3 -11   1   97.59   14.70
  -3 -11   1   99.39   11.10
  -3 -11   1   97.99   11.70
  -3 -11   1  123.49   18.40
  -3 -11   1  109.39   12.30
  -3 -11   1   93.39   10.30
   2  11  -1   34.00    9.50
  -2 -11   1   29.90    7.80
  -2 -11   1   32.90    5.80
  -2 -11   1   42.60    7.00
  -2 -11   1   37.80   11.10
  -2 -11   1   30.40    7.30
  -2 -11   1   28.40    6.10
  -2 -11   1   27.30    5.90
  -2 -11   1   39.70    6.30
   1  11  -1  102.99   14.90
  -1 -11   1   78.09   11.50
  -1 -11   1   89.39   10.70
  -1 -11   1   61.59    9.90
  -1 -11   1   68.39   12.20
  -1 -11   1   84.09   11.80
  -1 -11   1   56.09    8.90
  -1 -11   1   69.29   10.60
   0 -11   1   59.59    8.40
   0 -11   1   68.89   12.40
   0 -11   1   64.69   17.40
   0 -11   1   65.49    8.50
   0 -11   1   56.19    8.40
   0 -11   1   88.99   12.50
   0 -11   1   47.70    9.50
   0 -11   1   72.49   10.60
   1 -11   1   22.40    5.30
   1 -11   1   30.50    5.90
   1 -11   1   18.00    5.20
   1 -11   1   26.30    7.10
   1 -11   1   20.10    7.70
   1 -11   1   24.80    8.70
   1 -11   1   26.40   10.50
   1 -11   1   11.10   10.60
   2 -11   1   52.39    8.80
   2 -11   1   62.19   11.70
   2 -11   1   63.39   13.20
   2 -11   1   47.30    7.70
   2 -11   1   27.80    8.80
   3 -11   1  -13.50   16.20
   3 -11   1    6.20    5.40
   3 -11   1   11.40    8.50
   3 -11   1   -4.50   10.80
   3 -11   1    1.00   11.40
  13  10  -1   18.50   12.10
 -13 -10   1    9.30   11.50
  12  10  -1    5.40   10.20
  12  10  -1   -0.50   11.70
  12  10  -1   15.90   11.50
 -12 -10   1  -17.90   13.20
 -12 -10   1  -11.90    8.60
 -12 -10   1    2.70   10.80
 -12 -10   1    0.70    9.90
  11  10  -1    6.70    7.30
  11  10  -1   12.20   10.00
  11  10  -1   -7.70    8.70
 -11 -10   1    0.80   11.70
 -11 -10   1    7.80    8.70
 -11 -10   1   22.90   13.80
 -11 -10   1    1.80    8.20
  10  10  -1    9.50    8.50
  10  10  -1   11.70    7.50
  10  10  -1   -2.00    8.60
 -10 -10   1   -3.30    7.70
 -10 -10   1    5.30    7.00
 -10 -10   1  -12.20    9.60
 -10 -10   1   -9.00    8.00
   9  10  -1  158.18   17.60
   9  10  -1  165.18   17.00
   9  10  -1  155.38   19.20
  -9 -10   1  155.18   19.00
  -9 -10   1  150.98   17.50
  -9 -10   1  145.69   18.40
  -9 -10   1  166.68   17.40
  -9 -10   1  134.69   18.20
   8  10  -1    5.30    5.50
   8  10  -1   -1.30    7.50
   8  10  -1    1.80    7.50
   8  10  -1    1.60    5.80
   8  10  -1    2.70    6.00
  -8 -10   1   -3.20    7.00
  -8 -10   1   11.80    6.60
  -8 -10   1   10.40    6.50
  -8 -10   1    3.50    6.50
  -8 -10   1   -3.50    5.80
  -8 -10   1    9.90    9.10
   7  10  -1    5.70    5.20
   7  10  -1    4.40    7.00
   7  10  -1   -6.50    5.60
   7  10  -1   13.70    4.90
   7  10  -1    1.10    7.10
  -7 -10   1    1.80    6.00
  -7 -10   1   10.70    6.80
  -7 -10   1    9.70    5.10
  -7 -10   1    9.00    6.10
  -7 -10   1   -5.40    7.80
  -7 -10   1    5.20    5.50
   6  10  -1   11.00    7.30
   6  10  -1   21.20    5.20
   6  10  -1   11.80    6.20
   6  10  -1   17.90    5.00
   6  10  -1   12.10    5.40
  -6 -10   1   26.10    7.80
  -6 -10   1    8.90    8.30
  -6 -10   1    7.60    5.20
  -6 -10   1   15.30    6.40
  -6 -10   1   17.90    5.80
  -6 -10   1    6.70    5.40
  -6 -10   1    0.40    6.10
   5  10  -1   38.20    6.80
   5  10  -1   40.90    5.60
   5  10  -1   39.60    8.10
   5  10  -1   47.30    6.90
   5  10  -1   28.80    7.20
  -5 -10   1   50.79    8.20
  -5 -10   1   17.90    8.10
  -5 -10   1   37.80    7.60
  -5 -10   1   57.49    9.40
  -5 -10   1   44.40    7.50
  -5 -10   1   38.70    7.50
  -5 -10   1   26.20    8.60
   4  10  -1   62.59    6.70
   4  10  -1   67.09   10.50
   4  10  -1   55.89    9.10
   4  10  -1   62.09    9.70
   4  10  -1   66.19    7.20
  -4 -10   1   68.99    6.40
  -4 -10   1   48.60    8.50
  -4 -10   1   60.89    9.20
  -4 -10   1   41.70    7.80
  -4 -10   1   63.29    8.80
  -4 -10   1   44.60    9.50
  -4 -10   1   63.69    8.40
  -4 -10   1   65.09   10.60
   3  10  -1    4.60    6.10
   3  10  -1    9.80    4.10
  -3 -10   1   -0.20    4.50
  -3 -10   1   16.50    7.00
  -3 -10   1    5.70    3.20
  -3 -10   1   -1.20    7.20
  -3 -10   1   -1.00    5.70
  -3 -10   1    3.10    3.50
  -3 -10   1   10.40    4.20
  -3 -10   1    7.50    3.60
  -3 -10   1    7.70    5.10
   2  10  -1  123.59   14.20
  -2 -10   1  110.09   10.60
  -2 -10   1  103.79   12.70
  -2 -10   1   95.39   15.10
  -2 -10   1   78.59   10.70
  -2 -10   1   94.09    9.80
  -2 -10   1   99.79   10.50
   1  10  -1   11.10    6.80
  -1 -10   1   17.20    5.00
  -1 -10   1   18.50    4.10
  -1 -10   1   10.20    5.30
  -1 -10   1    2.50    6.70
  -1 -10   1   11.20    3.70
  -1 -10   1   24.60    6.40
  -1 -10   1   10.70    7.60
  -1 -10   1   -2.30    8.50
  -1 -10   1    9.50    5.20
   0  10  -1   88.29   13.10
   0 -10   1   83.89    8.80
   0 -10   1   72.49   11.00
   0 -10   1   46.50   11.40
   0 -10   1   63.99   11.10
   0 -10   1   86.29    8.70
   0 -10   1   64.39    9.70
   0 -10   1   53.19   11.50
   0 -10   1   86.29   11.70
   0 -10   1   87.99   13.90
   0 -10   1   93.09    9.70
   1 -10   1   -3.70    8.00
   1 -10   1   17.10    5.10
   1 -10   1   19.90    6.80
   1 -10   1   24.30    4.30
   1 -10   1   14.40    4.50
   1 -10   1   19.00    8.10
   1 -10   1    8.80    6.60
   1 -10   1    7.20    5.50
   2 -10   1    1.30    7.60
   2 -10   1   -9.90    7.10
   2 -10   1   -1.80    7.30
   2 -10   1    9.60    8.30
   2 -10   1   -6.50   10.10
   2 -10   1   -2.50    4.10
   2 -10   1   -1.40    3.90
   2 -10   1    2.50    6.20
   3 -10   1   28.20   10.30
   3 -10   1   28.70    9.60
   3 -10   1   28.00    9.10
   3 -10   1   29.70    5.70
   3 -10   1   30.00   10.50
   3 -10   1   25.50    7.20
   3 -10   1   30.50    6.20
   4 -10   1    3.20    5.70
   4 -10   1   -2.50   10.00
   4 -10   1   -8.60    8.10
   4 -10   1    6.30    7.30
   4 -10   1  -10.50   10.20
   4 -10   1   -3.50   11.00
   4 -10   1    0.40    5.60
   4 -10   1   -0.20   11.00
  13   9  -1   -1.70    5.60
  13   9  -1   -1.50   10.50
  13   9  -1  -22.70   11.80
  13   9  -1  -11.30   11.20
 -13  -9   1   12.70   11.10
 -13  -9   1   13.70    9.30
 -13  -9   1   -6.40   18.00
 -13  -9   1   12.60   10.20
  12   9  -1   -0.10   10.10
  12   9  -1    4.90    9.30
  12   9  -1    9.90   10.90
 -12  -9   1   -8.60    9.10
 -12  -9   1    1.60    8.90
 -12  -9   1   10.40   13.10
  11   9  -1   15.20    8.60
  11   9  -1   32.90    9.90
  11   9  -1   14.70    8.80
 -11  -9   1   17.50    9.00
 -11  -9   1   24.30    7.60
 -11  -9   1    4.90    7.80
 -11  -9   1   13.80   12.20
 -11  -9   1   22.20   10.70
  10   9  -1    5.40    7.00
  10   9  -1    9.50    7.80
  10   9  -1    9.90   10.40
  10   9  -1    3.90    6.60
 -10  -9   1   12.90    7.50
 -10  -9   1    9.30    6.90
 -10  -9   1   -4.30    8.70
 -10  -9   1   15.10   12.70
 -10  -9   1    5.20   10.40
 -10  -9   1   12.10    6.70
   9   9  -1   68.29   10.20
   9   9  -1  115.39   14.10
   9   9  -1   80.49   12.90
   9   9  -1   51.79    9.40
   9   9  -1   80.69   12.50
  -9  -9   1   82.69   13.30
  -9  -9   1   83.19   13.80
  -9  -9   1   79.49   12.90
  -9  -9   1   80.79   11.50
  -9  -9   1   87.99   12.80
   8   9  -1   12.10    6.50
   8   9  -1    7.30    5.50
   8   9  -1  -10.40    5.90
   8   9  -1   -5.50    7.00
   8   9  -1   -2.20    5.40
  -8  -9   1   -1.60    5.00
  -8  -9   1    3.20    8.00
  -8  -9   1  -14.60    6.40
  -8  -9   1   -2.10    5.20
  -8  -9   1    2.70    5.70
  -8  -9   1   10.00    5.60
   7   9  -1  307.27   21.30
   7   9  -1  244.78   20.20
   7   9  -1  289.07   22.80
   7   9  -1  279.87   20.90
   7   9  -1  290.37   21.90
  -7  -9   1  293.67   21.40
  -7  -9   1  283.87   21.60
  -7  -9   1  292.97   22.00
  -7  -9   1  269.77   21.50
  -7  -9   1  279.67   23.50
  -7  -9   1  265.47   21.60
   6   9  -1   13.60    4.50
   6   9  -1   13.60    6.20
   6   9  -1    1.20    4.60
   6   9  -1    7.20    4.20
   6   9  -1   -3.30    5.70
  -6  -9   1   11.40    5.00
  -6  -9   1    5.00    4.80
  -6  -9   1   13.40    5.20
  -6  -9   1    7.80    4.90
  -6  -9   1    1.70    6.90
  -6  -9   1   13.90    4.80
   5   9  -1  126.89   11.30
   5   9  -1  127.49   13.60
   5   9  -1  148.99   14.40
   5   9  -1  144.69   11.50
   5   9  -1  129.19   10.80
  -5  -9   1  118.49   11.90
  -5  -9   1  106.89   14.90
  -5  -9   1  130.19   13.60
  -5  -9   1  123.09   12.50
  -5  -9   1  118.79   11.40
  -5  -9   1  121.79   12.60
  -5  -9   1  101.29   14.90
   4   9  -1  291.97   18.00
   4   9  -1  292.17   19.80
   4   9  -1  286.47   22.10
   4   9  -1  291.37   21.80
   4   9  -1  270.07   18.50
  -4  -9   1  274.67   22.20
  -4  -9   1  264.97   22.20
  -4  -9   1  281.77   16.90
  -4  -9   1  291.57   19.40
  -4  -9   1  278.37   21.10
  -4  -9   1  292.17   19.70
  -4  -9   1  289.47   19.80
  -4  -9   1  274.17   16.90
  -4  -9   1  290.07   21.90
   3   9  -1    1.40    4.90
   3   9  -1    3.00    3.30
  -3  -9   1    1.60    3.00
  -3  -9   1    1.00    5.00
  -3  -9   1   -0.60    4.50
  -3  -9   1    1.40    5.50
  -3  -9   1    0.10    2.70
  -3  -9   1   -5.50    2.60
  -3  -9   1   -1.70    4.30
  -3  -9   1    3.00    4.10
  -3  -9   1   -7.40    3.40
   2   9  -1   66.49    8.10
   2   9  -1   72.59   11.70
  -2  -9   1   78.69    8.10
  -2  -9   1   74.69    9.90
  -2  -9   1   67.49   11.60
  -2  -9   1   78.49    8.60
  -2  -9   1   59.29    8.10
  -2  -9   1   66.89    8.60
  -2  -9   1   67.99   10.00
   1   9  -1   80.39   11.30
  -1  -9   1   62.79    9.80
  -1  -9   1   77.19    9.20
  -1  -9   1   82.69    8.10
  -1  -9   1   81.09   10.60
  -1  -9   1   59.49    9.80
  -1  -9   1   79.29    7.80
  -1  -9   1   77.79    8.80
  -1  -9   1   73.39   11.10
   0   9  -1  323.87   23.80
   0  -9   1  330.17   24.20
   0  -9   1  322.17   24.60
   0  -9   1  324.37   20.60
   0  -9   1  296.47   24.10
   0  -9   1  311.57   22.90
   0  -9   1  314.47   24.70
   0  -9   1  334.37   22.60
   0  -9   1  315.77   20.40
   0  -9   1  335.97   21.80
   1  -9   1   26.30    7.90
   1  -9   1   15.50    7.10
   1  -9   1   13.40    3.70
   1  -9   1   12.00    5.50
   1  -9   1   13.90    5.50
   1  -9   1   17.30    6.80
   1  -9   1   19.30    8.60
   1  -9   1   18.60    4.40
   1  -9   1   20.90    5.20
   1  -9   1   19.60    4.00
   2  -9   1  131.39   16.10
   2  -9   1  140.69   18.20
   2  -9   1  137.99   14.20
   2  -9   1  163.28   17.00
   2  -9   1  202.18   30.20
   2  -9   1  166.28   14.20
   2  -9   1  129.59   11.70
   2  -9   1  152.58   11.60
   2  -9   1  126.09   17.90
   2  -9   1  160.88   15.60
   3  -9   1   -3.90    7.10
   3  -9   1    6.60    5.90
   3  -9   1    2.90    4.00
   3  -9   1   -2.40    6.70
   3  -9   1    6.70    7.30
   4  -9   1    0.20    8.20
   4  -9   1    4.20    5.10
   4  -9   1   15.40    4.70
   4  -9   1    8.30    8.20
   4  -9   1    7.10    7.30
   4  -9   1    7.30    8.10
   4  -9   1   18.40    6.10
   4  -9   1   -3.20    8.60
  -5   9  -1   -3.10    9.20
   5  -9   1  -10.50    5.20
   5  -9   1    8.90   10.00
   5  -9   1    4.60    7.80
   5  -9   1    5.20    9.80
   5  -9   1    0.90    6.10
   5  -9   1   -6.00    9.80
   5  -9   1   -4.60    9.80
  13   8  -1   12.00   10.50
  13   8  -1    6.90    7.20
  13   8  -1   12.30   10.90
  13   8  -1    0.00   11.40
 -13  -8   1  -35.90   17.70
 -13  -8   1    3.70   12.70
 -13  -8   1    9.60    9.60
 -13  -8   1   -0.60   10.70
 -13  -8   1    5.20   10.80
  12   8  -1    8.10   13.90
  12   8  -1    5.00    5.40
  12   8  -1   19.30    9.60
  12   8  -1   10.70    9.00
  12   8  -1    4.50    5.70
  12   8  -1   23.80   10.70
 -12  -8   1   -4.30   10.60
 -12  -8   1    9.70    8.60
 -12  -8   1   12.60    7.20
 -12  -8   1   14.60    9.00
 -12  -8   1   27.80   12.80
  11   8  -1   27.70    5.00
  11   8  -1   31.80    8.50
  11   8  -1   -1.60   11.00
  11   8  -1   20.40   12.90
  11   8  -1   25.50    4.40
  11   8  -1   22.40    9.70
  11   8  -1   36.50    7.60
 -11  -8   1   28.90    8.80
 -11  -8   1   25.40    8.10
 -11  -8   1   23.70   10.60
 -11  -8   1   36.10    8.20
  10   8  -1  169.88   16.00
  10   8  -1  153.68   17.10
  10   8  -1  155.38   18.20
  10   8  -1  160.28   16.20
  10   8  -1  120.29   10.10
  10   8  -1  149.19   10.40
  10   8  -1  146.29   16.00
  10   8  -1  156.98   18.40
 -10  -8   1  136.49   16.30
 -10  -8   1  132.09   15.50
 -10  -8   1  120.19   17.80
 -10  -8   1  156.18   15.70
 -10  -8   1  152.48   17.50
 -10  -8   1  150.38   19.20
   9   8  -1   86.59   13.30
   9   8  -1   77.39   11.80
   9   8  -1   76.19   12.60
   9   8  -1   71.29   10.90
   9   8  -1  106.29   14.60
   9   8  -1  103.69   14.00
  -9  -8   1   77.59   11.30
  -9  -8   1   98.69   13.70
  -9  -8   1  106.59   15.30
  -9  -8   1   85.09   12.50
  -9  -8   1   90.39   11.90
  -9  -8   1   90.59   13.20
   8   8  -1   -6.00    6.20
   8   8  -1    1.40    4.80
   8   8  -1    3.50    5.10
   8   8  -1   -9.70    6.00
  -8  -8   1    3.30    6.10
  -8  -8   1   -6.60    6.10
  -8  -8   1    8.60    5.30
  -8  -8   1   12.60    5.90
  -8  -8   1    6.70    5.40
  -8  -8   1   -2.50    5.00
   7   8  -1  186.68   16.40
   7   8  -1  217.48   17.60
   7   8  -1  162.88   15.30
   7   8  -1  223.78   16.40
   7   8  -1  185.88   17.20
  -7  -8   1  198.68   18.00
  -7  -8   1  225.88   16.80
  -7  -8   1  203.08   16.60
  -7  -8   1  214.88   17.40
  -7  -8   1  184.78   16.30
  -7  -8   1  183.58   16.60
   6   8  -1   10.30    5.20
   6   8  -1   22.00    6.10
   6   8  -1   16.70    4.40
   6   8  -1   17.00    4.90
   6   8  -1   14.80    4.30
  -6  -8   1   17.80    4.70
  -6  -8   1   15.60    4.50
  -6  -8   1   13.10    5.70
  -6  -8   1   17.00    4.90
  -6  -8   1   22.20    5.00
  -6  -8   1   13.90    5.00
   5   8  -1  142.59   13.90
   5   8  -1  164.28   12.80
   5   8  -1  146.29   14.30
   5   8  -1  162.78   12.50
   5   8  -1  154.78   12.70
  -5  -8   1  128.89   12.30
  -5  -8   1  149.19   15.40
  -5  -8   1  173.88   13.30
  -5  -8   1  148.79   14.00
  -5  -8   1  164.98   13.50
  -5  -8   1  166.38   13.30
   4   8  -1    3.30    3.00
   4   8  -1    6.70    4.60
   4   8  -1    6.80    3.40
   4   8  -1    2.90    4.00
   4   8  -1    8.20    3.10
  -4  -8   1    5.60    1.60
  -4  -8   1   12.90    5.50
  -4  -8   1    4.50    5.30
  -4  -8   1    1.30    4.00
  -4  -8   1   13.00    4.40
  -4  -8   1    8.80    3.40
  -4  -8   1   12.30    3.30
  -4  -8   1    3.80    3.70
   3   8  -1   58.49    8.70
   3   8  -1   59.59    6.30
   3   8  -1   67.69    7.60
   3   8  -1   48.40    7.90
   3   8  -1   55.99    5.60
  -3  -8   1   59.69    8.70
  -3  -8   1   69.19    7.30
  -3  -8   1   70.99    9.20
  -3  -8   1   72.69   10.20
  -3  -8   1   63.49    7.20
  -3  -8   1   57.79    6.70
  -3  -8   1   73.19   10.90
  -3  -8   1   44.70    5.60
   2   8  -1   23.50    4.30
   2   8  -1   19.60    5.30
  -2  -8   1   30.00    4.50
  -2  -8   1   26.70    4.70
  -2  -8   1   23.00    5.20
  -2  -8   1   19.30    6.10
  -2  -8   1   23.60    4.30
  -2  -8   1   30.10    5.00
  -2  -8   1   26.30    6.20
  -2  -8   1   26.20    4.10
   1   8  -1   27.40    6.10
  -1  -8   1   23.20    4.30
  -1  -8   1   22.50    5.70
  -1  -8   1   19.40    5.50
  -1  -8   1   22.10    4.00
  -1  -8   1   22.50    4.00
  -1  -8   1   31.90    6.10
  -1  -8   1   26.80    4.60
   0   8  -1   -5.10    4.40
   0  -8   1    0.40    2.70
   0  -8   1   -0.70    4.50
   0  -8   1   -1.80    3.70
   0  -8   1    4.50    4.80
   0  -8   1    6.50    2.80
   0  -8   1    2.60    4.90
   0  -8   1   -1.20    5.20
   0  -8   1    5.60    3.40
   0  -8   1    2.40    2.80
  -1   8  -1  196.18   15.70
   1  -8   1  176.18   15.70
   1  -8   1  189.48   15.50
   1  -8   1  173.78   17.00
   1  -8   1  179.18   16.70
   1  -8   1  171.68   14.20
   1  -8   1  195.18   17.30
   1  -8   1  186.38   12.60
   1  -8   1  189.28   13.90
   1  -8   1  178.88   12.90
   2  -8   1   -2.60    5.10
   2  -8   1    0.50    3.10
   2  -8   1    1.00    4.10
   2  -8   1    0.90    5.40
   2  -8   1   -9.60    7.20
   2  -8   1    1.20    5.20
   2  -8   1    1.40    6.20
   2  -8   1   -5.30    4.70
   2  -8   1    4.40    3.00
  -3   8  -1   50.29    8.60
   3  -8   1   52.29    7.10
   3  -8   1   44.40    7.60
   3  -8   1   40.50    8.20
   3  -8   1   34.90    9.30
   3  -8   1   58.39    9.70
   3  -8   1   65.79   11.40
   3  -8   1   64.09    7.10
   3  -8   1   38.10    9.20
   3  -8   1   50.19   10.00
   3  -8   1   49.00    7.80
  -4   8  -1    5.60    7.10
   4  -8   1   19.40    6.30
   4  -8   1    6.60    4.60
   4  -8   1   -0.60    6.70
   4  -8   1   10.70    6.80
   4  -8   1   22.40    6.40
   4  -8   1    6.10    8.90
   4  -8   1    9.30    4.40
  -5   8  -1   -3.60    7.50
   5  -8   1    1.50    4.60
   5  -8   1    4.70    6.50
   5  -8   1   19.90    8.10
   5  -8   1    5.00    6.70
   5  -8   1    6.80    5.10
   5  -8   1    7.30    4.90
   5  -8   1    5.70    8.40
  -6   8  -1    3.40    9.10
   6  -8   1    6.70    7.60
   6  -8   1    4.20   10.10
   6  -8   1    9.30    6.10
   6  -8   1    2.30    6.10
   6  -8   1   16.90    9.80
   6  -8   1   21.30   10.10
   6  -8   1   -1.40    5.80
  13   7  -1   10.50    9.50
  13   7  -1   27.30   12.20
  13   7  -1   -1.30    7.60
  13   7  -1   29.30   16.20
  13   7  -1    1.50    9.10
 -13  -7   1   -6.40    8.50
 -13  -7   1   -0.50   10.40
 -13  -7   1  -12.50   12.30
 -13  -7   1   16.70   10.80
  12   7  -1    0.30    5.90
  12   7  -1   -1.80    8.30
  12   7  -1    8.20   10.20
  12   7  -1   -4.30    7.80
  12   7  -1   -0.60    8.40
  12   7  -1  -11.60    8.20
  12   7  -1    1.40   12.40
 -12  -7   1   -7.70    8.10
 -12  -7   1   -5.40    7.30
 -12  -7   1    1.40    7.60
 -12  -7   1    9.70    9.70
 -12  -7   1   -9.00   11.30
  11   7  -1    8.20    7.50
  11   7  -1    9.80    8.00
  11   7  -1   -9.80    6.40
  11   7  -1   -1.00    4.60
  11   7  -1    8.10    9.70
  11   7  -1   11.00    7.40
  11   7  -1    9.00    8.10
 -11  -7   1   -6.00    8.00
 -11  -7   1    1.80    7.30
 -11  -7   1    8.00    8.00
 -11  -7   1    4.00    6.70
 -11  -7   1   -0.30    5.90
  10   7  -1   -0.60    4.20
  10   7  -1    2.00    6.00
  10   7  -1    9.90    8.00
  10   7  -1    1.10    5.70
  10   7  -1   10.70    8.40
  10   7  -1  -10.10    6.60
  10   7  -1    2.70    6.80
 -10  -7   1   12.30    7.30
 -10  -7   1    3.70    5.90
 -10  -7   1   -5.60    7.70
 -10  -7   1    8.10    5.70
 -10  -7   1   11.30    7.90
 -10  -7   1   -3.70    6.20
   9   7  -1   59.79    8.80
   9   7  -1   83.59   10.70
   9   7  -1   68.29    7.00
   9   7  -1   67.99    6.80
   9   7  -1   57.29    8.90
   9   7  -1   87.99   11.70
   9   7  -1   68.19   10.40
   9   7  -1   72.89   11.30
  -9  -7   1   62.19   10.60
  -9  -7   1   87.89   13.60
  -9  -7   1   87.99   10.90
  -9  -7   1   88.99   13.00
  -9  -7   1   85.99   11.00
   8   7  -1   -0.30    2.10
   8   7  -1   -9.30    5.50
   8   7  -1    1.10    5.00
   8   7  -1    1.10    2.00
   8   7  -1    4.90    6.10
   8   7  -1    0.60    5.50
   8   7  -1   10.60    5.10
   8   7  -1   -3.40    3.90
  -8  -7   1    6.20    4.80
  -8  -7   1   -2.40    5.70
  -8  -7   1   -6.90    5.00
  -8  -7   1    2.00    5.30
  -8  -7   1    2.30    4.10
   7   7  -1   33.80    7.40
   7   7  -1   43.90    7.20
   7   7  -1   46.40    8.20
   7   7  -1   33.60    6.00
  -7  -7   1   54.09    8.70
  -7  -7   1   35.30    7.00
  -7  -7   1   43.50    6.90
  -7  -7   1   60.39    8.40
  -7  -7   1   40.40    7.10
  -7  -7   1   35.30    7.50
   6   7  -1   14.70    3.30
   6   7  -1   20.20    5.40
   6   7  -1   19.70    5.70
   6   7  -1   19.40    4.50
   6   7  -1   19.30    5.20
  -6  -7   1   22.30    5.10
  -6  -7   1   19.20    4.80
  -6  -7   1   34.50    6.70
  -6  -7   1   21.70    5.50
  -6  -7   1   18.60    5.10
  -6  -7   1   22.90    4.60
   5   7  -1   56.89    8.40
   5   7  -1   75.19    8.10
   5   7  -1   60.99    7.70
   5   7  -1   72.29    7.60
   5   7  -1   51.39    9.10
  -5  -7   1   54.69    7.50
  -5  -7   1   74.69    8.30
  -5  -7   1   51.69    8.10
  -5  -7   1   54.69    9.40
  -5  -7   1   52.49    8.80
   4   7  -1  134.39   12.50
   4   7  -1  126.49   10.60
   4   7  -1  130.19   10.40
   4   7  -1  137.79   12.00
   4   7  -1  136.39   10.60
  -4  -7   1  117.99   10.90
  -4  -7   1  124.29   10.30
  -4  -7   1  118.99   10.30
  -4  -7   1  107.19   11.30
  -4  -7   1  127.09   12.30
  -4  -7   1  136.69   11.30
   3   7  -1  418.46   26.60
   3   7  -1  435.96   25.90
   3   7  -1  454.65   28.30
   3   7  -1  484.05   28.90
   3   7  -1  485.95   27.10
  -3  -7   1  409.56   24.90
  -3  -7   1  432.56   26.90
  -3  -7   1  414.66   26.40
  -3  -7   1  449.66   28.80
  -3  -7   1  432.36   28.00
  -3  -7   1  418.76   26.70
  -3  -7   1  434.66   25.00
  -3  -7   1  460.15   28.70
  -3  -7   1  387.66   28.00
   2   7  -1    4.00    1.70
   2   7  -1    3.90    3.80
   2   7  -1    8.20    2.60
   2   7  -1    9.40    4.00
  -2  -7   1    4.30    3.80
  -2  -7   1    5.30    2.40
  -2  -7   1    7.70    2.80
  -2  -7   1    5.40    2.30
  -2  -7   1   11.30    2.80
  -2  -7   1   12.60    4.20
  -2  -7   1    7.60    3.20
   1   7  -1  151.18   12.90
  -1  -7   1  166.18   11.60
  -1  -7   1  147.99   11.10
  -1  -7   1  129.49   12.70
  -1  -7   1  149.29   13.00
  -1  -7   1  139.79   10.80
  -1  -7   1  151.48   10.70
  -1  -7   1  156.78   13.20
   0   7  -1  446.16   28.00
   0  -7   1  437.86   27.00
   0  -7   1  432.76   28.00
   0  -7   1  413.96   25.90
   0  -7   1  443.16   28.80
   0  -7   1  429.66   25.30
   0  -7   1  431.36   28.10
   0  -7   1  405.26   28.40
   0  -7   1  406.96   25.20
  -1   7  -1   65.39    9.30
  -1   7  -1   85.49   10.00
   1  -7   1   83.89    7.00
   1  -7   1   71.99    7.70
   1  -7   1   78.29    8.90
   1  -7   1   80.59    8.20
   1  -7   1   71.29    9.90
   1  -7   1   89.59   10.90
   1  -7   1   81.99    7.10
   1  -7   1   68.69   11.10
   1  -7   1   84.59   10.20
  -2   7  -1  186.68   15.60
   2  -7   1  184.18   14.70
   2  -7   1  176.88   12.40
   2  -7   1  172.48   16.60
   2  -7   1  188.98   13.80
   2  -7   1  151.38   15.80
   2  -7   1  180.38   15.90
   2  -7   1  192.28   15.50
   2  -7   1  165.68   12.10
   2  -7   1  180.58   13.60
  -3   7  -1   85.69   11.40
   3  -7   1   86.49    8.10
   3  -7   1   85.79    8.20
   3  -7   1   91.39   10.30
   3  -7   1   93.19   12.70
   3  -7   1   92.79   13.50
   3  -7   1   88.49   10.40
   3  -7   1   76.69   10.60
   3  -7   1   70.49   11.60
  -4   7  -1   67.09   10.70
   4  -7   1   48.70    9.50
   4  -7   1   64.69    8.20
   4  -7   1   63.29   10.30
   4  -7   1   47.10    8.70
   4  -7   1   56.39    8.60
   4  -7   1   69.09    8.40
   4  -7   1   53.69    8.10
  -5   7  -1  140.79   15.30
   5  -7   1  154.18   14.40
   5  -7   1  114.49   11.60
   5  -7   1  137.29   16.10
   5  -7   1  175.18   18.50
   5  -7   1  124.29   12.40
   5  -7   1  125.39   12.30
   5  -7   1  125.99   12.40
  -6   7  -1   10.30    6.90
   6  -7   1    4.60    8.60
   6  -7   1   19.70    5.10
   6  -7   1   15.30   10.90
   6  -7   1   22.30    5.30
   6  -7   1   12.50    5.30
   6  -7   1    1.70    5.50
   6  -7   1   19.40    7.00
  -7   7  -1   74.99   13.80
   7  -7   1   95.39   13.50
   7  -7   1   84.29   14.80
   7  -7   1   78.39   11.50
   7  -7   1  103.89   13.60
  13   6  -1   -2.00   11.50
  13   6  -1   29.50   14.40
  13   6  -1    0.20   10.00
  13   6  -1    5.30    8.10
  13   6  -1    1.60   10.90
  13   6  -1   -6.10    8.10
 -13  -6   1   -6.60   12.50
 -13  -6   1   -5.00    9.80
 -13  -6   1   11.30    8.20
  12   6  -1   29.90    9.20
  12   6  -1   14.10    9.00
  12   6  -1   34.60    6.90
  12   6  -1   23.20    9.30
  12   6  -1   21.80    8.10
  12   6  -1   17.30    9.70
  12   6  -1   22.80   12.50
 -12  -6   1   30.30    9.00
 -12  -6   1   30.20   10.20
 -12  -6   1   30.30    7.70
 -12  -6   1   42.00   11.80
 -12  -6   1    4.60    8.20
  11   6  -1   49.99    7.00
  11   6  -1   70.59   10.70
  11   6  -1   49.40    8.50
  11   6  -1   47.00    9.50
  11   6  -1   42.70   10.20
  11   6  -1   48.10    9.20
  11   6  -1   52.19    8.30
 -11  -6   1   41.90   11.30
 -11  -6   1   39.80    9.00
 -11  -6   1   80.19   12.80
 -11  -6   1   45.60    8.30
 -11  -6   1   57.59   10.00
  10   6  -1   23.00    6.40
  10   6  -1   18.60    8.10
  10   6  -1   20.50    4.50
  10   6  -1   11.90    6.80
  10   6  -1   14.20    6.00
  10   6  -1   15.40    6.00
  10   6  -1   16.30    7.70
  10   6  -1   24.70    7.60
 -10  -6   1   22.10    6.50
 -10  -6   1   24.30    8.90
 -10  -6   1   12.60    5.30
 -10  -6   1   14.80    6.40
 -10  -6   1   19.10    6.40
 -10  -6   1   10.20    7.00
   9   6  -1   23.10    6.90
   9   6  -1   38.60    7.20
   9   6  -1   31.10    6.90
   9   6  -1   37.10    6.60
   9   6  -1   24.00    4.80
   9   6  -1   39.80    8.30
   9   6  -1   30.80    4.60
   9   6  -1   25.60    6.80
  -9  -6   1   24.80    6.90
  -9  -6   1   45.00    9.30
  -9  -6   1   26.20    6.20
  -9  -6   1   34.50    6.70
  -9  -6   1   43.40    8.70
  -9  -6   1   36.40    6.30
   8   6  -1   10.70    5.40
   8   6  -1    2.90    4.40
   8   6  -1    2.90    2.90
   8   6  -1   -1.60    4.80
   8   6  -1   -1.20    4.50
   8   6  -1    1.00    2.90
   8   6  -1    1.70    4.60
   8   6  -1    0.40    3.80
  -8  -6   1   -0.70    4.60
  -8  -6   1    3.70    5.30
  -8  -6   1    0.90    4.20
  -8  -6   1   -7.20    5.60
  -8  -6   1   -5.40    5.00
  -8  -6   1    1.40    4.10
   7   6  -1    4.80    3.30
   7   6  -1    8.40    2.30
   7   6  -1   13.90    4.80
   7   6  -1    7.80    4.50
   7   6  -1    6.60    2.00
   7   6  -1   13.50    4.90
   7   6  -1   16.20    4.70
   7   6  -1   11.20    4.10
  -7  -6   1    9.50    4.60
  -7  -6   1    8.60    4.60
  -7  -6   1    8.30    4.30
  -7  -6   1   10.50    4.10
  -7  -6   1    4.70    4.60
  -7  -6   1    1.70    4.40
   6   6  -1   28.30    6.30
   6   6  -1   26.90    5.60
   6   6  -1   26.10    5.40
   6   6  -1   26.10    5.50
   6   6  -1   32.50    4.90
   6   6  -1   35.80    6.10
  -6  -6   1   23.00    5.50
  -6  -6   1   31.30    6.00
  -6  -6   1   22.30    4.80
  -6  -6   1   17.10    4.20
  -6  -6   1   33.40    5.20
  -6  -6   1   40.90    6.70
   5   6  -1   50.39    7.10
   5   6  -1   61.69    7.00
   5   6  -1   53.59    7.90
   5   6  -1   75.29    9.70
   5   6  -1   80.79    8.40
  -5  -6   1   57.29    6.90
  -5  -6   1   60.09    7.40
  -5  -6   1   54.59    7.30
  -5  -6   1   52.39    7.10
  -5  -6   1   55.49    7.70
  -5  -6   1   63.79    8.80
   4   6  -1   65.89    6.50
   4   6  -1   50.09    6.50
   4   6  -1   50.49    6.40
   4   6  -1   58.79    7.80
   4   6  -1   51.99    6.90
  -4  -6   1   62.19    7.20
  -4  -6   1   57.69    6.40
  -4  -6   1   54.99    6.80
  -4  -6   1   64.59    6.80
  -4  -6   1   51.89    7.70
  -4  -6   1   63.89    7.50
   3   6  -1   19.90    3.40
   3   6  -1   20.60    3.40
   3   6  -1   15.60    4.10
   3   6  -1   15.60    3.80
   3   6  -1   14.90    3.30
  -3  -6   1   14.60    2.10
  -3  -6   1   12.80    3.10
  -3  -6   1   11.80    2.70
  -3  -6   1   15.50    3.80
  -3  -6   1   13.20    3.70
  -3  -6   1   12.20    3.40
  -3  -6   1   24.50    4.80
   2   6  -1  246.78   17.00
   2   6  -1  232.28   16.50
   2   6  -1  239.88   14.40
   2   6  -1  247.48   15.40
  -2  -6   1  228.18   16.30
  -2  -6   1  221.38   15.10
  -2  -6   1  232.98   14.60
  -2  -6   1  238.18   15.10
  -2  -6   1  212.98   14.90
  -2  -6   1  239.18   16.90
   1   6  -1    1.80    3.10
   1   6  -1   -0.90    2.30
  -1  -6   1    5.20    3.70
  -1  -6   1    4.30    3.20
  -1  -6   1    3.30    2.20
  -1  -6   1    0.10    2.70
  -1  -6   1   -1.90    2.30
  -1  -6   1    0.60    1.90
   0   6  -1  336.37   22.80
   0  -6   1  387.76   24.10
   0  -6   1  339.97   22.80
   0  -6   1  336.07   21.20
   0  -6   1  346.67   23.40
   0  -6   1  347.07   22.20
   0  -6   1  335.27   20.80
   0  -6   1  361.36   20.80
  -1   6  -1   18.10    4.20
  -1   6  -1   21.30    4.60
   1  -6   1   17.60    3.70
   1  -6   1   16.40    4.60
   1  -6   1   14.70    2.60
   1  -6   1   15.60    4.60
   1  -6   1   23.70    3.80
   1  -6   1   10.00    3.40
   1  -6   1   17.70    3.90
   1  -6   1   12.80    3.10
   1  -6   1   16.60    3.10
  -2   6  -1   69.79    8.60
  -2   6  -1   61.49    7.60
   2  -6   1   64.19    7.30
   2  -6   1   75.79    9.60
   2  -6   1   72.59   10.00
   2  -6   1   47.10    8.10
   2  -6   1   61.39    7.40
   2  -6   1   61.59    7.90
   2  -6   1   69.19    6.40
   2  -6   1   66.09    6.20
  -3   6  -1  149.99   13.60
   3  -6   1  173.28   14.10
   3  -6   1  164.58   13.00
   3  -6   1  154.78   14.70
   3  -6   1  166.58   15.40
   3  -6   1  155.78   11.40
   3  -6   1  148.39   12.30
   3  -6   1  158.68   11.50
  -4   6  -1   81.29   10.90
   4  -6   1   77.79    9.00
   4  -6   1   97.19    8.70
   4  -6   1   96.09   10.50
   4  -6   1   86.79    9.20
   4  -6   1   92.59   13.20
   4  -6   1   89.29   11.80
   4  -6   1  101.59   12.60
  -5   6  -1   -6.00    4.90
   5  -6   1    2.30    5.20
   5  -6   1   -2.10    3.10
   5  -6   1    4.30    4.30
   5  -6   1  -12.00    6.50
   5  -6   1   -3.60    5.80
   5  -6   1    2.70    3.90
   5  -6   1   13.30    7.30
   5  -6   1   -2.90    3.70
  -6   6  -1   33.10    7.50
   6  -6   1   43.00    7.60
   6  -6   1   36.50    6.20
   6  -6   1   32.80    6.60
   6  -6   1   44.40    7.70
   6  -6   1   33.20    5.20
   6  -6   1   42.60    8.70
   6  -6   1   30.90    8.30
  -7   6  -1    2.90    7.40
   7  -6   1    3.70    8.30
   7  -6   1    4.70    5.80
   7  -6   1    1.90    6.70
   7  -6   1   12.90    6.00
   7  -6   1   18.20    9.60
  -8   6  -1   10.30    8.30
   8  -6   1   -3.80    8.20
   8  -6   1  -14.40    6.80
   8  -6   1    4.30    8.20
   8  -6   1   -6.60    9.90
  13   5  -1   16.50   11.00
  13   5  -1    8.70   13.20
  13   5  -1   -2.80   10.60
  13   5  -1    0.00   13.50
  13   5  -1    7.90    8.90
 -13  -5   1   15.30    7.80
 -13  -5   1  -12.10   11.40
 -13  -5   1   15.20   11.30
  12   5  -1   23.30   10.60
  12   5  -1   39.50    7.50
  12   5  -1   35.80   10.40
  12   5  -1   36.20    9.90
  12   5  -1   36.00    9.40
  12   5  -1   39.80    8.70
  12   5  -1   26.30    7.10
 -12  -5   1   39.00   11.50
 -12  -5   1   46.50    8.40
 -12  -5   1   37.30    9.50
 -12  -5   1   44.00    7.70
  11   5  -1  107.09   15.50
  11   5  -1  101.89   15.30
  11   5  -1  117.09   16.10
  11   5  -1  139.39   13.00
  11   5  -1  142.29   13.70
  11   5  -1  133.89   18.60
  11   5  -1  133.09   15.80
 -11  -5   1  123.39   16.00
 -11  -5   1  136.69   14.20
 -11  -5   1  127.69   13.80
 -11  -5   1  129.29   18.00
 -11  -5   1  136.89   16.00
  10   5  -1   63.99   10.40
  10   5  -1   48.70    9.00
  10   5  -1   64.69   10.60
  10   5  -1   76.29   10.30
  10   5  -1   73.79   11.10
  10   5  -1   66.19    9.40
  10   5  -1   79.79   10.80
  10   5  -1   71.99    9.90
 -10  -5   1   69.79   10.30
 -10  -5   1   53.19    8.60
 -10  -5   1   51.29    9.00
 -10  -5   1   66.79   11.40
 -10  -5   1   83.39   10.90
 -10  -5   1   74.49   10.80
   9   5  -1   78.99   11.30
   9   5  -1   91.99   10.10
   9   5  -1   76.09   11.80
   9   5  -1   97.59   13.00
   9   5  -1   82.79   11.40
   9   5  -1   87.19    8.60
   9   5  -1   91.39   12.60
   9   5  -1   77.89    9.40
  -9  -5   1   66.59   10.20
  -9  -5   1   85.99   11.20
  -9  -5   1   89.29   12.30
  -9  -5   1   74.39   11.30
  -9  -5   1   68.19   11.00
  -9  -5   1   78.19   10.00
   8   5  -1   11.10    4.90
   8   5  -1   14.20    3.20
   8   5  -1   15.20    3.70
   8   5  -1   20.10    5.20
   8   5  -1   17.00    4.70
   8   5  -1    8.50    4.70
   8   5  -1   25.00    5.30
   8   5  -1   10.80    5.00
  -8  -5   1    8.60    4.90
  -8  -5   1    8.50    5.10
  -8  -5   1   23.20    5.00
  -8  -5   1    9.60    5.90
  -8  -5   1   13.10    4.00
  -8  -5   1    4.20    4.60
   7   5  -1  329.27   21.80
   7   5  -1  346.77   19.50
   7   5  -1  351.46   23.30
   7   5  -1  290.87   19.10
   7   5  -1  317.17   21.60
   7   5  -1  303.17   21.30
   7   5  -1  320.67   21.60
  -7  -5   1  296.97   21.50
  -7  -5   1  290.77   22.30
  -7  -5   1  323.57   21.90
  -7  -5   1  309.27   21.10
  -7  -5   1  282.47   21.40
  -7  -5   1  290.47   21.90
   6   5  -1    9.00    3.70
   6   5  -1    9.30    2.00
   6   5  -1    5.40    2.70
   6   5  -1    5.80    1.90
   6   5  -1   -1.10    3.40
   6   5  -1    6.50    3.40
   6   5  -1    3.80    3.80
  -6  -5   1    7.20    3.60
  -6  -5   1   10.70    3.50
  -6  -5   1    3.00    3.40
  -6  -5   1    0.30    3.10
  -6  -5   1    8.40    3.50
   5   5  -1  250.07   18.10
   5   5  -1  266.07   18.10
   5   5  -1  224.58   18.20
   5   5  -1  224.38   14.90
   5   5  -1  270.87   18.40
   5   5  -1  271.87   17.80
   5   5  -1  304.27   15.20
  -5  -5   1  262.67   18.40
  -5  -5   1  255.17   18.30
  -5  -5   1  290.87   18.20
  -5  -5   1  282.87   18.50
  -5  -5   1  283.47   18.20
  -5  -5   1  264.07   18.00
   4   5  -1  130.29    9.70
   4   5  -1  108.89    9.30
   4   5  -1  124.79   10.50
   4   5  -1  126.19   10.20
  -4  -5   1  109.59    9.90
  -4  -5   1  138.09    9.80
  -4  -5   1  117.99    9.80
  -4  -5   1  103.69    9.80
  -4  -5   1  121.49    9.80
  -4  -5   1  132.89   10.70
   3   5  -1 1369.46   82.39
   3   5  -1 1523.15   82.19
   3   5  -1 1489.05   83.59
   3   5  -1 1488.75   82.19
   3   5  -1 1441.66   82.19
  -3  -5   1 1468.45   83.29
  -3  -5   1 1484.35   82.79
  -3  -5   1 1482.45   82.49
  -3  -5   1 1493.75   82.39
  -3  -5   1 1509.25   83.39
  -3  -5   1 1474.05   81.99
   2   5  -1  677.53   38.10
   2   5  -1  617.34   38.20
   2   5  -1  704.33   40.10
   2   5  -1  706.33   38.20
   2   5  -1  706.83   39.70
  -2  -5   1  665.63   39.80
  -2  -5   1  697.43   39.60
  -2  -5   1  628.84   39.70
  -2  -5   1  651.03   38.50
  -2  -5   1  668.23   37.60
  -2  -5   1  669.83   38.30
   1   5  -1 1168.58   63.59
   1   5  -1 1149.48   63.59
   1   5  -1 1244.28   65.89
   1   5  -1 1162.98   66.09
  -1  -5   1 1160.28   64.49
  -1  -5   1 1158.88   66.19
  -1  -5   1 1230.18   66.29
  -1  -5   1 1087.79   64.39
  -1  -5   1 1170.98   66.19
  -1  -5   1 1208.68   64.39
  -1  -5   1 1019.80   65.39
   0   5  -1    4.90    3.00
   0   5  -1   10.90    3.10
   0  -5   1    1.30    2.60
   0  -5   1    7.30    2.10
   0  -5   1    3.70    2.60
   0  -5   1    2.30    2.30
   0  -5   1    7.00    2.30
   0  -5   1   11.00    3.00
  -1   5  -1  332.87   20.60
  -1   5  -1  338.27   21.30
   1  -5   1  319.77   18.90
   1  -5   1  320.67   19.80
   1  -5   1  312.27   21.40
   1  -5   1  302.27   19.50
   1  -5   1  309.47   20.50
   1  -5   1  312.57   19.10
   1  -5   1  316.17   20.50
  -2   5  -1  294.77   18.40
  -2   5  -1  284.27   19.30
   2  -5   1  280.87   18.20
   2  -5   1  275.87   18.10
   2  -5   1  263.27   18.90
   2  -5   1  302.47   20.00
   2  -5   1  263.97   19.20
   2  -5   1  270.77   17.10
   2  -5   1  273.77   17.30
  -3   5  -1    2.60    3.30
   3  -5   1   -1.80    3.00
   3  -5   1   -4.80    3.60
   3  -5   1    3.70    2.40
   3  -5   1   -0.60    2.50
   3  -5   1    0.70    2.30
   3  -5   1   -0.90    3.20
   3  -5   1   -0.20    4.30
  -4   5  -1   55.19    8.40
   4  -5   1   82.59    9.00
   4  -5   1   63.19    9.20
   4  -5   1   56.49    8.70
   4  -5   1   63.29    6.90
   4  -5   1   63.39    8.80
   4  -5   1   63.39    7.20
   4  -5   1   69.89    8.00
  -5   5  -1   24.20    5.40
   5  -5   1   23.30    4.80
   5  -5   1   21.40    4.10
   5  -5   1   15.60    5.30
   5  -5   1   16.50    6.50
   5  -5   1   24.80    6.70
   5  -5   1   22.30    5.50
   5  -5   1   23.50    3.80
   5  -5   1   30.20    5.50
  -6   5  -1    6.00    5.20
   6  -5   1    9.00    6.00
   6  -5   1   -4.90    4.40
   6  -5   1    2.50    3.60
   6  -5   1   -1.50    2.90
   6  -5   1    4.40    4.90
   6  -5   1    3.80    6.40
   6  -5   1   -6.20    7.70
   6  -5   1   -1.90    4.50
  -7   5  -1    3.60    6.00
   7  -5   1    9.50    7.60
   7  -5   1    8.40    5.40
   7  -5   1    4.00    6.20
  -8   5  -1   15.60    9.50
  -8   5  -1    5.20    7.20
   8  -5   1   -5.60   10.20
   8  -5   1    9.00    6.80
   8  -5   1   10.50    7.80
   8  -5   1   11.70    8.70
   8  -5   1   12.70    7.60
  -9   5  -1   -5.90    8.30
   9  -5   1   11.10    8.40
   9  -5   1    4.30    8.90
   9  -5   1    2.10   10.80
  13   4  -1   25.10   11.20
  13   4  -1   22.20   10.90
  13   4  -1   12.40   11.40
  13   4  -1   32.60    9.70
 -13  -4   1   15.70    7.80
 -13  -4   1   21.50   12.20
 -13  -4   1    1.00   10.10
  12   4  -1   48.30    9.70
  12   4  -1   41.70    6.20
  12   4  -1   46.00   10.10
  12   4  -1   43.40   12.30
  12   4  -1   48.10   10.40
  12   4  -1   41.90    8.70
  12   4  -1   54.89   11.90
 -12  -4   1   50.19    8.50
 -12  -4   1   45.20   12.10
 -12  -4   1   58.59   11.70
 -12  -4   1   33.00    6.80
 -12  -4   1   46.20    7.60
  11   4  -1   78.99   12.80
  11   4  -1   44.90    8.30
  11   4  -1   81.19   10.60
  11   4  -1   42.70    8.70
  11   4  -1   65.49   11.40
  11   4  -1   72.79   10.40
  11   4  -1   54.49    8.70
 -11  -4   1   95.39   15.10
 -11  -4   1   57.59    9.90
 -11  -4   1   53.19    9.30
 -11  -4   1   72.19   10.50
 -11  -4   1   52.19    8.30
  10   4  -1   19.70    6.70
  10   4  -1   25.60    6.70
  10   4  -1   27.60    9.00
  10   4  -1   20.40    4.90
  10   4  -1   18.00    6.20
  10   4  -1   16.40    6.90
  10   4  -1    7.80    6.10
  10   4  -1   30.80    5.30
 -10  -4   1   24.00    5.60
 -10  -4   1   24.40    9.50
 -10  -4   1   25.00    5.70
 -10  -4   1   23.10    6.70
 -10  -4   1   28.70    5.60
 -10  -4   1   20.10    6.80
   9   4  -1  135.69   14.30
   9   4  -1  130.29   12.80
   9   4  -1  113.19   14.10
   9   4  -1  122.29   14.80
   9   4  -1  143.29   14.30
   9   4  -1  145.79   12.20
   9   4  -1  128.69   12.50
   9   4  -1  139.69   11.80
  -9  -4   1  126.19   11.80
  -9  -4   1  140.29   14.20
  -9  -4   1  156.58   15.60
  -9  -4   1  140.49   12.50
  -9  -4   1  145.79   14.60
  -9  -4   1  134.09   13.80
   8   4  -1   83.59   11.60
   8   4  -1   88.59    9.50
   8   4  -1   82.19   10.70
   8   4  -1   95.69    8.70
   8   4  -1  107.49   10.90
   8   4  -1   88.19    8.90
   8   4  -1   90.49   10.00
   8   4  -1   80.19   11.40
  -8  -4   1  115.39   10.90
  -8  -4   1   95.09    9.10
  -8  -4   1   98.79    9.60
  -8  -4   1   86.59   11.80
  -8  -4   1   63.19   10.60
  -8  -4   1   75.49   10.40
   7   4  -1  365.66   23.80
   7   4  -1  288.77   22.10
   7   4  -1  374.46   24.00
   7   4  -1  353.46   24.10
   7   4  -1  349.67   21.70
   7   4  -1  329.97   23.50
   7   4  -1  347.77   21.70
  -7  -4   1  326.87   22.40
  -7  -4   1  340.17   23.80
  -7  -4   1  365.46   23.70
  -7  -4   1  362.16   23.60
  -7  -4   1  357.66   22.60
   6   4  -1  376.86   24.70
   6   4  -1  442.56   27.10
   6   4  -1  438.56   26.60
   6   4  -1  430.36   27.70
   6   4  -1  458.95   27.10
   6   4  -1  421.96   27.20
  -6  -4   1  412.16   26.40
  -6  -4   1  386.06   26.70
  -6  -4   1  420.16   27.40
  -6  -4   1  452.25   27.60
  -6  -4   1  457.85   27.20
  -6  -4   1  378.56   26.10
   5   4  -1  629.64   36.20
   5   4  -1  670.23   34.40
   5   4  -1  522.85   33.90
   5   4  -1  645.74   36.30
   5   4  -1  588.74   36.40
   5   4  -1  583.64   36.10
   5   4  -1  600.14   36.30
   5   4  -1  634.34   36.90
  -5  -4   1  625.24   36.90
  -5  -4   1  588.84   36.30
  -5  -4   1  662.43   36.40
  -5  -4   1  643.64   36.10
  -5  -4   1  527.25   36.10
  -5  -4   1  563.04   35.80
   4   4  -1   32.30    4.70
   4   4  -1   28.70    5.00
   4   4  -1   23.90    2.40
   4   4  -1   29.20    4.30
   4   4  -1   26.50    4.30
   4   4  -1   25.30    4.20
   4   4  -1   16.90    3.70
  -4  -4   1   26.20    4.10
  -4  -4   1   28.90    4.50
  -4  -4   1   22.60    3.80
  -4  -4   1   30.90    5.10
  -4  -4   1   26.10    4.40
  -4  -4   1   30.60    5.10
   3   4  -1   83.49    6.50
   3   4  -1   66.49    7.10
   3   4  -1   78.99    7.00
   3   4  -1   84.29    7.20
  -3  -4   1   83.59    7.00
  -3  -4   1   71.39    6.90
  -3  -4   1   78.69    7.10
  -3  -4   1   81.39    6.60
  -3  -4   1   79.99    7.10
  -3  -4   1   83.19    7.10
   2   4  -1    7.80    1.90
   2   4  -1    6.10    1.90
   2   4  -1    6.80    1.10
   2   4  -1   12.00    2.90
   2   4  -1    5.30    2.20
   2   4  -1    6.60    2.00
  -2  -4   1    5.30    1.20
  -2  -4   1    8.70    2.50
  -2  -4   1    4.50    2.10
  -2  -4   1    6.70    1.80
  -2  -4   1    7.00    2.10
   1   4  -1   10.30    1.70
   1   4  -1    6.20    1.60
   1   4  -1   11.20    1.90
   1   4  -1    8.80    2.30
   1   4  -1    8.10    2.10
   1   4  -1   10.00    2.80
  -1  -4   1    6.40    2.00
  -1  -4   1   12.30    2.90
  -1  -4   1    9.30    1.80
  -1  -4   1    8.30    2.00
  -1  -4   1   10.60    2.20
  -1  -4   1    7.40    2.40
  -1  -4   1   16.20    2.60
   0   4  -1 1475.55   80.39
   0   4  -1 1453.45   80.79
   0  -4   1 1429.96   78.99
   0  -4   1 1400.26   79.69
   0  -4   1 1531.65   80.89
   0  -4   1 1392.46   80.69
   0  -4   1 1439.56   80.29
   0  -4   1 1409.36   79.09
   0  -4   1 1410.16   78.89
  -1   4  -1  925.31   51.69
  -1   4  -1  898.21   50.89
   1  -4   1  866.31   49.60
   1  -4   1  928.11   50.99
   1  -4   1  817.52   50.19
   1  -4   1  978.40   51.89
   1  -4   1  916.71   51.19
   1  -4   1  893.71   51.59
   1  -4   1  818.22   49.99
   1  -4   1  903.11   49.80
  -2   4  -1  886.21   47.60
  -2   4  -1  904.61   49.00
   2  -4   1  808.92   48.30
   2  -4   1  834.22   47.40
   2  -4   1  925.51   46.80
   2  -4   1  694.33   49.70
   2  -4   1  850.41   47.50
   2  -4   1  855.41   48.60
   2  -4   1  709.63   47.40
  -3   4  -1 1199.58   68.89
   3  -4   1 1256.97   68.09
   3  -4   1 1065.69   67.99
   3  -4   1 1136.19   66.89
   3  -4   1 1279.57   67.29
   3  -4   1 1243.08   69.59
   3  -4   1 1214.48   69.09
  -4   4  -1    1.80    3.60
  -4   4  -1    0.30    2.80
  -4   4  -1    5.00    3.50
   4  -4   1    7.90    4.20
   4  -4   1   -0.80    4.00
   4  -4   1    5.80    2.40
   4  -4   1    9.70    3.30
   4  -4   1   14.20    3.60
   4  -4   1    8.80    3.00
   4  -4   1    4.70    3.50
  -5   4  -1  518.55   29.40
  -5   4  -1  495.85   29.30
  -5   4  -1  541.95   32.50
  -5   4  -1  502.55   33.10
  -5   4  -1  516.85   32.40
   5  -4   1  499.75   29.30
   5  -4   1  513.75   32.40
   5  -4   1  464.45   32.70
   5  -4   1  520.25   33.20
   5  -4   1  510.05   31.80
   5  -4   1  503.95   31.40
   5  -4   1  487.95   28.90
   5  -4   1  475.95   30.90
  -6   4  -1    3.20    5.00
  -6   4  -1   -0.40    3.30
  -6   4  -1   -5.70    5.10
  -6   4  -1    4.40    4.30
   6  -4   1   -3.70    6.70
   6  -4   1    1.80    2.00
   6  -4   1    3.50    4.00
   6  -4   1    2.90    4.20
   6  -4   1    7.30    4.90
   6  -4   1   -0.10    5.00
   6  -4   1    3.90    4.50
  -7   4  -1  210.88   15.00
  -7   4  -1  222.58   19.50
  -7   4  -1  195.18   15.00
  -7   4  -1  206.98   19.00
  -7   4  -1  215.18   18.10
   7  -4   1  212.58   17.60
   7  -4   1  237.38   19.90
   7  -4   1  252.07   18.10
   7  -4   1  210.18   17.70
   7  -4   1  212.78   18.80
   7  -4   1  184.18   21.90
  -8   4  -1   34.60    7.40
  -8   4  -1   29.60    8.30
  -8   4  -1   26.10    9.40
  -8   4  -1   25.90    5.60
   8  -4   1   31.30    7.20
   8  -4   1   37.20    7.50
   8  -4   1   31.20    8.20
   8  -4   1   36.70    8.20
   8  -4   1   32.00    8.70
  -9   4  -1   22.90    8.20
  -9   4  -1   26.30    6.90
  -9   4  -1   32.40    9.90
   9  -4   1   25.30    8.40
   9  -4   1   40.90    9.60
   9  -4   1    9.10   11.30
   9  -4   1   18.60    9.80
   9  -4   1    3.20    9.60
 -10   4  -1   44.50   10.20
 -10   4  -1   16.70   11.80
  10  -4   1   47.60   11.30
  10  -4   1   33.80   10.60
  10  -4   1   33.90   12.70
  13   3  -1   -9.20   11.00
  13   3  -1   -1.20    9.90
  13   3  -1   31.00   11.70
  13   3  -1   -4.30   12.70
 -13  -3   1   10.00   10.40
 -13  -3   1   -3.10    8.50
  12   3  -1   34.50    9.50
  12   3  -1   34.60    8.30
  12   3  -1   31.80    9.50
  12   3  -1    8.20   10.10
  12   3  -1   21.60   10.60
 -12  -3   1   37.60   11.60
 -12  -3   1   65.89   11.30
 -12  -3   1   33.30    7.30
  11   3  -1   50.59    8.00
  11   3  -1   52.19   10.30
  11   3  -1   33.10   10.20
  11   3  -1   57.19    9.70
  11   3  -1   36.30    9.10
  11   3  -1   38.30    8.00
 -11  -3   1   38.10   11.40
 -11  -3   1   48.40    6.70
 -11  -3   1   41.20    9.40
 -11  -3   1   28.20   11.50
 -11  -3   1   28.60    6.50
  10   3  -1    9.10    6.20
  10   3  -1    8.50    3.90
  10   3  -1    3.10    5.20
  10   3  -1    9.30    6.10
  10   3  -1    5.30    5.90
  10   3  -1    5.10    7.30
  10   3  -1    9.80    8.80
  10   3  -1   -0.30    4.60
 -10  -3   1    2.10    4.50
 -10  -3   1    0.70    8.90
 -10  -3   1    7.80    6.60
 -10  -3   1   -0.40    4.60
 -10  -3   1   -8.50    8.60
 -10  -3   1   12.20    7.60
   9   3  -1   17.40    5.00
   9   3  -1   20.20    5.90
   9   3  -1   20.20    6.30
   9   3  -1   18.70    7.40
   9   3  -1   29.60    6.70
   9   3  -1   16.80    5.50
   9   3  -1   26.10    5.00
   9   3  -1   35.30    5.60
  -9  -3   1   32.80    6.80
  -9  -3   1   26.30    6.80
  -9  -3   1   10.70    4.30
  -9  -3   1   31.60    7.70
  -9  -3   1   19.00    4.20
  -9  -3   1   12.00    7.60
   8   3  -1    6.70    3.40
   8   3  -1    9.20    3.50
   8   3  -1   12.00    4.50
   8   3  -1   16.10    5.00
   8   3  -1   12.90    4.30
   8   3  -1   13.90    5.30
   8   3  -1   15.50    4.60
   8   3  -1    8.30    5.50
  -8  -3   1   15.20    5.10
  -8  -3   1   18.10    5.30
  -8  -3   1   18.50    5.60
  -8  -3   1   18.30    3.90
  -8  -3   1    9.80    3.40
  -8  -3   1   11.80    6.10
   7   3  -1   39.50    6.70
   7   3  -1   43.20    7.10
   7   3  -1   39.00    6.30
   7   3  -1   49.10    6.40
   7   3  -1   51.09    7.70
   7   3  -1   45.40    7.00
   7   3  -1   49.60    6.60
   7   3  -1   58.79    8.70
  -7  -3   1   45.00    6.40
  -7  -3   1   51.49    8.50
  -7  -3   1   60.69    9.80
  -7  -3   1   41.00    6.20
  -7  -3   1   57.69    8.40
  -7  -3   1   55.09    7.60
   6   3  -1   34.10    5.70
   6   3  -1   29.10    4.30
   6   3  -1   26.40    4.30
   6   3  -1   36.50    5.80
   6   3  -1   28.40    4.70
   6   3  -1   33.40    5.40
   6   3  -1   26.80    4.30
   6   3  -1   30.80    5.50
  -6  -3   1   25.30    4.10
  -6  -3   1   18.30    3.90
  -6  -3   1   33.80    5.00
  -6  -3   1   21.10    4.10
  -6  -3   1   32.60    5.70
   5   3  -1 1364.66   83.29
   5   3  -1 1493.85   80.99
   5   3  -1 1317.77   81.49
   5   3  -1 1351.66   80.79
   5   3  -1 1495.45   81.79
   5   3  -1 1530.35   80.09
   5   3  -1 1361.36   80.99
   5   3  -1 1447.36   81.49
  -5  -3   1 1566.34   81.19
  -5  -3   1 1519.85   82.19
  -5  -3   1 1270.57   80.59
  -5  -3   1 1573.54   81.89
  -5  -3   1 1528.65   81.59
   4   3  -1  253.27   16.90
   4   3  -1  238.68   16.00
   4   3  -1  295.97   17.10
   4   3  -1  243.98   16.40
   4   3  -1  266.37   15.00
   4   3  -1  251.37   16.30
   4   3  -1  247.78   16.40
  -4  -3   1  243.58   16.20
  -4  -3   1  233.38   16.30
  -4  -3   1  263.27   16.30
  -4  -3   1  245.28   16.30
  -4  -3   1  242.98   16.70
   3   3  -1   90.79    5.60
   3   3  -1   87.29    7.10
   3   3  -1   77.59    7.20
   3   3  -1   92.89    7.80
   3   3  -1   93.79    7.30
   3   3  -1   91.49    7.20
   3   3  -1   96.89    7.40
  -3  -3   1  108.49    7.70
  -3  -3   1   85.19    7.50
  -3  -3   1   74.79    7.00
  -3  -3   1   95.99    7.40
  -3  -3   1   92.79    7.10
  -3  -3   1   93.69    7.50
   2   3  -1  596.44   34.60
   2   3  -1  585.54   33.90
   2   3  -1  627.14   34.30
   2   3  -1  596.34   33.80
  -2  -3   1  540.05   34.20
  -2  -3   1  544.05   35.10
  -2  -3   1  636.94   34.70
  -2  -3   1  641.34   34.20
  -2  -3   1  607.64   33.70
  -2  -3   1  605.04   32.60
  -2  -3   1  580.24   34.10
   1   3  -1 2930.81  158.28
   1   3  -1 2705.53  156.98
   1   3  -1 2469.35  159.18
   1   3  -1 3192.28  157.48
   1   3  -1 2757.12  157.28
   1   3  -1 2669.63  157.08
  -1  -3   1 3160.68  157.58
  -1  -3   1 2812.12  157.58
  -1  -3   1 3093.49  158.48
  -1  -3   1 2929.61  157.28
  -1  -3   1 2943.31  157.18
  -1  -3   1 3083.29  158.48
   0   3  -1 3069.69  172.08
   0   3  -1 3247.07  173.18
   0   3  -1 3155.78  173.78
   0   3  -1 3288.37  174.68
   0   3  -1 3303.97  172.18
   0  -3   1 3141.09  173.08
   0  -3   1 3231.78  172.58
   0  -3   1 3143.09  172.58
   0  -3   1 3150.98  173.98
   0  -3   1 3261.17  173.58
   0  -3   1 3018.80  173.78
   0  -3   1 3148.98  172.58
  -1   3  -1  154.48   10.50
  -1   3  -1  176.18   11.50
  -1   3  -1  154.28   10.90
   1  -3   1  160.48   11.10
   1  -3   1  156.18    9.70
   1  -3   1  163.58   11.20
   1  -3   1  149.19   10.00
   1  -3   1  148.99    9.80
   1  -3   1  152.48   10.80
   1  -3   1  158.98   10.50
  -2   3  -1  486.75   30.10
  -2   3  -1  481.25   28.90
  -2   3  -1  528.25   28.10
  -2   3  -1  500.75   28.00
   2  -3   1  540.55   28.80
   2  -3   1  507.15   28.90
   2  -3   1  497.55   30.10
   2  -3   1  455.25   30.30
   2  -3   1  509.05   30.00
   2  -3   1  514.85   28.90
   2  -3   1  476.85   30.30
  -3   3  -1  108.69    7.50
  -3   3  -1   94.09    9.20
  -3   3  -1  106.19    9.20
  -3   3  -1  100.99    8.50
  -3   3  -1  115.89    7.30
   3  -3   1   97.99    9.20
   3  -3   1   98.39    8.60
   3  -3   1  102.69   10.70
   3  -3   1  109.79    8.40
   3  -3   1  100.89    9.20
   3  -3   1   97.59    7.40
   3  -3   1  109.79    8.10
  -4   3  -1   95.89    8.60
  -4   3  -1  100.49    7.40
  -4   3  -1   88.19    9.60
  -4   3  -1  101.19    9.00
  -4   3  -1   97.39    7.60
   4  -3   1  100.49    9.00
   4  -3   1   87.49    6.70
   4  -3   1   91.29    9.20
   4  -3   1  109.09    8.40
   4  -3   1   95.59    8.50
   4  -3   1   90.29    7.10
   4  -3   1   94.59    9.20
   4  -3   1   83.29    9.40
  -5   3  -1  172.78   14.40
  -5   3  -1  163.28   11.80
  -5   3  -1  144.39   12.90
  -5   3  -1  164.18   11.80
  -5   3  -1  162.48   13.00
   5  -3   1  152.18   12.90
   5  -3   1  163.38   13.50
   5  -3   1  172.98   14.10
   5  -3   1  157.78   12.50
   5  -3   1  189.78   13.30
   5  -3   1  138.09   13.90
   5  -3   1  179.98   10.10
  -6   3  -1    3.60    3.70
  -6   3  -1    5.20    3.90
  -6   3  -1    8.60    4.70
  -6   3  -1   -1.80    3.10
  -6   3  -1    1.80    4.20
   6  -3   1    4.50    3.90
   6  -3   1    3.10    4.40
   6  -3   1    4.00    4.20
   6  -3   1    0.40    4.20
   6  -3   1   -6.50    5.20
   6  -3   1    3.20    3.50
  -7   3  -1   25.30    6.70
  -7   3  -1   21.60    6.20
  -7   3  -1   28.20    5.20
  -7   3  -1   24.90    5.00
  -7   3  -1   21.90    5.70
   7  -3   1   25.20    5.70
   7  -3   1   29.60    5.90
   7  -3   1   11.20    7.10
   7  -3   1   32.80    6.80
   7  -3   1   18.70    6.30
   7  -3   1   15.90    5.70
  -8   3  -1    5.10    6.50
  -8   3  -1   17.50    5.40
  -8   3  -1    2.40    6.90
  -8   3  -1    4.90    5.50
   8  -3   1    3.90    7.00
   8  -3   1    5.80    5.20
   8  -3   1   10.60    6.70
   8  -3   1    2.60    6.90
   8  -3   1    8.30    5.80
  -9   3  -1   12.10    6.90
  -9   3  -1   13.00    7.90
  -9   3  -1    3.40    8.80
  -9   3  -1   17.10    6.60
   9  -3   1   -0.80    7.50
   9  -3   1   11.40    7.10
   9  -3   1   -3.50    7.20
   9  -3   1   -1.60    8.30
   9  -3   1   18.00    9.20
 -10   3  -1  -10.00    8.60
 -10   3  -1    1.30    9.70
 -10   3  -1   -4.60    7.90
  10  -3   1   -4.40    9.10
  10  -3   1   -8.70   10.00
  10  -3   1    0.20    8.60
  10  -3   1   14.80   11.70
  10  -3   1   18.20    9.20
  13   2  -1   23.40   12.70
  12   2  -1   29.40   15.10
  12   2  -1   16.10   10.00
  12   2  -1   31.30    9.40
  12   2  -1   14.10   11.70
  12   2  -1   19.50   10.70
 -12  -2   1   28.70   11.80
 -12  -2   1   18.50    7.20
 -12  -2   1    8.70    9.30
  11   2  -1   63.29   10.30
  11   2  -1   27.80    9.00
  11   2  -1   62.49   11.00
  11   2  -1   31.50    7.90
  11   2  -1   48.30   10.80
  11   2  -1   40.70    9.50
 -11  -2   1   44.80   11.40
 -11  -2   1   56.49   10.00
 -11  -2   1   31.90    6.90
  10   2  -1   82.19   11.00
  10   2  -1   87.49   13.20
  10   2  -1   64.99   10.80
  10   2  -1   59.39   11.80
  10   2  -1   96.79   12.70
  10   2  -1   85.79   13.70
 -10  -2   1  104.59   10.50
 -10  -2   1   58.79   10.90
 -10  -2   1   82.39   13.00
 -10  -2   1   88.89   15.00
 -10  -2   1   81.79   12.40
   9   2  -1   13.70    6.60
   9   2  -1   27.00    6.10
   9   2  -1   33.30    8.60
   9   2  -1   40.00    6.60
   9   2  -1   34.60    7.00
   9   2  -1   28.90    6.00
   9   2  -1   33.20    6.30
   9   2  -1   42.20    7.00
  -9  -2   1   27.00    4.80
  -9  -2   1   32.40    5.20
  -9  -2   1   37.20    8.80
  -9  -2   1   37.70    8.60
  -9  -2   1   25.10    6.00
   8   2  -1   26.10    5.50
   8   2  -1   18.60    5.10
   8   2  -1   22.20    5.30
   8   2  -1   25.10    6.40
   8   2  -1   20.40    5.00
   8   2  -1   20.80    5.50
   8   2  -1   21.30    4.80
  -8  -2   1   20.10    5.30
  -8  -2   1   16.80    4.80
  -8  -2   1   17.40    6.00
  -8  -2   1   21.10    3.90
  -8  -2   1   19.20    6.30
  -8  -2   1   20.30    4.30
   7   2  -1  209.58   17.20
   7   2  -1  270.27   18.30
   7   2  -1  274.87   17.70
   7   2  -1  250.07   16.50
   7   2  -1  203.08   16.40
   7   2  -1  246.58   18.00
   7   2  -1  255.07   17.90
   7   2  -1  205.68   15.50
  -7  -2   1  217.98   15.10
  -7  -2   1  276.87   18.40
  -7  -2   1  217.18   17.60
  -7  -2   1  230.18   16.20
  -7  -2   1  222.88   17.60
  -7  -2   1  224.28   18.10
   6   2  -1    8.50    3.10
   6   2  -1    8.80    3.20
   6   2  -1   11.30    3.40
   6   2  -1    9.10    3.30
   6   2  -1    8.00    2.80
   6   2  -1    4.90    2.80
   6   2  -1    8.80    3.00
   6   2  -1    6.70    3.40
  -6  -2   1   12.30    4.30
  -6  -2   1    6.30    3.10
  -6  -2   1    8.90    3.60
  -6  -2   1    7.10    2.90
  -6  -2   1    5.20    3.30
  -6  -2   1   11.10    2.50
   5   2  -1  303.97   19.30
   5   2  -1  293.87   18.80
   5   2  -1  271.57   17.80
   5   2  -1  244.68   18.40
   5   2  -1  270.87   18.00
   5   2  -1  325.67   19.20
  -5  -2   1  291.67   18.70
  -5  -2   1  276.47   17.70
  -5  -2   1  288.57   17.50
  -5  -2   1  251.77   18.80
  -5  -2   1  303.77   19.00
  -5  -2   1  268.47   18.70
   4   2  -1  111.19    7.80
   4   2  -1  109.39    8.40
   4   2  -1  101.29    8.20
   4   2  -1  103.09    8.30
   4   2  -1   87.99    8.30
  -4  -2   1   85.89    7.50
  -4  -2   1  108.79    8.90
  -4  -2   1  108.29    8.00
  -4  -2   1   98.89    8.10
  -4  -2   1  104.69    8.20
   3   2  -1 1672.73   96.49
   3   2  -1 1755.92   96.89
   3   2  -1 1858.81   97.19
   3   2  -1 1670.13   96.89
   3   2  -1 1733.83   97.09
   3   2  -1 1833.92   95.99
  -3  -2   1 1888.71   96.99
  -3  -2   1 1675.33   96.39
  -3  -2   1 1760.52   97.09
  -3  -2   1 1770.52   96.69
  -3  -2   1 1712.23   97.09
   2   2  -1  380.66   20.50
   2   2  -1  353.16   19.40
   2   2  -1  342.27   20.50
   2   2  -1  297.87   20.20
   2   2  -1  359.96   20.60
   2   2  -1  327.87   20.50
  -2  -2   1  331.57   20.40
  -2  -2   1  339.37   20.40
  -2  -2   1  400.26   20.80
  -2  -2   1  407.86   20.80
  -2  -2   1  324.97   20.50
  -2  -2   1  329.07   19.40
  -2  -2   1  350.56   20.30
   1   2  -1  764.72   42.70
   1   2  -1  751.12   41.80
   1   2  -1  735.63   42.20
   1   2  -1  776.62   42.40
   1   2  -1  771.32   41.60
  -1  -2   1  785.12   42.20
  -1  -2   1  758.62   41.80
  -1  -2   1  763.82   41.50
  -1  -2   1  729.23   42.50
  -1  -2   1  716.03   42.20
  -1  -2   1  809.92   42.60
   0   2  -1   99.99    6.10
   0   2  -1  104.49    6.20
   0   2  -1   95.49    7.20
   0   2  -1  100.09    7.10
   0   2  -1   90.39    6.50
   0   2  -1   88.19    6.10
   0  -2   1  117.19    6.50
   0  -2   1  106.99    7.20
   0  -2   1   96.89    6.40
   0  -2   1   99.49    7.20
   0  -2   1   96.79    6.90
   0  -2   1  103.99    6.20
   0  -2   1  102.39    6.70
  -1   2  -1  142.89    9.60
  -1   2  -1  145.29   10.20
  -1   2  -1  153.38    8.90
  -1   2  -1  149.39    8.80
  -1   2  -1  148.39    9.90
   1  -2   1  140.59    9.30
   1  -2   1  150.08    9.10
   1  -2   1  148.39    9.90
   1  -2   1  146.09    9.20
   1  -2   1  163.58   10.20
  -2   2  -1  329.27   20.30
  -2   2  -1  339.37   19.00
  -2   2  -1  330.17   20.30
  -2   2  -1  325.87   20.20
  -2   2  -1  330.37   19.00
  -2   2  -1  321.07   18.90
  -2   2  -1  311.47   19.40
   2  -2   1  331.47   19.30
   2  -2   1  331.67   19.20
   2  -2   1  313.67   18.80
   2  -2   1  302.37   20.20
   2  -2   1  330.47   19.60
   2  -2   1  342.77   20.20
   2  -2   1  356.36   20.40
  -3   2  -1  592.04   34.70
  -3   2  -1  621.94   33.60
  -3   2  -1  577.94   34.30
  -3   2  -1  552.34   33.60
  -3   2  -1  620.04   35.40
   3  -2   1  593.14   34.10
   3  -2   1  570.14   35.00
   3  -2   1  584.44   35.10
   3  -2   1  540.55   32.70
   3  -2   1  603.04   34.50
   3  -2   1  643.04   34.20
   3  -2   1  588.54   34.70
  -4   2  -1   34.30    5.30
  -4   2  -1   37.10    5.00
  -4   2  -1   35.80    4.60
  -4   2  -1   31.90    5.60
   4  -2   1   36.70    4.90
   4  -2   1   41.00    5.30
   4  -2   1   32.50    3.30
   4  -2   1   33.00    5.50
   4  -2   1   31.90    5.20
   4  -2   1   32.50    2.90
   4  -2   1   33.10    5.20
  -5   2  -1    1.90    2.40
  -5   2  -1    4.00    2.60
  -5   2  -1    0.20    3.20
  -5   2  -1    1.10    2.40
  -5   2  -1    4.90    3.40
   5  -2   1    1.50    3.80
   5  -2   1    0.40    2.70
   5  -2   1   -3.20    2.70
   5  -2   1    3.70    2.50
   5  -2   1    1.50    2.90
   5  -2   1   -6.20    2.70
  -6   2  -1   13.20    3.50
  -6   2  -1    6.80    4.30
  -6   2  -1    9.60    3.70
  -6   2  -1    3.80    4.50
  -6   2  -1    9.50    3.30
   6  -2   1   10.30    5.00
   6  -2   1    7.00    3.50
   6  -2   1    5.00    3.30
   6  -2   1    8.20    4.50
   6  -2   1   13.00    3.80
   6  -2   1   14.90    3.90
  -7   2  -1   14.60    4.60
  -7   2  -1   18.00    5.10
  -7   2  -1   12.60    5.60
  -7   2  -1   17.50    4.60
  -7   2  -1   13.00    5.60
   7  -2   1   14.30    4.80
   7  -2   1   14.00    4.80
   7  -2   1   15.80    6.20
   7  -2   1    3.90    5.10
   7  -2   1    5.70    4.40
   7  -2   1    9.10    4.70
  -8   2  -1    2.80    5.20
  -8   2  -1    3.30    4.60
  -8   2  -1    4.50    6.70
  -8   2  -1    1.50    6.50
  -8   2  -1   -3.90    4.00
   8  -2   1   -3.20    5.30
   8  -2   1    2.90    5.10
   8  -2   1    1.90    5.30
   8  -2   1    0.20    7.90
   8  -2   1   -0.50    5.90
   8  -2   1  -13.20    5.70
  -9   2  -1   21.00    6.70
  -9   2  -1    8.20    8.60
  -9   2  -1   17.50    5.70
  -9   2  -1   10.30    8.30
   9  -2   1   15.60    6.30
   9  -2   1   32.60    8.10
   9  -2   1   17.50    6.90
   9  -2   1   32.20    8.20
   9  -2   1   30.60    8.10
 -10   2  -1    4.40    6.60
 -10   2  -1   -6.80    9.80
 -10   2  -1    6.10    7.30
  10  -2   1    5.50    7.30
  10  -2   1   13.70    7.70
  10  -2   1   -9.70    9.20
  10  -2   1    6.90    8.60
  10  -2   1   -7.10    8.70
 -11   2  -1   13.70    8.60
 -11   2  -1    3.50   11.00
  11  -2   1    0.60    9.70
  11  -2   1   -3.90   10.10
  11  -2   1   22.00   11.70
  12   1  -1    4.80   19.10
  12   1  -1   -2.80   10.90
  12   1  -1   15.50    9.60
  12   1  -1   21.10   10.70
  12   1  -1    7.00    9.90
 -12  -1   1    7.20    7.40
 -12  -1   1   10.90   11.30
  11   1  -1   60.79   10.00
  11   1  -1   89.19   13.20
  11   1  -1   76.79   11.20
  11   1  -1   67.19   11.80
  11   1  -1   76.69   11.60
 -11  -1   1   84.99   12.20
 -11  -1   1   74.99   12.20
  10   1  -1   17.90    6.50
  10   1  -1   14.20    8.70
  10   1  -1   17.20    6.90
  10   1  -1    6.70    6.40
  10   1  -1   22.10    6.70
 -10  -1   1   16.40    6.60
 -10  -1   1    9.10    8.00
 -10  -1   1   26.70    5.70
   9   1  -1  195.68   17.00
   9   1  -1  194.28   16.90
   9   1  -1  173.68   17.30
   9   1  -1  171.18   17.50
   9   1  -1  167.78   15.70
   9   1  -1  183.48   15.90
   9   1  -1  168.68   16.50
  -9  -1   1  193.28   18.70
  -9  -1   1  160.48   16.50
  -9  -1   1  182.38   16.40
  -9  -1   1  165.78   16.00
  -9  -1   1  168.68   14.40
   8   1  -1   43.70    5.40
   8   1  -1   61.59    8.60
   8   1  -1   50.89    7.70
   8   1  -1   44.80    7.80
   8   1  -1   58.69    9.00
   8   1  -1   57.49    9.30
   8   1  -1   52.69    6.90
   8   1  -1   51.39    8.60
  -8  -1   1   65.29    9.60
  -8  -1   1   56.39    7.40
  -8  -1   1   41.20    8.30
  -8  -1   1   42.20    7.60
  -8  -1   1   34.90    8.30
   7   1  -1  106.59   10.90
   7   1  -1  107.79    8.80
   7   1  -1  128.89   11.70
   7   1  -1  119.39   11.70
   7   1  -1  150.58   12.60
   7   1  -1  123.99   10.70
   7   1  -1  122.89   11.70
   7   1  -1  143.09   12.80
  -7  -1   1   99.69   11.20
  -7  -1   1  128.99   12.60
  -7  -1   1  132.09   12.20
  -7  -1   1  126.39   10.00
  -7  -1   1  141.29   12.00
   6   1  -1  279.57   17.90
   6   1  -1  286.97   19.30
   6   1  -1  233.48   18.70
   6   1  -1  243.48   16.60
   6   1  -1  276.87   19.30
   6   1  -1  304.47   19.60
   6   1  -1  282.07   19.10
   6   1  -1  280.27   18.90
  -6  -1   1  324.87   19.60
  -6  -1   1  273.17   16.70
  -6  -1   1  284.77   19.10
  -6  -1   1  252.97   19.30
  -6  -1   1  266.67   17.50
  -6  -1   1  261.07   19.10
   5   1  -1  213.18   14.20
   5   1  -1  191.08   15.10
   5   1  -1  236.28   15.60
   5   1  -1  231.88   13.60
   5   1  -1  227.38   15.40
   5   1  -1  224.78   15.00
   5   1  -1  199.58   15.00
   5   1  -1  232.28   15.20
  -5  -1   1  200.78   14.10
  -5  -1   1  210.68   15.40
  -5  -1   1  221.58   15.60
  -5  -1   1  228.18   15.30
  -5  -1   1  213.38   15.10
  -5  -1   1  208.38   13.40
   4   1  -1  766.42   44.60
   4   1  -1  806.02   44.30
   4   1  -1  761.32   45.50
   4   1  -1  805.82   45.70
   4   1  -1  896.01   45.50
   4   1  -1  805.72   45.80
   4   1  -1  776.72   45.50
  -4  -1   1  761.72   44.10
  -4  -1   1  719.93   45.40
  -4  -1   1  803.52   45.60
  -4  -1   1  765.92   45.60
  -4  -1   1  835.32   45.80
   3   1  -1  159.08   10.40
   3   1  -1  134.09    9.50
   3   1  -1  171.28   10.40
   3   1  -1  150.78    9.60
   3   1  -1  142.59   10.10
   3   1  -1  137.99   10.10
  -3  -1   1  151.78   10.30
  -3  -1   1  143.79    9.40
  -3  -1   1  131.79   10.10
  -3  -1   1  149.59   10.40
  -3  -1   1  160.58    9.60
  -3  -1   1  146.89   10.30
   2   1  -1 1698.63   92.69
   2   1  -1 1801.12   92.99
   2   1  -1 1644.84   93.09
   2   1  -1 1569.74   92.69
   2   1  -1 1788.52   93.39
   2   1  -1 1680.43   93.29
   2   1  -1 1600.04   93.19
  -2  -1   1 1827.22   93.39
  -2  -1   1 1727.23   93.19
  -2  -1   1 1826.72   93.39
  -2  -1   1 1711.23   92.89
  -2  -1   1 1472.25   92.59
  -2  -1   1 1769.42   92.79
  -1   1  -1 1753.52   94.49
  -1   1  -1 1840.12   95.29
  -1   1  -1 1737.63   94.59
  -1   1  -1 1709.83   95.09
   1  -1   1 1774.62   94.79
   1  -1   1 1758.02   95.09
   1  -1   1 1510.05   94.59
   1  -1   1 1730.43   94.49
   1  -1   1 1662.23   95.09
   1  -1   1 1738.43   94.59
   1  -1   1 1929.51   95.39
  -2   1  -1 1797.02  116.39
  -2   1  -1 2145.59  117.29
  -2   1  -1 2229.08  116.79
  -2   1  -1 2177.78  117.09
  -2   1  -1 2151.18  116.59
   2  -1   1 2318.77  116.79
   2  -1   1 2125.09  115.69
   2  -1   1 2206.68  117.29
   2  -1   1 2048.40  116.99
   2  -1   1 2174.38  116.79
  -3   1  -1 1049.70   56.79
  -3   1  -1 1010.20   56.19
  -3   1  -1 1019.40   56.59
  -3   1  -1  962.50   57.09
  -3   1  -1 1050.19   56.29
  -3   1  -1 1022.50   57.19
   3  -1   1 1049.00   56.39
   3  -1   1  916.21   56.79
   3  -1   1 1034.30   56.69
   3  -1   1 1030.10   56.49
   3  -1   1  978.20   56.49
   3  -1   1  958.70   56.89
  -4   1  -1  125.19    9.70
  -4   1  -1  110.99    8.40
  -4   1  -1  118.09    9.20
  -4   1  -1  104.99    8.70
  -4   1  -1  109.39    8.50
   4  -1   1  116.69    8.80
   4  -1   1   95.79    8.50
   4  -1   1  106.89    9.40
   4  -1   1  104.29    9.40
   4  -1   1  112.49    8.80
   4  -1   1  108.89    8.60
  -5   1  -1 1104.29   59.39
  -5   1  -1 1093.69   60.69
  -5   1  -1 1073.79   59.99
  -5   1  -1 1067.09   59.59
  -5   1  -1  992.60   58.79
   5  -1   1  998.60   59.29
   5  -1   1 1063.99   59.69
   5  -1   1 1009.70   60.19
   5  -1   1 1050.59   60.39
   5  -1   1  986.10   59.29
   5  -1   1  987.30   59.29
  -6   1  -1  549.15   36.50
  -6   1  -1  579.24   35.50
  -6   1  -1  577.54   35.40
  -6   1  -1  641.54   35.60
  -6   1  -1  611.34   36.70
   6  -1   1  585.74   37.00
   6  -1   1  612.34   36.00
   6  -1   1  541.05   35.60
   6  -1   1  606.34   36.80
   6  -1   1  558.84   35.70
  -7   1  -1  505.55   31.80
  -7   1  -1  481.35   30.50
  -7   1  -1  462.15   30.30
  -7   1  -1  454.55   31.80
  -7   1  -1  455.85   30.30
   7  -1   1  510.55   31.90
   7  -1   1  480.25   31.00
   7  -1   1  461.15   32.20
   7  -1   1  524.95   31.10
   7  -1   1  489.65   31.30
   7  -1   1  481.45   31.20
  -8   1  -1  185.88   16.70
  -8   1  -1  172.78   16.70
  -8   1  -1  152.68   14.90
  -8   1  -1  175.58   14.60
  -8   1  -1  163.38   14.30
   8  -1   1  173.18   15.50
   8  -1   1  163.38   15.30
   8  -1   1  179.18   17.20
   8  -1   1  181.68   16.20
   8  -1   1  153.48   15.60
   8  -1   1  162.38   15.00
  -9   1  -1  130.29   16.30
  -9   1  -1  157.58   16.90
  -9   1  -1  135.99   13.90
  -9   1  -1  141.89   14.70
  -9   1  -1  142.49   18.60
   9  -1   1  166.88   17.30
   9  -1   1  152.58   20.60
   9  -1   1  211.88   22.90
   9  -1   1  164.58   16.60
   9  -1   1  152.08   16.30
   9  -1   1  148.29   15.90
   9  -1   1  150.78   15.60
 -10   1  -1    6.00    8.50
 -10   1  -1   16.70    8.30
 -10   1  -1   13.50    5.60
  10  -1   1    6.70    8.10
  10  -1   1   10.90   11.70
  10  -1   1   12.30    7.30
  10  -1   1   18.80    8.90
  10  -1   1   15.00    8.10
 -11   1  -1   84.59   14.10
 -11   1  -1   89.39   14.30
 -11   1  -1   72.59   10.10
  11  -1   1   90.79   13.10
  11  -1   1   82.89   13.00
  11  -1   1   79.79   13.70
  11  -1   1   70.79   11.50
  11  -1   1  129.39   18.40
  12   0  -1   35.40   11.50
  12   0  -1   21.90   11.10
  12   0  -1   15.70   10.50
  12   0  -1    7.30   12.20
 -12   0   1   -3.50   13.00
 -12   0   1   17.40    7.20
  11   0  -1   49.90    9.20
  11   0  -1   47.70   10.80
  11   0  -1   58.89    9.50
  11   0  -1   59.09   10.70
  11   0  -1   36.60    9.30
 -11   0   1   34.20   11.80
 -11   0   1   52.39    7.40
 -11   0   1   49.20   12.00
  10   0  -1   10.40    6.50
  10   0  -1   -1.80    7.00
  10   0  -1    8.20    7.30
  10   0  -1   19.40    6.30
  10   0  -1    3.10    7.60
 -10   0   1   14.00    5.30
 -10   0   1   -1.10    7.90
 -10   0   1    0.60   10.00
   9   0  -1   53.19   10.60
   9   0  -1   43.20    7.30
   9   0  -1   44.50    8.20
   9   0  -1   50.69    9.60
   9   0  -1   72.39   11.10
   9   0  -1   65.19    9.30
   9   0  -1   68.09    9.30
  -9   0   1   54.89    9.10
  -9   0   1   47.20    9.60
  -9   0   1   58.49    9.30
  -9   0   1   76.99   12.50
  -9   0   1   57.69    9.50
   8   0  -1  131.09   12.00
   8   0  -1  125.69   13.40
   8   0  -1  137.39   14.60
   8   0  -1  119.99   13.00
   8   0  -1  143.39   13.30
   8   0  -1  126.89   14.40
   8   0  -1  111.89   12.90
  -8   0   1  126.79   11.20
  -8   0   1  140.09   13.70
  -8   0   1  122.59   12.80
  -8   0   1  116.09   13.20
  -8   0   1  137.09   14.40
   7   0  -1   12.00    4.10
   7   0  -1    2.70    3.30
   7   0  -1   -2.40    4.00
   7   0  -1    7.30    4.60
   7   0  -1    4.70    4.80
   7   0  -1   11.50    4.20
   7   0  -1    1.50    3.50
  -7   0   1    7.20    5.60
  -7   0   1    9.60    3.90
  -7   0   1    9.70    3.30
  -7   0   1   11.50    4.30
  -7   0   1    8.50    2.00
  -7   0   1   -1.80    3.60
   6   0  -1  475.55   28.50
   6   0  -1  461.35   29.70
   6   0  -1  491.55   30.20
   6   0  -1  518.25   27.00
   6   0  -1  431.56   29.70
   6   0  -1  475.75   30.30
   6   0  -1  479.15   30.30
   6   0  -1  447.96   29.70
  -6   0   1  427.66   29.20
  -6   0   1  491.05   30.60
  -6   0   1  473.55   28.60
  -6   0   1  495.15   30.40
   5   0  -1    3.50    2.60
   5   0  -1    5.10    1.70
   5   0  -1    8.60    3.50
   5   0  -1    1.50    2.40
   5   0  -1    6.30    2.80
   5   0  -1    3.10    2.10
   5   0  -1    5.10    2.80
  -5   0   1    5.50    2.50
  -5   0   1   -1.20    2.50
  -5   0   1    4.00    2.10
  -5   0   1   -0.40    2.60
  -5   0   1    0.30    2.00
   4   0  -1  133.59   10.20
   4   0  -1  123.19    8.40
   4   0  -1  137.39   10.30
   4   0  -1  119.79   10.10
   4   0  -1  124.49    9.90
   4   0  -1  125.59    9.20
   4   0  -1  141.39   10.60
  -4   0   1  140.69   10.50
  -4   0   1  152.28   10.20
  -4   0   1  158.28   10.90
   3   0  -1 1005.60   58.29
   3   0  -1 1015.70   56.99
   3   0  -1 1171.08   58.39
   3   0  -1 1120.29   58.69
   3   0  -1  971.10   58.19
   3   0  -1 1014.00   58.29
   3   0  -1 1023.70   57.39
  -3   0   1 1077.99   58.49
  -3   0   1 1049.09   58.59
  -3   0   1 1008.00   57.39
  -3   0   1  981.90   56.99
   2   0  -1 1128.29   65.79
   2   0  -1 1173.88   65.19
   2   0  -1 1140.59   65.89
   2   0  -1 1164.08   65.09
   2   0  -1 1161.98   65.99
   2   0  -1 1350.86   65.99
  -2   0   1 1242.78   66.09
  -2   0   1 1308.77   66.19
  -2   0   1 1150.28   65.09
  -2   0   1 1172.48   65.69
  -2   0   1 1131.89   65.09
  -2   0  -1  204.88   13.30
  -2   0  -1  216.38   13.30
  -2   0  -1  216.88   13.10
  -2   0  -1  215.08   13.20
  -2   0  -1  232.78   13.30
   2   0   1  204.08   13.20
   2   0   1  232.98   13.40
   2   0   1  226.88   13.30
   2   0   1  222.08   13.20
   2   0   1  203.58   13.20
   2   0   1  231.28   13.30
  -3   0  -1   41.30    4.30
  -3   0  -1   47.30    4.60
  -3   0  -1   41.90    4.50
  -3   0  -1   36.60    4.80
  -3   0  -1   41.70    4.80
   3   0   1   44.50    4.80
   3   0   1   35.60    4.40
   3   0   1   41.40    4.30
   3   0   1   42.90    4.30
   3   0   1   42.50    4.40
   3   0   1   43.90    5.40
  -4   0  -1  131.29    9.50
  -4   0  -1  135.79    9.90
  -4   0  -1  127.79    9.50
  -4   0  -1  126.69    9.80
   4   0   1  124.89    9.40
   4   0   1  129.89    9.50
   4   0   1  121.29    9.50
   4   0   1  119.19    9.70
   4   0   1  126.09    9.50
   4   0   1  138.49    9.90
  -5   0  -1    4.20    2.10
  -5   0  -1    4.60    2.40
  -5   0  -1   11.60    2.80
  -5   0  -1    5.20    3.20
   5   0   1    2.20    2.70
   5   0   1    3.90    2.90
   5   0   1    9.20    2.90
   5   0   1    8.90    2.70
   5   0   1    2.90    2.20
   5   0   1    5.70    2.50
  -6   0  -1   68.79    7.90
  -6   0  -1   76.29    7.50
  -6   0  -1   50.99    8.60
  -6   0  -1   68.89    7.50
   6   0   1   78.69    8.00
   6   0   1   69.99    7.90
   6   0   1   62.99    8.10
   6   0   1   85.59    9.30
   6   0   1   77.79    8.20
   6   0   1   72.89    8.00
  -7   0  -1   47.50    7.80
  -7   0  -1   61.29    9.40
  -7   0  -1   59.29    8.80
  -7   0  -1   67.19    7.70
   7   0   1   52.59    8.70
   7   0   1   50.89    8.00
   7   0   1   49.80    8.00
   7   0   1   56.99    8.20
   7   0   1   47.40    8.20
   7   0   1   64.99    8.20
  -8   0  -1  194.18   17.00
  -8   0  -1  189.38   18.00
  -8   0  -1  192.08   15.50
  -8   0  -1  188.68   16.10
   8   0   1  215.48   17.90
   8   0   1  185.48   15.80
   8   0   1  215.68   16.60
   8   0   1  193.98   16.20
   8   0   1  179.08   16.90
   8   0   1  222.88   16.80
  -9   0  -1    2.30    4.40
  -9   0  -1    4.70    6.40
  -9   0  -1    2.20    5.90
  -9   0  -1    3.60    7.10
  -9   0  -1   -2.50    6.10
   9   0   1    4.60    6.20
   9   0   1   -6.30    5.50
   9   0   1   -0.30    5.30
   9   0   1   -1.20    5.30
   9   0   1    4.30    7.60
   9   0   1    0.90    5.70
 -10   0  -1    2.70    8.20
 -10   0  -1  -12.70    6.80
 -10   0  -1   -5.70    5.20
 -10   0  -1   -7.50    9.80
  10   0   1   -3.90    7.20
  10   0   1   -8.50    6.60
  10   0   1   -4.20    6.30
  10   0   1   -1.70    7.30
  10   0   1   -1.20    7.10
 -11   0  -1   12.30    6.50
 -11   0  -1   12.70   10.10
 -11   0  -1   -8.00    8.40
  11   0   1    5.20   10.20
  11   0   1   -8.90    8.40
  11   0   1    2.60    7.50
  11   0   1    8.00    7.80
  11   0   1   12.60    8.50
 -12   0  -1    0.20    7.70
 -12   0  -1   -8.30   12.70
  12   0   1  -11.60   10.10
  12   0   1    8.20   11.10
  12   0   1   11.90   11.10
  11  -1  -1   -3.20    8.70
  11  -1  -1    6.80   10.30
  11  -1  -1   -6.00    9.20
  11  -1  -1    3.70    8.30
  11  -1  -1   12.40    9.40
 -11   1   1    5.00   11.60
 -11   1   1   -6.60    6.70
  10  -1  -1   18.60    7.20
  10  -1  -1   20.70   12.00
  10  -1  -1   39.50    8.30
  10  -1  -1   17.90   10.20
  10  -1  -1   18.40    7.50
 -10   1   1   34.70    9.90
 -10   1   1   25.10    7.50
 -10   1   1   21.80    5.40
   9  -1  -1  196.58   17.00
   9  -1  -1  163.58   16.40
   9  -1  -1  177.68   17.60
   9  -1  -1  162.78   17.30
   9  -1  -1  160.38   15.30
   9  -1  -1  142.89   19.70
  -9   1   1  143.39   19.30
  -9   1   1  157.08   13.80
  -9   1   1  163.18   17.40
  -9   1   1  178.68   16.40
   8  -1  -1    5.30    4.70
   8  -1  -1    7.00    5.20
   8  -1  -1    3.50    3.90
   8  -1  -1   -7.30    6.40
   8  -1  -1   -2.60    4.30
   8  -1  -1    2.60    7.10
   8  -1  -1    5.70    5.10
  -8   1   1    6.90    6.20
  -8   1   1   -1.40    4.80
  -8   1   1    1.40    5.00
  -8   1   1   -1.40    3.60
  -8   1   1    1.20    5.60
   7  -1  -1  100.39   12.10
   7  -1  -1   76.09   10.10
   7  -1  -1   87.69    9.90
   7  -1  -1   64.59    9.70
   7  -1  -1   80.49    9.70
   7  -1  -1   77.79   11.40
  -7   1   1   79.89   11.50
  -7   1   1   60.59    8.00
  -7   1   1   84.79    9.50
  -7   1   1   77.59   10.80
  -7   1   1   71.29    9.30
   6  -1  -1    4.70    3.40
   6  -1  -1    3.50    4.70
   6  -1  -1    3.70    4.20
   6  -1  -1    7.90    4.10
   6  -1  -1    2.40    3.60
   6  -1  -1    6.40    3.10
   6  -1  -1    3.40    3.00
  -6   1   1    2.90    3.40
  -6   1   1    2.70    2.80
  -6   1   1    4.50    4.60
  -6   1   1    0.70    3.40
  -6   1   1   -1.90    3.80
   5  -1  -1   59.09    7.30
   5  -1  -1   61.69    7.60
   5  -1  -1   67.89    8.10
   5  -1  -1   78.69    6.90
   5  -1  -1   67.49    5.00
   5  -1  -1   68.79    8.80
   5  -1  -1   67.59    8.70
   5  -1  -1   71.19    7.50
  -5   1   1   66.49    7.30
  -5   1   1   75.99    6.80
  -5   1   1   82.39    9.10
  -5   1   1   69.99    7.20
  -5   1   1   68.29    7.80
   4  -1  -1  798.72   48.50
   4  -1  -1  877.41   49.40
   4  -1  -1  777.72   49.20
   4  -1  -1  851.01   48.10
   4  -1  -1  867.71   49.30
   4  -1  -1  866.21   49.50
   4  -1  -1  829.72   46.80
   4  -1  -1  811.42   48.50
  -4   1   1  873.21   48.20
  -4   1   1  862.61   49.20
  -4   1   1  846.92   49.30
  -4   1   1  848.32   48.30
  -4   1   1  883.21   48.50
  -4   1   1  883.51   47.00
   3  -1  -1   46.10    5.20
   3  -1  -1   38.60    4.60
   3  -1  -1   50.99    5.40
   3  -1  -1   42.20    5.00
   3  -1  -1   37.50    4.30
   3  -1  -1   44.10    4.10
   3  -1  -1   39.40    3.60
  -3   1   1   41.70    5.10
  -3   1   1   42.50    4.30
  -3   1   1   45.70    3.50
  -3   1   1   48.70    5.10
  -3   1   1   44.90    4.30
  -3   1   1   44.70    4.40
   2  -1  -1  307.47   20.80
   2  -1  -1  296.37   19.00
   2  -1  -1  337.47   20.10
   2  -1  -1  354.76   19.50
   2  -1  -1  336.47   19.30
  -2   1   1  339.07   19.30
  -2   1   1  341.57   19.00
  -2   1   1  348.27   19.30
  -2   1   1  322.07   19.20
  -2   1   1  354.26   20.10
   1  -1  -1  344.17   20.60
   1  -1  -1  395.26   20.60
   1  -1  -1  364.26   21.20
   1  -1  -1  376.56   20.50
   1  -1  -1  332.77   21.00
   1  -1  -1  364.56   21.20
   1  -1  -1  381.56   20.80
  -1   1   1  361.96   21.10
  -1   1   1  367.76   20.80
  -1   1   1  378.66   20.40
  -1   1   1  372.36   20.70
  -2  -1  -1  704.13   40.00
  -2  -1  -1  811.72   40.80
  -2  -1  -1  829.02   40.30
  -2  -1  -1  740.33   40.70
  -2  -1  -1  617.34   40.20
   2   1   1  759.12   40.70
   2   1   1  657.53   40.10
   2   1   1  667.63   40.20
   2   1   1  731.63   40.60
   2   1   1  762.72   40.70
   2   1   1  733.03   40.20
  -3  -1  -1  949.21   51.39
  -3  -1  -1  978.20   51.29
  -3  -1  -1  880.71   50.89
  -3  -1  -1  906.31   51.09
  -3  -1  -1  977.50   50.89
  -3  -1  -1  863.21   49.99
  -3  -1  -1  973.80   51.19
   3   1   1  937.51   50.99
   3   1   1  920.21   50.89
   3   1   1  793.12   50.99
   3   1   1  969.40   50.89
   3   1   1  846.42   49.99
   3   1   1  853.91   51.09
  -4  -1  -1    1.00    1.10
  -4  -1  -1    0.50    1.80
  -4  -1  -1    1.40    2.00
  -4  -1  -1   -0.20    1.70
  -4  -1  -1    1.90    1.70
  -4  -1  -1   -0.80    1.60
   4   1   1    2.10    2.20
   4   1   1    3.40    1.90
   4   1   1    2.30    1.90
   4   1   1    2.10    1.20
   4   1   1    3.30    1.90
   4   1   1    3.60    2.00
   4   1   1   -1.00    1.50
  -5  -1  -1   11.90    3.30
  -5  -1  -1   12.40    1.80
  -5  -1  -1   10.80    2.90
  -5  -1  -1   14.20    3.80
  -5  -1  -1   13.70    3.30
  -5  -1  -1   12.80    3.80
   5   1   1   16.70    3.40
   5   1   1   11.20    2.90
   5   1   1   11.00    3.10
   5   1   1   16.70    3.70
   5   1   1   10.80    2.70
   5   1   1   13.60    3.30
   5   1   1   10.70    1.90
  -6  -1  -1   71.09    8.90
  -6  -1  -1   62.79    6.90
  -6  -1  -1   70.89    8.30
  -6  -1  -1   78.59    8.50
  -6  -1  -1   66.59    5.00
   6   1   1   66.89    7.40
   6   1   1   72.69    8.30
   6   1   1   69.49    7.10
   6   1   1   88.09    8.70
   6   1   1   71.09    7.80
   6   1   1   74.59    7.80
  -7  -1  -1   11.60    5.10
  -7  -1  -1    2.30    3.00
  -7  -1  -1    7.10    2.90
  -7  -1  -1    6.20    4.30
  -7  -1  -1   12.30    4.40
   7   1   1   15.00    4.00
   7   1   1    8.30    3.70
   7   1   1    6.30    4.00
   7   1   1   10.60    3.80
   7   1   1   10.20    4.10
   7   1   1   12.70    4.40
  -8  -1  -1  105.69   12.20
  -8  -1  -1  127.19   13.40
  -8  -1  -1  119.29   12.00
  -8  -1  -1  108.09   10.70
  -8  -1  -1  106.49   13.00
   8   1   1  128.29   12.00
   8   1   1  107.19   11.60
   8   1   1  102.79   13.10
   8   1   1  116.49   12.00
   8   1   1  120.29   12.90
   8   1   1  113.49   11.10
  -9  -1  -1   57.89    9.80
  -9  -1  -1   44.50    7.90
  -9  -1  -1   79.59    9.30
  -9  -1  -1   39.80    7.70
  -9  -1  -1   52.29    9.00
   9   1   1   64.09   10.40
   9   1   1   68.39    9.50
   9   1   1   57.19    8.60
   9   1   1   67.79   10.60
   9   1   1   34.30    7.30
   9   1   1   53.49    8.30
 -10  -1  -1   13.20    7.10
 -10  -1  -1    0.40    6.40
 -10  -1  -1   -9.10    7.10
 -10  -1  -1    7.80    9.30
 -10  -1  -1    6.40    5.40
  10   1   1    1.80    5.70
  10   1   1  -10.80    7.20
  10   1   1    5.00    9.60
  10   1   1    5.30   10.30
  10   1   1   -2.30    6.00
  10   1   1    1.70    6.70
  10   1   1   11.40    6.70
 -11  -1  -1   11.30    6.30
 -11  -1  -1   20.20    9.00
  11   1   1   16.00    7.70
  11   1   1    0.60    7.40
  11   1   1    0.70    9.30
  11   1   1   15.50   13.90
  11   1   1   24.90    7.90
 -12  -1  -1   26.30   11.90
 -12  -1  -1   44.60   12.10
 -12  -1  -1   45.10    8.60
  12   1   1   24.60   10.80
  12   1   1   34.60   10.50
  12   1   1   35.40   10.80
  12   1   1   21.80   13.50
  12   1   1   32.60   10.80
  11  -2  -1   58.89   12.40
  11  -2  -1  107.49   15.40
  11  -2  -1   94.49   13.70
  11  -2  -1   75.29   12.30
 -11   2   1   66.39   14.70
 -11   2   1   96.69   11.30
  10  -2  -1  297.27   23.90
  10  -2  -1  235.18   22.60
  10  -2  -1  282.57   25.00
  10  -2  -1  267.87   23.50
  10  -2  -1  264.47   23.00
 -10   2   1  252.47   26.30
 -10   2   1  247.48   21.90
 -10   2   1  283.07   21.20
   9  -2  -1  102.09   14.80
   9  -2  -1  122.29   15.60
   9  -2  -1  100.39   14.40
   9  -2  -1  124.49   14.30
   9  -2  -1   96.29   14.50
  -9   2   1   81.89   18.20
  -9   2   1  128.69   13.40
  -9   2   1  134.89   12.90
  -9   2   1  140.49   20.70
   8  -2  -1  272.07   22.00
   8  -2  -1  260.27   19.70
   8  -2  -1  272.77   20.50
   8  -2  -1  263.47   24.00
   8  -2  -1  266.47   20.90
   8  -2  -1  244.08   20.70
   8  -2  -1  236.78   22.90
  -8   2   1  298.97   23.40
  -8   2   1  268.47   19.20
  -8   2   1  283.47   22.20
  -8   2   1  256.97   18.90
  -8   2   1  238.58   19.00
   7  -2  -1  379.56   27.80
   7  -2  -1  431.76   29.90
   7  -2  -1  386.96   29.90
   7  -2  -1  448.36   28.10
   7  -2  -1  467.45   29.10
   7  -2  -1  422.46   28.90
   7  -2  -1  415.56   29.90
  -7   2   1  415.56   27.00
  -7   2   1  427.76   27.20
  -7   2   1  424.46   27.10
  -7   2   1  457.55   29.80
  -7   2   1  467.35   30.30
   6  -2  -1  471.85   29.80
   6  -2  -1  527.85   30.60
   6  -2  -1  496.05   30.60
   6  -2  -1  490.65   31.80
   6  -2  -1  436.66   31.70
   6  -2  -1  444.36   31.80
   6  -2  -1  481.05   31.10
  -6   2   1  476.75   29.40
  -6   2   1  496.05   31.40
  -6   2   1  448.76   29.40
  -6   2   1  498.55   29.50
  -6   2   1  501.15   31.90
   5  -2  -1 1228.78   68.59
   5  -2  -1 1264.77   72.49
   5  -2  -1 1215.28   70.99
   5  -2  -1 1228.18   72.49
   5  -2  -1 1307.27   72.19
   5  -2  -1 1261.47   70.69
   5  -2  -1 1355.86   71.39
   5  -2  -1 1298.37   72.69
   5  -2  -1 1240.08   68.59
  -5   2   1 1227.58   70.69
  -5   2   1 1192.28   70.19
  -5   2   1 1296.57   70.39
  -5   2   1 1225.48   71.89
  -5   2   1 1175.38   72.29
   4  -2  -1  503.55   29.60
   4  -2  -1  409.16   31.40
   4  -2  -1  536.75   30.90
   4  -2  -1  504.15   29.50
   4  -2  -1  484.65   29.50
   4  -2  -1  576.94   28.30
   4  -2  -1  527.45   31.20
   4  -2  -1  532.05   32.70
  -4   2   1  503.25   30.40
  -4   2   1  471.75   30.70
  -4   2   1  472.65   28.90
  -4   2   1  429.46   29.70
  -4   2   1  485.95   29.40
   3  -2  -1 1075.79   59.99
   3  -2  -1 1050.89   59.59
   3  -2  -1 1042.10   60.69
   3  -2  -1 1094.69   59.79
   3  -2  -1 1237.38   59.49
   3  -2  -1 1029.70   60.89
  -3   2   1 1052.29   59.89
  -3   2   1 1047.40   60.99
  -3   2   1 1031.90   60.49
  -3   2   1 1059.39   59.19
  -3   2   1 1025.70   59.09
   2  -2  -1  345.37   21.10
   2  -2  -1  362.26   21.90
   2  -2  -1  343.37   20.80
   2  -2  -1  354.26   20.60
   2  -2  -1  384.36   20.70
   2  -2  -1  367.06   21.80
  -2   2   1  371.26   21.30
  -2   2   1  346.27   21.90
  -2   2   1  358.86   20.20
  -2   2   1  357.06   20.20
  -2   2   1  355.96   21.80
   1  -2  -1  193.18   12.50
   1  -2  -1  196.98   12.20
   1  -2  -1  205.08   12.60
   1  -2  -1  196.98   11.30
   1  -2  -1  204.68   12.20
   1  -2  -1  195.88   12.60
   1  -2  -1  198.38   11.30
  -1   2   1  200.88   12.70
  -1   2   1  194.88   12.30
  -1  -2  -1 2584.64  135.39
  -1  -2  -1 2365.86  135.39
  -1  -2  -1 2509.15  135.89
  -1  -2  -1 2617.34  135.39
  -1  -2  -1 2500.05  135.79
  -1  -2  -1 2496.05  135.09
  -1  -2  -1 2438.96  135.99
   1   2   1 2573.04  135.19
   1   2   1 2580.34  136.09
   1   2   1 2369.56  135.19
   1   2   1 2423.06  135.69
  -2  -2  -1  889.31   45.20
  -2  -2  -1  896.31   45.10
  -2  -2  -1  760.82   44.90
  -2  -2  -1  830.12   44.60
  -2  -2  -1  768.22   44.90
  -2  -2  -1  807.12   45.00
  -2  -2  -1  741.23   44.00
   2   2   1  785.22   45.00
   2   2   1  792.42   45.00
   2   2   1  872.01   45.10
   2   2   1  770.42   44.00
   2   2   1  773.42   45.00
   2   2   1  820.42   45.10
   2   2   1  789.32   44.50
  -4  -2  -1 2781.72  160.08
  -4  -2  -1 2783.32  159.68
  -4  -2  -1 2890.01  159.98
  -4  -2  -1 2941.01  159.78
  -4  -2  -1 2757.52  158.98
  -4  -2  -1 3066.79  160.28
  -4  -2  -1 3222.08  159.48
   4   2   1 3148.59  160.38
   4   2   1 2803.02  159.68
   4   2   1 2872.81  158.98
   4   2   1 2843.62  159.78
   4   2   1 3173.78  160.48
   4   2   1 2672.03  159.88
  -5  -2  -1 3236.48  197.18
  -5  -2  -1 3648.64  197.38
  -5  -2  -1 3542.25  197.28
  -5  -2  -1 3687.23  197.48
  -5  -2  -1 3793.42  195.78
  -5  -2  -1 3497.45  196.98
   5   2   1 3619.14  197.18
   5   2   1 3415.86  197.48
   5   2   1 3710.03  197.68
   5   2   1 3725.73  195.88
   5   2   1 3534.05  197.48
   5   2   1 3724.33  196.58
   5   2   1 3641.04  196.98
  -6  -2  -1   88.59    9.30
  -6  -2  -1  108.39    9.50
  -6  -2  -1  115.39   10.30
  -6  -2  -1  120.69    9.50
  -6  -2  -1  117.29   10.60
  -6  -2  -1   97.79    7.80
   6   2   1  107.69    9.60
   6   2   1  101.89    8.00
   6   2   1  102.99   10.80
   6   2   1  105.99    9.80
   6   2   1  111.59   10.40
   6   2   1  128.99   10.20
  -7  -2  -1  460.65   29.60
  -7  -2  -1  426.36   26.10
  -7  -2  -1  456.25   29.50
  -7  -2  -1  501.25   29.60
  -7  -2  -1  444.96   28.70
  -7  -2  -1  455.95   28.30
   7   2   1  460.35   29.30
   7   2   1  437.46   29.40
   7   2   1  458.85   28.30
   7   2   1  414.06   28.70
   7   2   1  450.75   29.10
  -8  -2  -1   78.69    6.80
  -8  -2  -1   90.09   12.30
  -8  -2  -1   83.39   11.10
  -8  -2  -1   85.09   10.30
  -8  -2  -1   79.79    9.60
  -8  -2  -1   82.59    8.80
   8   2   1   83.19   11.00
   8   2   1   99.39   10.20
   8   2   1   64.09   10.90
   8   2   1   75.69    9.10
   8   2   1   82.59   10.40
   8   2   1   86.69   10.40
  -9  -2  -1   14.40    5.10
  -9  -2  -1   13.50    4.30
  -9  -2  -1   13.70    7.50
  -9  -2  -1    3.10    5.60
  -9  -2  -1    8.80    6.20
   9   2   1    9.10    5.50
   9   2   1   16.00    6.20
   9   2   1    9.30    4.90
   9   2   1   14.20    6.30
   9   2   1   11.50    6.70
   9   2   1    0.40    4.80
 -10  -2  -1  218.88   17.90
 -10  -2  -1  239.48   20.60
 -10  -2  -1  249.18   22.70
 -10  -2  -1  232.48   20.80
 -10  -2  -1  227.18   22.10
  10   2   1  239.98   20.70
  10   2   1  248.38   20.90
  10   2   1  215.78   20.20
  10   2   1  221.68   19.20
  10   2   1  234.48   22.10
  10   2   1  247.88   21.90
  10   2   1  220.88   20.50
 -11  -2  -1  204.78   23.40
 -11  -2  -1  223.48   19.10
  11   2   1  284.57   23.60
  11   2   1  232.78   22.90
  11   2   1  233.48   22.00
  11   2   1  257.37   21.60
  11   2   1  199.98   24.60
  11   2   1  216.28   21.50
 -12  -2  -1  147.89   18.60
 -12  -2  -1  113.69   16.40
 -12  -2  -1  134.59   16.10
  12   2   1  140.29   20.30
  12   2   1   85.79   13.50
  12   2   1  128.09   21.00
  12   2   1  107.69   15.30
 -13  -2  -1   63.99   14.10
 -13  -2  -1   73.99   10.30
  13   2   1   44.30   13.50
  13   2   1   49.90   13.40
  13   2   1   71.79   12.80
  10  -3  -1   14.90    9.20
  10  -3  -1  -11.10    9.40
  10  -3  -1   -5.40    8.30
  10  -3  -1   -6.70   10.30
  10  -3  -1   -3.00    9.00
 -10   3   1   -5.50    7.40
 -10   3   1    1.00   11.30
 -10   3   1   -0.70    9.10
   9  -3  -1   -5.30    6.80
   9  -3  -1    2.80    6.60
   9  -3  -1   -7.80    6.70
   9  -3  -1    2.20    7.70
   9  -3  -1  -16.90    7.70
  -9   3   1   -0.30    6.50
  -9   3   1   -0.80    5.70
  -9   3   1   -4.70    8.60
   8  -3  -1   48.00    8.10
   8  -3  -1   25.90    7.60
   8  -3  -1   28.90    7.30
   8  -3  -1   39.10    8.40
  -8   3   1   42.90    9.30
  -8   3   1   38.70    6.20
  -8   3   1   65.79   10.00
  -8   3   1   36.10    7.60
   7  -3  -1  193.28   16.60
   7  -3  -1  192.48   19.80
   7  -3  -1  191.08   16.00
   7  -3  -1  191.18   17.30
   7  -3  -1  223.08   20.30
   7  -3  -1  228.08   17.70
   7  -3  -1  222.98   18.40
  -7   3   1  194.48   18.10
  -7   3   1  196.38   14.70
  -7   3   1  214.98   18.90
  -7   3   1  204.78   14.90
  -7   3   1  202.48   16.40
   6  -3  -1   41.90    7.90
   6  -3  -1   44.20    6.40
   6  -3  -1   43.30    8.10
   6  -3  -1   42.70    7.30
   6  -3  -1   47.20    7.90
   6  -3  -1   39.20    7.30
  -6   3   1   49.99    6.10
  -6   3   1   52.89    7.80
  -6   3   1   53.09    6.30
  -6   3   1   57.29    9.50
  -6   3   1   35.20    7.20
   5  -3  -1   31.20    5.70
   5  -3  -1   27.60    5.90
   5  -3  -1   23.50    4.50
   5  -3  -1   18.70    4.50
   5  -3  -1   19.90    3.70
   5  -3  -1   29.70    4.80
   5  -3  -1   31.00    5.70
   5  -3  -1   25.90    7.20
   5  -3  -1   18.80    3.00
  -5   3   1   29.60    4.30
  -5   3   1   24.90    4.70
  -5   3   1   21.30    3.60
  -5   3   1   27.90    4.70
  -5   3   1   24.80    5.60
   4  -3  -1   35.70    4.90
   4  -3  -1   35.10    5.90
   4  -3  -1   31.40    5.50
   4  -3  -1   32.10    4.90
   4  -3  -1   37.20    5.70
   4  -3  -1   29.70    5.10
   4  -3  -1   27.20    4.10
   4  -3  -1   31.10    5.70
   4  -3  -1   33.10    4.90
  -4   3   1   30.80    4.10
  -4   3   1   30.50    5.50
  -4   3   1   35.80    5.40
  -4   3   1   47.90    7.60
  -4   3   1   25.70    4.10
   3  -3  -1   44.00    5.60
   3  -3  -1   47.50    6.40
   3  -3  -1   49.99    4.90
   3  -3  -1   47.10    4.90
   3  -3  -1   51.69    6.10
   3  -3  -1   42.10    6.80
   3  -3  -1   53.39    5.00
   3  -3  -1   44.40    6.30
   3  -3  -1   40.60    4.70
  -3   3   1   59.59    5.80
  -3   3   1   46.90    3.90
  -3   3   1   49.30    4.10
  -3   3   1   56.99    6.10
  -3   3   1   41.00    6.40
   2  -3  -1  713.43   41.10
   2  -3  -1  688.23   41.20
   2  -3  -1  706.13   39.60
   2  -3  -1  696.83   39.50
   2  -3  -1  702.03   40.20
   2  -3  -1  693.73   40.60
  -2   3   1  759.82   41.70
  -2   3   1  710.43   40.90
   1  -3  -1   21.10    3.20
   1  -3  -1   16.60    3.00
   1  -3  -1   17.60    3.10
   1  -3  -1   14.20    2.80
   1  -3  -1   23.80    3.30
  -1   3   1   18.10    3.30
  -1   3   1   16.50    2.90
   0  -3  -1  971.40   54.89
   0  -3  -1  975.80   54.89
   0  -3  -1 1001.70   54.79
   0  -3  -1  967.90   55.09
   0  -3  -1  979.40   54.99
   0   3   1 1006.30   55.29
  -1  -3  -1 2114.99  111.99
  -1  -3  -1 2170.58  111.09
  -1  -3  -1 1982.70  111.39
  -1  -3  -1 1862.81  111.79
  -1  -3  -1 2068.29  111.49
  -1  -3  -1 2205.88  110.99
  -1  -3  -1 2092.79  110.69
   1   3   1 2074.99  111.59
   1   3   1 1771.32  112.69
   1   3   1 2023.80  111.39
  -2  -3  -1  126.29    7.20
  -2  -3  -1  123.49    8.30
  -2  -3  -1  127.09    8.60
  -2  -3  -1  124.09    8.30
   2   3   1  126.09    8.20
   2   3   1  125.49    8.90
   2   3   1  116.59    7.20
   2   3   1  134.69    8.90
  -3  -3  -1 4716.13  256.17
  -3  -3  -1 4448.75  256.77
  -3  -3  -1 4459.35  256.47
  -3  -3  -1 4482.15  256.47
  -3  -3  -1 5062.49  256.87
  -3  -3  -1 5104.79  255.07
  -3  -3  -1 4197.88  256.47
   3   3   1 4865.11  256.47
   3   3   1 4743.73  256.87
   3   3   1 5287.57  256.87
   3   3   1 4596.44  254.97
   3   3   1 4861.91  256.57
   3   3   1 4662.83  256.67
   3   3   1 4571.04  256.07
  -4  -3  -1    2.30    2.30
  -4  -3  -1    1.90    2.00
  -4  -3  -1    1.40    2.30
  -4  -3  -1    1.00    1.90
  -4  -3  -1   -0.80    2.00
  -4  -3  -1   -0.30    1.50
   4   3   1   -0.20    1.70
   4   3   1    2.60    2.10
   4   3   1   -1.90    1.40
   4   3   1   -0.10    1.90
   4   3   1   -1.10    1.60
   4   3   1    1.00    1.60
   4   3   1    1.10    2.10
  -5  -3  -1  202.78   15.70
  -5  -3  -1  210.98   15.50
  -5  -3  -1  223.58   15.50
  -5  -3  -1  257.27   15.60
  -5  -3  -1  223.88   15.80
  -5  -3  -1  228.98   14.90
   5   3   1  225.28   15.70
   5   3   1  239.38   15.70
   5   3   1  238.68   15.20
   5   3   1  234.88   16.10
   5   3   1  239.38   15.50
  -6  -3  -1  715.23   43.70
  -6  -3  -1  706.53   43.10
  -6  -3  -1  736.73   42.20
  -6  -3  -1  688.03   43.30
  -6  -3  -1  683.43   43.80
   6   3   1  801.42   43.70
   6   3   1  785.82   44.20
   6   3   1  750.32   44.30
   6   3   1  791.02   42.70
   6   3   1  716.83   42.30
   6   3   1  731.63   43.60
   6   3   1  733.53   43.80
  -7  -3  -1   22.10    4.00
  -7  -3  -1   23.70    4.80
  -7  -3  -1   35.20    5.30
  -7  -3  -1   25.10    4.90
  -7  -3  -1   16.80    5.40
  -7  -3  -1   21.00    4.60
   7   3   1   20.40    4.10
   7   3   1   28.00    5.90
   7   3   1   36.90    5.40
   7   3   1   19.80    4.60
   7   3   1   35.20    5.80
   7   3   1   26.20    5.50
   7   3   1   40.20    5.90
  -8  -3  -1   78.29    9.20
  -8  -3  -1   64.49    7.30
  -8  -3  -1   81.39    8.80
  -8  -3  -1   75.09   10.60
  -8  -3  -1   73.99   11.20
  -8  -3  -1   81.29    9.50
   8   3   1   68.39    7.50
   8   3   1   75.49    9.50
   8   3   1   64.59    9.30
   8   3   1   82.79   10.10
   8   3   1   81.69   10.20
   8   3   1   57.39    8.60
   8   3   1   80.79    9.00
  -9  -3  -1    5.60    4.70
  -9  -3  -1    0.70    4.90
  -9  -3  -1    1.60    5.20
  -9  -3  -1    4.60    3.90
  -9  -3  -1   -0.60    7.00
  -9  -3  -1   -2.80    2.80
   9   3   1   -4.60    5.90
   9   3   1   -1.50    3.40
   9   3   1    1.70    3.20
   9   3   1    0.20    4.80
   9   3   1    1.00    4.60
   9   3   1   -8.60    5.50
   9   3   1   -3.60    5.60
   9   3   1   10.60    4.70
 -10  -3  -1   45.50    9.20
 -10  -3  -1   58.39    8.90
 -10  -3  -1   61.99    9.70
 -10  -3  -1   70.79   10.80
 -10  -3  -1   34.40   10.40
 -10  -3  -1   54.99    7.10
  10   3   1   56.29   11.00
  10   3   1   42.70    7.50
  10   3   1   34.80    8.40
  10   3   1   61.39    9.60
  10   3   1   70.39   10.20
  10   3   1   37.40    9.30
  10   3   1   71.19   10.40
 -11  -3  -1   76.09   12.60
 -11  -3  -1   51.79    9.30
 -11  -3  -1   57.19   11.80
 -11  -3  -1   47.80    8.30
  11   3   1   64.39   11.80
  11   3   1   38.70    8.80
  11   3   1   62.99   11.70
  11   3   1   26.00   10.00
  11   3   1   65.09   11.00
  11   3   1   54.89    8.80
 -12  -3  -1    1.30    6.90
 -12  -3  -1   16.90    7.90
 -12  -3  -1   25.40   13.10
  12   3   1    0.60    8.70
  12   3   1   14.90   11.30
  12   3   1    1.00    9.30
  12   3   1   -6.70   13.20
  12   3   1   14.00   10.40
  12   3   1   21.70    8.40
 -13  -3  -1   39.50   12.20
 -13  -3  -1   15.30    8.70
 -13  -3  -1   -3.20   19.40
  13   3   1   30.60   11.70
  13   3   1   18.40   10.60
  13   3   1   23.50   10.80
  10  -4  -1  -22.90   10.10
  10  -4  -1  -16.70   11.50
  10  -4  -1    1.70    8.90
  10  -4  -1   -3.10   15.70
 -10   4   1  -14.50    8.60
 -10   4   1   18.70   11.90
   9  -4  -1    7.10    9.10
   9  -4  -1    4.00    7.90
   9  -4  -1   27.30   10.00
   9  -4  -1    8.30    9.40
  -9   4   1   29.00    7.20
  -9   4   1   22.40    9.50
   8  -4  -1    4.70    7.70
   8  -4  -1    0.20    6.60
   8  -4  -1    2.80    7.10
   8  -4  -1   16.10    6.30
  -8   4   1    9.90    9.30
  -8   4   1    9.90    5.70
  -8   4   1    2.30    7.90
  -8   4   1    5.00    4.50
   7  -4  -1   61.99    9.20
   7  -4  -1   39.20    7.90
   7  -4  -1   48.30    7.80
   7  -4  -1   48.90    8.30
   7  -4  -1   43.20   11.80
   7  -4  -1   44.90   12.60
  -7   4   1   58.39    9.60
  -7   4   1   52.39    6.60
  -7   4   1   48.10    9.20
  -7   4   1   62.99    7.10
  -7   4   1   49.80    9.40
   6  -4  -1    5.60    2.60
   6  -4  -1    9.90    5.20
   6  -4  -1    4.50    7.60
   6  -4  -1    3.70    5.40
   6  -4  -1    4.10    3.80
   6  -4  -1    2.40    3.10
   6  -4  -1   -3.90    6.40
   6  -4  -1   16.80    4.70
   6  -4  -1   10.80    5.40
  -6   4   1   -7.10    5.20
  -6   4   1    5.00    3.60
  -6   4   1    5.30    5.60
  -6   4   1    7.30    4.40
   5  -4  -1   61.59    8.00
   5  -4  -1   50.49    7.70
   5  -4  -1   57.49    9.30
   5  -4  -1   68.29    6.60
   5  -4  -1   63.09    9.30
   5  -4  -1   63.79   10.60
   5  -4  -1   56.69    7.30
   5  -4  -1   70.19   10.20
  -5   4   1   70.79    8.20
  -5   4   1   58.09    9.30
  -5   4   1   59.09    9.50
   4  -4  -1   48.90    7.50
   4  -4  -1   55.39    8.10
   4  -4  -1   49.90    7.60
   4  -4  -1   56.69    5.90
   4  -4  -1   52.99    5.60
   4  -4  -1   47.20    7.50
   4  -4  -1   51.09    6.00
   4  -4  -1   42.20    6.20
   4  -4  -1   46.90    7.30
  -4   4   1   57.09    7.00
  -4   4   1   49.90    7.90
   3  -4  -1    8.50    4.20
   3  -4  -1    5.30    2.70
   3  -4  -1   10.30    4.40
   3  -4  -1    8.20    3.10
   3  -4  -1    9.30    2.30
   3  -4  -1    5.80    2.90
   3  -4  -1    7.30    2.70
   3  -4  -1    7.10    2.70
   3  -4  -1    6.20    2.50
  -3   4   1   12.10    3.80
  -3   4   1   12.80    3.20
   2  -4  -1  374.46   23.20
   2  -4  -1  347.77   20.70
   2  -4  -1  361.46   22.50
   2  -4  -1  317.97   21.60
   2  -4  -1  370.36   23.20
   2  -4  -1  369.76   20.60
   2  -4  -1  362.06   22.50
   2  -4  -1  366.96   23.10
  -2   4   1  340.47   22.30
  -2   4   1  371.76   23.10
   1  -4  -1   21.50    3.60
   1  -4  -1   23.40    4.10
   1  -4  -1   21.10    3.50
   1  -4  -1   22.60    3.80
   1  -4  -1   26.10    4.00
   1  -4  -1   20.90    3.30
   1  -4  -1   24.80    4.10
  -1   4   1   25.00    4.10
   0  -4  -1  293.77   17.90
   0  -4  -1  276.27   18.00
   0  -4  -1  285.27   18.00
   0  -4  -1  289.37   17.80
   0  -4  -1  282.77   18.10
   0   4   1  295.97   18.40
  -1  -4  -1   89.39    7.80
  -1  -4  -1   90.49    6.50
  -1  -4  -1   97.79    6.10
  -1  -4  -1   95.29    7.30
  -1  -4  -1   92.49    7.10
   1   4   1   81.59    7.70
   1   4   1   96.79    8.00
  -2  -4  -1  303.57   16.10
  -2  -4  -1  265.47   17.90
  -2  -4  -1  274.57   16.70
  -2  -4  -1  281.97   16.80
  -2  -4  -1  282.77   17.40
   2   4   1  289.87   17.30
   2   4   1  270.97   16.40
   2   4   1  273.27   18.00
   2   4   1  283.57   17.30
   2   4   1  281.47   16.50
  -3  -4  -1   13.10    2.40
  -3  -4  -1   19.40    3.60
  -3  -4  -1   12.50    2.70
  -3  -4  -1    9.30    2.50
  -3  -4  -1   13.50    2.80
  -3  -4  -1   16.50    2.90
   3   4   1   16.80    3.00
   3   4   1   11.90    2.40
   3   4   1   16.90    3.10
   3   4   1   13.00    2.90
   3   4   1   10.90    2.50
  -4  -4  -1   -0.30    2.00
  -4  -4  -1    4.60    2.20
  -4  -4  -1    3.10    2.10
  -4  -4  -1    2.70    2.10
  -4  -4  -1    0.80    1.80
  -4  -4  -1    3.90    2.20
   4   4   1    6.10    2.30
   4   4   1    2.90    2.00
   4   4   1    3.20    1.90
   4   4   1    1.60    1.10
   4   4   1    2.50    1.90
   4   4   1    4.20    2.10
   4   4   1   -1.10    2.00
  -5  -4  -1  347.57   22.40
  -5  -4  -1  387.56   23.20
  -5  -4  -1  351.96   22.80
  -5  -4  -1  345.97   22.30
  -5  -4  -1  360.26   23.00
   5   4   1  372.96   23.20
   5   4   1  378.96   22.80
   5   4   1  389.06   22.70
   5   4   1  344.37   22.60
   5   4   1  328.47   20.80
   5   4   1  385.66   22.40
   5   4   1  329.87   22.70
  -6  -4  -1  122.39   11.30
  -6  -4  -1  141.69   11.40
  -6  -4  -1  126.19   10.70
  -6  -4  -1  137.69   11.60
  -6  -4  -1  155.38   10.90
  -6  -4  -1  142.29   11.30
   6   4   1  148.99   11.20
   6   4   1  127.99   11.10
   6   4   1  150.98   11.40
   6   4   1  128.39    9.80
   6   4   1  111.99   11.10
   6   4   1  144.49   10.70
  -7  -4  -1   15.10    5.10
  -7  -4  -1   15.50    3.50
  -7  -4  -1   14.80    3.80
  -7  -4  -1   39.80    9.40
  -7  -4  -1   12.70    3.60
  -7  -4  -1   15.60    4.40
   7   4   1    6.10    3.90
   7   4   1   16.90    3.70
   7   4   1   21.20    3.60
   7   4   1   22.20    4.70
   7   4   1   10.40    4.20
   7   4   1   10.30    4.00
   7   4   1   20.00    4.60
  -8  -4  -1  208.98   14.90
  -8  -4  -1  220.88   17.00
  -8  -4  -1  204.78   16.70
  -8  -4  -1  214.18   17.50
  -8  -4  -1  222.28   15.90
   8   4   1  195.78   15.20
   8   4   1  216.18   16.70
   8   4   1  198.48   14.80
   8   4   1  193.58   16.60
   8   4   1  196.48   16.70
   8   4   1  218.58   15.30
   8   4   1  215.68   16.80
   8   4   1  203.58   16.80
  -9  -4  -1   -4.10    5.90
  -9  -4  -1   -0.20    4.90
  -9  -4  -1   -1.30    4.00
  -9  -4  -1    2.10    3.90
  -9  -4  -1    1.20    3.80
  -9  -4  -1    4.60    5.40
   9   4   1   -3.20    3.70
   9   4   1    4.50    6.00
   9   4   1   -1.10    5.80
   9   4   1   -0.90    4.50
   9   4   1    1.60    4.00
   9   4   1    4.00    5.80
   9   4   1   -3.00    5.00
   9   4   1    2.50    4.50
 -10  -4  -1   30.40    6.10
 -10  -4  -1   18.60    5.90
 -10  -4  -1   24.80    4.80
 -10  -4  -1   12.70    5.60
 -10  -4  -1   20.40    8.90
 -10  -4  -1   22.50    7.00
  10   4   1   12.00    5.70
  10   4   1   16.70    5.40
  10   4   1   14.50    6.80
  10   4   1   15.30    6.40
  10   4   1   15.70    4.40
  10   4   1   14.50    7.70
  10   4   1   14.70    7.00
  10   4   1   12.40    7.70
 -11  -4  -1   38.70    8.20
 -11  -4  -1   28.00    5.30
 -11  -4  -1   33.70    9.70
 -11  -4  -1   24.40    8.00
 -11  -4  -1   21.30    6.70
  11   4   1   25.20    9.80
  11   4   1    3.30    8.40
  11   4   1   30.60    7.00
  11   4   1   25.10    7.60
  11   4   1    9.90    7.40
  11   4   1   17.90   10.10
  11   4   1   13.50    6.90
 -12  -4  -1   33.40   10.30
 -12  -4  -1   44.10    8.00
 -12  -4  -1   41.20    7.10
 -12  -4  -1   34.00    8.50
  12   4   1   29.40    8.20
  12   4   1   39.00    9.90
  12   4   1   33.90   11.80
  12   4   1   28.90    9.40
  12   4   1   42.30   11.70
  12   4   1   20.00    9.10
 -13  -4  -1   32.30   10.70
 -13  -4  -1   26.50    8.00
 -13  -4  -1   46.10   13.70
  13   4   1   24.00   14.00
  13   4   1   46.00   12.20
  13   4   1   32.10    9.40
  13   4   1   16.70   11.00
   9  -5  -1   26.60    8.40
   9  -5  -1   21.80   10.90
   9  -5  -1   30.40   12.00
   9  -5  -1   35.00   10.20
   9  -5  -1   24.00    9.90
  -9   5   1   27.80    8.60
  -9   5   1   23.60   10.90
   8  -5  -1    7.70    8.50
   8  -5  -1   26.50    8.20
   8  -5  -1    9.50    7.00
   8  -5  -1   22.10    9.80
   8  -5  -1   27.50    6.90
  -8   5   1    9.40    8.80
  -8   5   1   25.90    6.90
   7  -5  -1  133.49   15.50
   7  -5  -1  129.19   13.10
   7  -5  -1  121.19   15.20
  -7   5   1  140.19   14.10
  -7   5   1  105.89   19.30
   6  -5  -1   77.19   12.30
   6  -5  -1  101.89   10.70
   6  -5  -1  104.79   12.60
   6  -5  -1   81.89   12.50
   6  -5  -1   76.59   12.00
   6  -5  -1  100.49   13.70
   6  -5  -1  116.99   11.30
   6  -5  -1   73.09    8.00
  -6   5   1   95.39   13.70
  -6   5   1   96.39   11.20
   5  -5  -1  188.18   18.90
   5  -5  -1  211.78   15.30
   5  -5  -1  206.88   15.40
   5  -5  -1  215.78   17.30
   5  -5  -1  249.08   15.50
   5  -5  -1  199.48   17.40
   5  -5  -1  211.98   18.30
   5  -5  -1  215.38   14.50
   5  -5  -1  183.78   18.50
  -5   5   1  209.88   18.10
  -5   5   1  209.38   16.50
   4  -5  -1   17.40    3.50
   4  -5  -1   12.00    4.40
   4  -5  -1   10.00    4.50
   4  -5  -1   11.30    3.10
   4  -5  -1   17.00    3.30
   4  -5  -1    9.60    5.70
   4  -5  -1   18.00    4.80
   4  -5  -1   10.70    4.70
   4  -5  -1    9.80    3.40
  -4   5   1    5.90    3.90
  -4   5   1    9.00    3.60
   3  -5  -1  178.68   12.50
   3  -5  -1  158.48   11.10
   3  -5  -1  161.68   11.20
   3  -5  -1  175.08   13.30
   3  -5  -1  170.68   14.80
   3  -5  -1  169.48   14.20
   3  -5  -1  152.18   13.10
   3  -5  -1  179.58   12.50
   3  -5  -1  153.38   13.90
  -3   5   1  156.48   12.70
   2  -5  -1  458.85   29.40
   2  -5  -1  488.05   29.20
   2  -5  -1  487.45   30.20
   2  -5  -1  472.75   27.30
   2  -5  -1  458.65   30.30
   2  -5  -1  495.35   30.40
   2  -5  -1  504.35   27.40
   2  -5  -1  476.45   29.80
  -2   5   1  462.15   29.50
   1  -5  -1 1168.98   67.39
   1  -5  -1 1226.28   67.09
   1  -5  -1 1181.58   66.89
   1  -5  -1 1170.68   67.29
   1  -5  -1 1114.09   66.49
   1  -5  -1 1188.58   67.29
   1  -5  -1 1173.28   66.99
  -1   5   1 1195.38   67.29
   0  -5  -1 3619.54  205.68
   0  -5  -1 3783.22  206.38
   0  -5  -1 3803.52  206.28
   0  -5  -1 3789.52  206.48
   0  -5  -1 3665.03  206.48
   0  -5  -1 3871.31  205.78
   0  -5  -1 3865.81  205.98
   0   5   1 3716.33  206.48
  -1  -5  -1  173.68   12.70
  -1  -5  -1  200.48   13.80
  -1  -5  -1  213.98   13.70
  -1  -5  -1  192.68   13.30
  -1  -5  -1  226.68   14.60
  -1  -5  -1  230.18   15.10
  -1  -5  -1  210.58   14.70
  -1  -5  -1  214.78   12.50
   1   5   1  223.78   15.10
   1   5   1  234.98   14.40
  -2  -5  -1   -0.60    1.20
  -2  -5  -1    1.70    1.40
  -2  -5  -1    1.80    1.90
  -2  -5  -1    0.00    1.70
  -2  -5  -1    3.00    2.00
  -2  -5  -1    1.70    2.60
  -2  -5  -1    1.60    1.60
  -2  -5  -1    0.60    1.30
   2   5   1    0.60    2.20
   2   5   1    0.50    1.30
   2   5   1    1.20    1.70
   2   5   1    0.10    1.30
   2   5   1    0.50    2.20
  -3  -5  -1  982.80   54.79
  -3  -5  -1 1035.10   56.09
  -3  -5  -1  976.30   55.09
  -3  -5  -1  981.20   55.29
  -3  -5  -1  862.01   55.79
   3   5   1 1008.90   55.39
   3   5   1  989.30   54.99
   3   5   1  947.91   55.99
   3   5   1  967.50   54.39
  -4  -5  -1    1.60    1.90
  -4  -5  -1    4.30    2.10
  -4  -5  -1    3.90    2.10
  -4  -5  -1    2.10    2.40
  -4  -5  -1    2.60    2.60
  -4  -5  -1    1.80    2.00
   4   5   1    5.90    2.90
   4   5   1    3.00    2.30
   4   5   1    0.20    2.30
   4   5   1    2.10    2.40
   4   5   1    2.50    2.40
  -5  -5  -1  950.20   53.09
  -5  -5  -1  908.01   53.09
  -5  -5  -1  807.22   52.79
  -5  -5  -1  858.81   52.29
  -5  -5  -1  766.32   52.29
  -5  -5  -1  851.11   52.79
   5   5   1  977.90   53.39
   5   5   1 1051.59   53.29
   5   5   1 1001.40   49.99
   5   5   1  951.40   53.39
   5   5   1  944.71   53.09
   5   5   1  891.81   52.69
   5   5   1  912.81   52.39
  -6  -5  -1  214.68   16.20
  -6  -5  -1  216.98   15.80
  -6  -5  -1  207.28   16.00
  -6  -5  -1  202.58   15.60
  -6  -5  -1  208.58   15.30
  -6  -5  -1  206.98   15.80
   6   5   1  224.28   13.30
   6   5   1  212.98   15.70
   6   5   1  205.18   15.60
   6   5   1  208.98   15.30
   6   5   1  260.27   16.50
   6   5   1  201.88   16.10
   6   5   1  254.47   16.10
  -7  -5  -1  969.80   53.59
  -7  -5  -1 1013.00   52.59
  -7  -5  -1  910.31   52.89
  -7  -5  -1  911.51   52.89
  -7  -5  -1  774.82   51.89
  -7  -5  -1  903.01   51.99
   7   5   1  895.41   53.49
   7   5   1  852.41   51.99
   7   5   1  794.82   51.99
   7   5   1  904.01   50.19
   7   5   1  823.72   49.99
   7   5   1  912.81   52.79
  -8  -5  -1  697.93   43.90
  -8  -5  -1  675.93   43.00
  -8  -5  -1  699.83   42.90
  -8  -5  -1  723.13   44.00
  -8  -5  -1  672.53   43.70
   8   5   1  699.73   43.50
   8   5   1  748.83   43.40
   8   5   1  662.33   41.10
   8   5   1  717.43   43.10
   8   5   1  698.33   41.10
   8   5   1  767.32   44.30
   8   5   1  743.43   44.00
  -9  -5  -1  210.18   19.70
  -9  -5  -1  240.08   19.30
  -9  -5  -1  247.08   20.30
  -9  -5  -1  233.08   18.20
  -9  -5  -1  246.18   19.00
   9   5   1  263.57   18.00
   9   5   1  206.28   16.50
   9   5   1  274.97   19.70
   9   5   1  248.88   19.80
   9   5   1  225.68   18.80
   9   5   1  210.78   18.60
   9   5   1  292.67   21.90
 -10  -5  -1   79.39   11.40
 -10  -5  -1   94.39   13.00
 -10  -5  -1   74.29   11.50
 -10  -5  -1   47.80   10.20
 -10  -5  -1   81.39   12.00
 -10  -5  -1   67.09   10.90
  10   5   1   89.29   12.70
  10   5   1   82.29   11.40
  10   5   1   53.49    9.00
  10   5   1   84.19   10.00
  10   5   1   80.79   11.30
  10   5   1   62.79   10.20
  10   5   1   89.09   10.60
 -11  -5  -1   60.89   10.20
 -11  -5  -1   76.49   11.90
 -11  -5  -1   67.59   11.00
 -11  -5  -1   35.30    8.00
 -11  -5  -1   61.29   11.90
  11   5   1   39.30    9.20
  11   5   1   49.60    7.30
  11   5   1   54.99    9.10
  11   5   1   65.19   10.30
  11   5   1   66.49   10.10
  11   5   1   57.79   11.00
  11   5   1   64.99   10.80
 -12  -5  -1   32.30    7.80
 -12  -5  -1   38.00   12.20
 -12  -5  -1   27.70    9.20
  12   5   1   28.20    7.60
  12   5   1   18.20    6.90
  12   5   1   18.80   12.10
  12   5   1   11.50    8.80
  12   5   1   16.40    9.60
  12   5   1   18.00    9.00
 -13  -5  -1   -2.70    7.80
 -13  -5  -1    3.80   11.60
 -13  -5  -1   12.20    9.60
  13   5   1    1.80    9.60
  13   5   1  -15.50    8.20
  13   5   1    9.20   11.70
  13   5   1   22.90   13.40
  13   5   1    6.20   10.80
   8  -6  -1   -1.10    7.30
   8  -6  -1   -5.60   11.50
   8  -6  -1    4.90    7.60
   8  -6  -1    2.00   10.30
   8  -6  -1    1.80   10.30
  -8   6   1  -13.10    7.70
   7  -6  -1   17.10    8.00
   7  -6  -1   17.00    6.30
   7  -6  -1    9.40    7.80
   7  -6  -1    5.40    6.30
   7  -6  -1    4.10    8.30
  -7   6   1   -0.50    6.30
   6  -6  -1   12.70    5.40
   6  -6  -1   11.20    5.00
   6  -6  -1   -3.70    6.20
   6  -6  -1    3.50    4.00
   6  -6  -1   12.40    6.10
   6  -6  -1    0.40    4.70
   6  -6  -1    7.90    7.00
  -6   6   1    9.50    5.50
   5  -6  -1   -4.00    5.80
   5  -6  -1    8.20    4.10
   5  -6  -1    0.70    4.00
   5  -6  -1   -3.20    5.40
   5  -6  -1    2.50    3.70
   5  -6  -1   -5.20    7.30
   5  -6  -1    3.30    4.20
   5  -6  -1    7.60    5.50
   5  -6  -1   15.90    8.50
  -5   6   1   -2.30    4.60
   4  -6  -1   31.00    7.50
   4  -6  -1   33.50    5.00
   4  -6  -1   33.20    5.40
   4  -6  -1   23.30    5.10
   4  -6  -1   33.40    4.80
   4  -6  -1   45.70    7.40
   4  -6  -1   27.70    5.90
   4  -6  -1   35.60    7.60
   4  -6  -1   45.90    8.30
  -4   6   1   25.70    5.30
   3  -6  -1  301.47   20.90
   3  -6  -1  296.67   21.80
   3  -6  -1  328.67   22.70
   3  -6  -1  326.37   23.10
   3  -6  -1  318.97   21.10
   3  -6  -1  341.87   22.00
   3  -6  -1  323.17   19.40
   3  -6  -1  309.57   19.30
   3  -6  -1  308.57   22.90
  -3   6   1  288.67   21.70
   2  -6  -1    3.30    4.10
   2  -6  -1   -0.10    2.80
   2  -6  -1   -1.30    3.90
   2  -6  -1   -2.50    3.10
   2  -6  -1   -2.20    4.30
   2  -6  -1   -3.50    3.50
  -2   6   1    1.00    3.60
   1  -6  -1  556.34   33.80
   1  -6  -1  584.64   34.10
   1  -6  -1  556.64   33.50
   1  -6  -1  544.05   33.30
   1  -6  -1  574.64   33.90
   1  -6  -1  530.85   34.20
   1  -6  -1  497.85   33.80
   0  -6  -1   -0.20    3.00
   0  -6  -1    4.70    3.10
   0  -6  -1    4.40    2.50
   0  -6  -1    7.70    2.70
   0  -6  -1    1.60    2.70
   0  -6  -1    5.10    3.70
   0   6   1    0.20    2.70
  -1  -6  -1   47.50    5.50
  -1  -6  -1   44.20    5.70
  -1  -6  -1   40.30    5.20
  -1  -6  -1   57.79    7.40
  -1  -6  -1   55.89    4.60
  -1  -6  -1   47.50    4.10
  -1  -6  -1   52.99    6.40
   1   6   1   45.10    7.00
   1   6   1   49.10    5.70
  -2  -6  -1  194.48   13.50
  -2  -6  -1  231.88   15.80
  -2  -6  -1  211.18   14.80
  -2  -6  -1  216.48   14.70
  -2  -6  -1  211.88   13.60
  -2  -6  -1  242.78   13.80
  -2  -6  -1  222.78   16.30
  -2  -6  -1  202.78   13.60
   2   6   1  210.78   14.60
   2   6   1  217.88   15.90
  -3  -6  -1  157.38   11.00
  -3  -6  -1  144.19   10.90
  -3  -6  -1  173.58   12.70
  -3  -6  -1  163.18    9.70
  -3  -6  -1  157.78   11.60
  -3  -6  -1  167.18   12.00
  -3  -6  -1  135.19    9.50
   3   6   1  173.38   10.70
   3   6   1  165.78   13.00
   3   6   1  156.78   11.70
   3   6   1  155.38   10.70
   3   6   1  165.58   11.80
  -4  -6  -1  693.63   39.10
  -4  -6  -1  639.54   38.90
  -4  -6  -1  660.03   39.10
  -4  -6  -1  765.12   40.30
  -4  -6  -1  657.73   38.70
  -4  -6  -1  604.64   41.10
   4   6   1  604.34   39.70
   4   6   1  655.33   38.30
   4   6   1  664.33   38.70
   4   6   1  665.63   39.10
  -5  -6  -1   45.30    6.00
  -5  -6  -1   38.90    6.30
  -5  -6  -1   47.10    7.20
  -5  -6  -1   44.60    6.00
  -5  -6  -1   43.40    6.40
   5   6   1   42.10    5.90
   5   6   1   46.80    7.10
   5   6   1   49.70    6.80
   5   6   1   41.20    6.40
   5   6   1   41.50    6.30
  -6  -6  -1   27.60    4.80
  -6  -6  -1   28.90    5.50
  -6  -6  -1   23.20    4.20
  -6  -6  -1   21.20    4.60
  -6  -6  -1   20.50    4.60
  -6  -6  -1   15.90    3.90
   6   6   1   21.40    4.80
   6   6   1   25.10    5.60
   6   6   1   25.80    5.00
   6   6   1   24.40    5.40
   6   6   1   18.20    4.50
   6   6   1   28.90    5.10
  -7  -6  -1  315.97   22.60
  -7  -6  -1  344.47   23.10
  -7  -6  -1  319.27   23.00
  -7  -6  -1  334.97   23.00
  -7  -6  -1  353.16   23.20
  -7  -6  -1  360.46   22.50
   7   6   1  341.27   22.70
   7   6   1  317.97   22.70
   7   6   1  333.57   19.30
   7   6   1  300.17   19.20
   7   6   1  327.47   23.10
   7   6   1  362.46   22.80
   7   6   1  319.27   22.70
   7   6   1  307.17   22.70
  -8  -6  -1   38.00    6.70
  -8  -6  -1   41.20    7.20
  -8  -6  -1   48.80    8.50
  -8  -6  -1   52.29    7.80
  -8  -6  -1   40.60    7.40
   8   6   1   37.90    7.00
   8   6   1   48.90    6.00
   8   6   1   45.40    7.10
   8   6   1   54.79    8.00
   8   6   1   58.29    5.70
   8   6   1   56.69    9.30
  -9  -6  -1   -1.50    6.40
  -9  -6  -1    4.10    4.30
  -9  -6  -1    9.90    5.80
  -9  -6  -1    7.50    5.30
  -9  -6  -1   -0.80    4.70
  -9  -6  -1    8.10    4.60
   9   6   1    7.10    3.30
   9   6   1    8.10    4.80
   9   6   1    3.20    4.90
   9   6   1    6.90    4.90
   9   6   1   14.50    4.50
   9   6   1    6.50    5.60
   9   6   1    1.60    6.20
   9   6   1    6.50    3.20
 -10  -6  -1    1.30    4.80
 -10  -6  -1   -0.30    6.90
 -10  -6  -1   -3.20    7.80
 -10  -6  -1   -0.10    5.50
 -10  -6  -1    1.20    5.40
 -10  -6  -1    1.70    6.00
  10   6   1    0.70    4.70
  10   6   1   -2.50    6.40
  10   6   1    8.60    4.00
  10   6   1   -4.80    6.60
  10   6   1    1.50    5.60
  10   6   1   -4.40    4.10
  10   6   1   -5.30    5.90
  10   6   1    6.10    7.60
 -11  -6  -1   27.30    7.60
 -11  -6  -1    8.00    8.60
 -11  -6  -1   25.70    7.30
 -11  -6  -1   24.20    7.50
 -11  -6  -1   27.00    6.70
  11   6   1   50.69   10.30
  11   6   1   24.90    7.30
  11   6   1   23.90    7.20
  11   6   1   17.90    6.30
  11   6   1   20.50    5.30
  11   6   1   30.40    6.80
  11   6   1   22.80    8.20
  11   6   1   21.40    8.10
 -12  -6  -1   -2.50    7.80
 -12  -6  -1   13.10    7.60
 -12  -6  -1   17.30   10.80
 -12  -6  -1    3.60    9.80
 -12  -6  -1    2.80    7.70
  12   6   1   15.50    8.30
  12   6   1   17.60    8.50
  12   6   1  -11.60   11.10
  12   6   1    5.50    6.20
  12   6   1    4.40    9.80
  12   6   1   15.20    8.60
 -13  -6  -1   15.00   10.10
 -13  -6  -1   19.80   10.20
 -13  -6  -1    0.50    8.80
 -13  -6  -1   21.10    9.00
  13   6   1   15.60   11.00
  13   6   1   -0.10   10.90
  13   6   1    2.40   13.50
  13   6   1   23.80    7.90
  13   6   1    1.70    8.90
   7  -7  -1   -0.80    6.70
   7  -7  -1    9.80    8.40
   7  -7  -1   -8.10    6.50
   7  -7  -1    0.90    7.00
   7  -7  -1   25.60   11.20
   7  -7  -1    8.00   10.10
  -7   7   1   -0.60    8.00
   6  -7  -1   -3.10    5.20
   6  -7  -1    4.80    5.90
   6  -7  -1   -6.60    8.70
   6  -7  -1  -12.30    7.70
   6  -7  -1   -3.20    7.30
   6  -7  -1    9.10    5.50
   6  -7  -1    2.30    5.30
  -6   7   1   -5.90    6.70
   5  -7  -1    4.40    5.10
   5  -7  -1    1.40    4.10
   5  -7  -1    0.00    4.30
   5  -7  -1    7.30    6.40
   5  -7  -1   -6.60    7.40
   5  -7  -1   -5.60    5.90
   5  -7  -1   -3.90    4.50
  -5   7   1   -4.80    5.90
   4  -7  -1    4.10    7.40
   4  -7  -1   -3.40    3.30
   4  -7  -1    5.60    7.10
   4  -7  -1   -2.30    5.60
   4  -7  -1    9.10    6.50
   4  -7  -1    0.50    5.00
   4  -7  -1   -3.80    5.70
   4  -7  -1    0.20    3.40
   4  -7  -1    6.10    5.40
   4  -7  -1   -3.60    3.80
  -4   7   1    1.80    5.60
   3  -7  -1   19.10    3.50
   3  -7  -1   21.30    5.30
   3  -7  -1   21.80    3.80
   3  -7  -1   14.40    6.70
   3  -7  -1   22.20    6.10
   3  -7  -1   33.90    6.30
   3  -7  -1   22.00    5.10
   3  -7  -1   11.00    5.60
   3  -7  -1   13.50    5.10
  -3   7   1   14.30    5.60
   2  -7  -1    3.30    3.40
   2  -7  -1    9.00    4.00
   2  -7  -1   -1.10    5.10
   2  -7  -1   14.60    5.80
   2  -7  -1    3.00    4.20
   2  -7  -1    8.60    2.20
   2  -7  -1   13.00    4.50
   2  -7  -1    4.00    5.30
   1  -7  -1  104.19   11.20
   1  -7  -1  121.79   10.60
   1  -7  -1  115.79   10.80
   1  -7  -1   96.89   11.20
   1  -7  -1  103.49   10.00
   1  -7  -1  102.89   11.70
   1  -7  -1  114.09   11.40
   0  -7  -1   -2.40    4.30
   0  -7  -1    2.30    2.90
   0  -7  -1    5.20    4.00
   0  -7  -1   10.00    3.80
   0  -7  -1   10.10    4.10
   0  -7  -1    6.40    3.10
  -1  -7  -1    3.00    4.00
  -1  -7  -1    8.70    1.80
  -1  -7  -1    3.80    2.40
  -1  -7  -1    0.60    2.60
  -1  -7  -1    7.40    1.80
  -1  -7  -1    5.20    2.70
  -1  -7  -1    4.50    2.80
  -1  -7  -1    3.30    3.50
   1   7   1    4.50    3.30
  -2  -7  -1  199.48   13.80
  -2  -7  -1  218.38   13.40
  -2  -7  -1  208.88   13.80
  -2  -7  -1  224.88   16.80
  -2  -7  -1  206.38   15.70
  -2  -7  -1  205.78   14.80
  -2  -7  -1  210.68   13.80
  -2  -7  -1  201.08   16.00
  -2  -7  -1  202.08   15.00
   2   7   1  216.58   16.20
   2   7   1  200.58   14.70
  -3  -7  -1    8.50    2.90
  -3  -7  -1    7.70    3.10
  -3  -7  -1    2.90    1.80
  -3  -7  -1    7.00    2.50
  -3  -7  -1    8.30    2.10
  -3  -7  -1    1.60    3.80
  -3  -7  -1    7.00    3.20
  -3  -7  -1    7.90    3.00
   3   7   1    9.30    4.00
   3   7   1    6.90    2.20
   3   7   1    9.90    3.20
   3   7   1    8.40    2.50
   3   7   1    9.00    3.40
  -4  -7  -1  292.37   20.40
  -4  -7  -1  258.87   21.20
  -4  -7  -1  317.27   20.40
  -4  -7  -1  306.67   20.00
  -4  -7  -1  307.47   20.10
  -4  -7  -1  310.57   21.40
   4   7   1  308.57   20.30
   4   7   1  336.77   20.80
   4   7   1  346.07   19.60
   4   7   1  339.97   22.40
   4   7   1  272.27   19.10
  -5  -7  -1    3.90    3.10
  -5  -7  -1    1.10    2.70
  -5  -7  -1    8.30    4.10
  -5  -7  -1    5.80    3.10
  -5  -7  -1    8.10    2.90
  -5  -7  -1    3.60    3.10
   5   7   1    6.80    3.50
   5   7   1    7.30    3.50
   5   7   1   -0.30    3.20
   5   7   1    5.30    2.50
  -6  -7  -1   14.30    4.10
  -6  -7  -1   10.20    4.20
  -6  -7  -1   15.50    4.20
  -6  -7  -1    5.90    3.50
  -6  -7  -1   12.60    5.40
  -6  -7  -1   16.50    4.80
   6   7   1   20.30    4.30
   6   7   1    7.70    3.80
   6   7   1   15.90    4.30
   6   7   1   14.90    4.90
   6   7   1   13.10    4.60
  -7  -7  -1    3.50    4.50
  -7  -7  -1   -4.20    4.20
  -7  -7  -1   -2.50    3.90
  -7  -7  -1    6.10    3.50
  -7  -7  -1   -3.80    3.70
  -7  -7  -1    3.60    4.50
   7   7   1   -0.30    4.50
   7   7   1    0.40    3.20
   7   7   1    7.70    4.50
   7   7   1    0.70    4.20
   7   7   1   -2.10    3.60
   7   7   1    6.90    4.40
  -8  -7  -1   30.40    5.90
  -8  -7  -1   45.20    7.30
  -8  -7  -1   24.10    6.10
  -8  -7  -1   47.50    7.20
  -8  -7  -1   34.70    6.10
  -8  -7  -1   37.70    6.90
   8   7   1   26.10    5.40
   8   7   1   37.20    7.00
   8   7   1   28.40    6.30
   8   7   1   37.40    4.30
   8   7   1   34.40    7.50
   8   7   1   30.10    6.40
   8   7   1   35.70    6.50
   8   7   1   30.40    4.20
  -9  -7  -1   29.50    6.30
  -9  -7  -1   20.90    5.80
  -9  -7  -1   18.10    6.30
  -9  -7  -1   29.40    7.10
  -9  -7  -1   38.50    8.00
  -9  -7  -1   32.70    8.00
   9   7   1   30.50    7.20
   9   7   1   23.30    4.00
   9   7   1   14.00    6.20
   9   7   1   19.40    5.50
   9   7   1   25.50    6.90
   9   7   1   20.30    5.70
   9   7   1   27.30    3.80
   9   7   1   26.20    6.00
 -10  -7  -1   43.40    9.30
 -10  -7  -1   33.90    8.20
 -10  -7  -1   34.00    7.60
 -10  -7  -1   38.80    7.50
 -10  -7  -1   32.70    7.10
 -10  -7  -1   41.60    7.80
  10   7   1   38.30    5.50
  10   7   1   24.80    5.50
  10   7   1   42.10    7.80
  10   7   1   31.50    7.40
  10   7   1   40.30    8.20
  10   7   1   37.80    4.90
  10   7   1   37.20    8.40
  10   7   1   31.30    8.00
 -11  -7  -1  148.29   19.40
 -11  -7  -1  163.98   17.60
 -11  -7  -1  167.88   16.40
 -11  -7  -1  140.79   18.10
 -11  -7  -1  191.68   17.90
  11   7   1  130.19   18.30
  11   7   1  155.88   14.70
  11   7   1  145.59   19.40
  11   7   1  171.48   16.50
  11   7   1  159.58   18.40
  11   7   1  165.38   12.90
  11   7   1  160.38   16.20
  11   7   1  158.18   17.50
 -12  -7  -1   36.80    8.70
 -12  -7  -1   11.60   10.20
 -12  -7  -1   46.50    9.20
 -12  -7  -1   29.00    9.40
 -12  -7  -1   58.79   10.30
  12   7   1   48.10   12.80
  12   7   1   56.09   11.00
  12   7   1   29.30    8.10
  12   7   1   40.70    6.30
  12   7   1   23.30    7.80
  12   7   1   38.00    9.00
 -13  -7  -1    4.40    9.80
 -13  -7  -1   -7.60   15.40
 -13  -7  -1    2.40   12.00
 -13  -7  -1    8.60    9.40
 -13  -7  -1   19.50   11.90
  13   7   1   18.80    7.20
  13   7   1  -10.10   11.00
  13   7   1   12.30   10.10
  13   7   1    3.30    9.40
  13   7   1   -9.90   13.90
   6  -8  -1   57.89   11.00
   6  -8  -1   51.29   10.20
   6  -8  -1   50.09    7.50
   6  -8  -1   35.80    7.80
   6  -8  -1   60.79    7.30
  -6   8   1   43.30    9.30
   5  -8  -1   63.39    9.20
   5  -8  -1   57.09    9.30
   5  -8  -1   56.09   10.20
   5  -8  -1   48.30    8.70
   5  -8  -1   38.50    8.60
   5  -8  -1   45.20    6.90
   5  -8  -1   59.79   10.10
   5  -8  -1   57.69   12.00
   4  -8  -1   61.09    8.00
   4  -8  -1   62.69   10.00
   4  -8  -1   59.19    8.50
   4  -8  -1   51.39    9.00
   4  -8  -1  101.69   16.40
   4  -8  -1   75.49   10.20
   4  -8  -1   74.79    8.00
   4  -8  -1   56.49    9.70
   3  -8  -1   94.69   12.30
   3  -8  -1   90.89   14.00
   3  -8  -1   85.19   12.20
   3  -8  -1  105.19   12.10
   3  -8  -1   88.19   11.80
   3  -8  -1   78.49    7.80
   3  -8  -1   88.99   12.90
   3  -8  -1   97.69   15.10
   3  -8  -1   88.39    8.40
   3  -8  -1   87.09   14.10
   2  -8  -1   -0.30    5.20
   2  -8  -1   -2.10    6.30
   2  -8  -1    3.50    4.30
   2  -8  -1   -4.50    4.70
   2  -8  -1   10.20    5.00
   2  -8  -1    2.80    5.90
   2  -8  -1   14.40    6.10
   1  -8  -1  748.33   44.70
   1  -8  -1  724.93   46.30
   1  -8  -1  759.42   45.70
   1  -8  -1  727.63   46.20
   1  -8  -1  722.53   46.10
   1  -8  -1  737.63   45.30
   1  -8  -1  788.82   45.00
   1  -8  -1  709.33   45.10
   0  -8  -1    8.30    4.20
   0  -8  -1    7.40    3.50
   0  -8  -1    4.70    4.70
   0  -8  -1   -4.20    4.30
   0  -8  -1   10.30    4.00
   0  -8  -1    4.80    4.30
   0  -8  -1   -3.00    5.10
  -1  -8  -1  235.28   18.70
  -1  -8  -1  240.38   16.70
  -1  -8  -1  243.68   18.30
  -1  -8  -1  253.67   19.10
  -1  -8  -1  242.88   17.90
  -1  -8  -1  246.58   14.90
  -1  -8  -1  217.78   16.40
   1   8   1  246.18   18.40
  -2  -8  -1    7.10    3.90
  -2  -8  -1    8.80    3.70
  -2  -8  -1    8.70    4.80
  -2  -8  -1    9.00    2.70
  -2  -8  -1    6.30    5.20
  -2  -8  -1    4.30    3.50
  -2  -8  -1    8.90    3.10
  -2  -8  -1    8.80    2.70
  -2  -8  -1    9.70    2.80
   2   8   1    6.50    4.60
   2   8   1   14.90    3.60
  -3  -8  -1  286.37   20.70
  -3  -8  -1  286.17   19.30
  -3  -8  -1  281.37   20.20
  -3  -8  -1  263.57   17.20
  -3  -8  -1  293.57   17.00
  -3  -8  -1  269.07   17.40
  -3  -8  -1  275.07   17.90
  -3  -8  -1  214.38   19.70
   3   8   1  271.77   18.70
   3   8   1  258.27   20.40
  -4  -8  -1  591.64   36.70
  -4  -8  -1  594.44   38.10
  -4  -8  -1  549.54   33.50
  -4  -8  -1  661.53   36.40
  -4  -8  -1  633.34   33.70
  -4  -8  -1  671.53   36.70
  -4  -8  -1  594.74   36.90
  -4  -8  -1  607.14   38.70
   4   8   1  618.94   34.90
   4   8   1  574.64   37.00
   4   8   1  589.84   34.90
   4   8   1  570.74   38.20
   4   8   1  581.54   36.60
  -5  -8  -1  489.85   31.40
  -5  -8  -1  456.65   32.90
  -5  -8  -1  513.75   31.70
  -5  -8  -1  524.85   31.60
  -5  -8  -1  489.75   31.50
   5   8   1  526.95   32.10
   5   8   1  518.15   31.50
   5   8   1  524.35   33.40
   5   8   1  466.15   30.40
   5   8   1  522.55   30.70
  -6  -8  -1  208.18   16.40
  -6  -8  -1  208.78   16.20
  -6  -8  -1  215.18   16.90
  -6  -8  -1  209.18   15.80
  -6  -8  -1  228.18   18.60
  -6  -8  -1  228.08   16.50
   6   8   1  220.88   16.30
   6   8   1  192.68   15.20
   6   8   1  230.08   18.20
   6   8   1  187.98   15.20
   6   8   1  186.58   15.80
  -7  -8  -1   -0.40    4.30
  -7  -8  -1   -5.90    4.70
  -7  -8  -1    5.70    4.20
  -7  -8  -1    5.00    4.70
  -7  -8  -1    1.70    5.00
  -7  -8  -1   -0.10    4.20
   7   8   1   -1.70    4.60
   7   8   1   -1.10    4.20
   7   8   1   -1.60    4.70
   7   8   1    5.30    4.80
   7   8   1   -8.90    4.40
  -8  -8  -1    0.70    5.30
  -8  -8  -1    2.90    5.50
  -8  -8  -1   -1.80    5.40
  -8  -8  -1   10.90    6.10
  -8  -8  -1    2.70    4.60
  -8  -8  -1    9.20    4.40
   8   8   1    9.30    5.50
   8   8   1   13.60    5.30
   8   8   1   10.70    5.50
   8   8   1   14.70    5.50
   8   8   1    8.20    6.10
   8   8   1    5.80    4.50
  -9  -8  -1   26.10    6.90
  -9  -8  -1   51.49    8.60
  -9  -8  -1   33.40    8.40
  -9  -8  -1   54.49    9.40
  -9  -8  -1   55.49    8.50
  -9  -8  -1   28.70    6.20
   9   8   1   46.00    8.00
   9   8   1   41.40    8.10
   9   8   1   36.40    6.80
   9   8   1   50.79    8.30
   9   8   1   39.70    8.20
   9   8   1   39.20    8.20
 -10  -8  -1   10.00    8.70
 -10  -8  -1    0.60    6.10
 -10  -8  -1   -3.10    6.50
 -10  -8  -1   10.10    6.20
 -10  -8  -1   -4.60    5.10
 -10  -8  -1   -2.10    7.30
  10   8   1    1.00    7.70
  10   8   1   -0.60    6.70
  10   8   1   -4.50    6.40
  10   8   1    0.10    4.10
  10   8   1    1.20    7.10
  10   8   1   -4.20    7.70
  10   8   1    3.50    3.30
  10   8   1   -1.90    6.10
 -11  -8  -1   13.80    7.10
 -11  -8  -1   20.90    6.80
 -11  -8  -1   -4.20    8.90
 -11  -8  -1    9.50    9.00
 -11  -8  -1   10.60    6.80
  11   8   1   16.90    9.40
  11   8   1   19.50    8.60
  11   8   1    5.50    9.00
  11   8   1    9.10    4.80
  11   8   1   12.30    3.60
  11   8   1    5.40    7.40
  11   8   1   25.40    9.10
  11   8   1   13.40    7.10
 -12  -8  -1   31.40    8.90
 -12  -8  -1   46.70   10.00
 -12  -8  -1   40.20    8.30
 -12  -8  -1   29.60   10.90
 -12  -8  -1   33.70   11.70
  12   8   1   14.10    9.20
  12   8   1   34.80   13.70
  12   8   1   33.10    8.80
  12   8   1   32.10    5.50
  12   8   1   22.30    7.00
  12   8   1   28.80    9.90
 -13  -8  -1   -1.10   11.40
 -13  -8  -1    3.30    9.50
 -13  -8  -1    2.60    9.30
 -13  -8  -1    0.90   11.10
 -13  -8  -1   31.00   13.50
  13   8   1   11.10    6.00
  13   8   1   -1.70   12.50
  13   8   1    0.20   10.40
   5  -9  -1   28.20   12.20
   5  -9  -1   69.19   10.20
   5  -9  -1   36.70    6.50
   5  -9  -1   49.70   11.70
   5  -9  -1   53.09    7.80
   5  -9  -1   62.29   10.90
   5  -9  -1   45.20    8.50
   4  -9  -1   -0.50    8.00
   4  -9  -1   -2.30    5.80
   4  -9  -1    3.10    7.00
   4  -9  -1    1.80    3.90
   4  -9  -1    2.60    8.10
   4  -9  -1   -5.80    8.60
   4  -9  -1    1.50    4.20
   3  -9  -1    8.70    6.00
   3  -9  -1   -4.80    8.60
   3  -9  -1    1.70    6.30
   3  -9  -1    3.90    6.20
   3  -9  -1    4.70    7.20
   3  -9  -1    6.00    3.60
   3  -9  -1    9.30    6.10
   3  -9  -1    8.20    7.30
   2  -9  -1   22.40    7.80
   2  -9  -1   17.30    8.70
   2  -9  -1    1.20    6.70
   2  -9  -1    9.70    6.20
   2  -9  -1   16.60    5.70
   2  -9  -1   18.30    8.00
   2  -9  -1   26.40    7.20
   2  -9  -1    8.50    6.90
   1  -9  -1   -3.10    6.20
   1  -9  -1    1.50    4.10
   1  -9  -1    8.70    5.90
   1  -9  -1   -3.50    4.80
   1  -9  -1   -0.10    7.20
   1  -9  -1    3.50    7.50
   1  -9  -1    5.00    5.90
   1  -9  -1    3.10    5.70
   0  -9  -1    8.00    5.10
   0  -9  -1    6.90    4.20
   0  -9  -1   18.50    4.30
   0  -9  -1   17.80    6.20
   0  -9  -1    2.10    4.80
   0  -9  -1    8.10    6.40
   0  -9  -1    7.80    6.10
   0  -9  -1    8.60    5.00
  -1  -9  -1    6.90    5.30
  -1  -9  -1   -1.40    4.50
  -1  -9  -1   -3.60    4.20
  -1  -9  -1    3.70    2.60
  -1  -9  -1   -1.30    5.80
  -1  -9  -1   -0.60    4.50
  -1  -9  -1    2.40    5.10
  -1  -9  -1    4.70    3.30
  -2  -9  -1   56.09    9.50
  -2  -9  -1   77.69   11.60
  -2  -9  -1   86.19    7.20
  -2  -9  -1   83.09    7.90
  -2  -9  -1   73.19   10.30
  -2  -9  -1   76.09    8.50
  -2  -9  -1   74.89    6.80
  -2  -9  -1   70.19    9.40
  -2  -9  -1   56.39    9.30
   2   9   1   63.79    8.80
   2   9   1   74.89   10.70
  -3  -9  -1   49.99    7.20
  -3  -9  -1   42.90    6.60
  -3  -9  -1   31.60    7.30
  -3  -9  -1   42.20    5.90
  -3  -9  -1   39.00    6.20
  -3  -9  -1   46.40    6.00
  -3  -9  -1   49.40    8.20
  -3  -9  -1   46.90    7.20
  -3  -9  -1   32.40    6.20
   3   9   1   41.50    6.20
   3   9   1   58.79    9.10
  -4  -9  -1  117.29   10.80
  -4  -9  -1  114.69   13.80
  -4  -9  -1  128.89   12.70
  -4  -9  -1  135.39   12.50
  -4  -9  -1  109.79    8.50
  -4  -9  -1  133.09    8.90
  -4  -9  -1  120.89   12.00
  -4  -9  -1  118.49   14.10
   4   9   1  137.39   12.00
   4   9   1  131.69   14.00
   4   9   1  130.99    9.70
   4   9   1  124.59   12.10
  -5  -9  -1   46.10    7.90
  -5  -9  -1   37.00    7.50
  -5  -9  -1   58.99    8.50
  -5  -9  -1   53.49    8.00
  -5  -9  -1   55.19    8.00
  -5  -9  -1   60.09    9.00
   5   9   1   48.00    7.60
   5   9   1   67.59    9.80
   5   9   1   59.99    9.70
   5   9   1   54.09    7.30
   5   9   1   52.89    8.90
  -6  -9  -1   23.60    5.30
  -6  -9  -1   11.70    5.80
  -6  -9  -1   10.30    4.60
  -6  -9  -1   10.10    5.40
  -6  -9  -1   24.10    5.80
  -6  -9  -1   14.80    5.10
   6   9   1   17.70    4.50
   6   9   1   25.30    6.50
   6   9   1   23.20    5.60
   6   9   1   22.50    5.20
   6   9   1   22.40    4.80
  -7  -9  -1  230.58   18.90
  -7  -9  -1  212.58   19.80
  -7  -9  -1  232.18   18.60
  -7  -9  -1  227.78   17.60
  -7  -9  -1  225.48   18.30
  -7  -9  -1  233.38   18.90
   7   9   1  229.98   17.80
   7   9   1  251.57   20.50
   7   9   1  215.98   17.00
   7   9   1  215.78   17.20
   7   9   1  218.68   18.30
  -8  -9  -1    3.60    6.80
  -8  -9  -1   13.30    6.20
  -8  -9  -1   13.50    6.40
  -8  -9  -1    5.80    5.10
  -8  -9  -1   22.70    6.20
  -8  -9  -1    9.60    5.20
   8   9   1   12.30    7.00
   8   9   1    8.90    5.60
   8   9   1   14.40    6.40
  -9  -9  -1    8.60    8.00
  -9  -9  -1   17.10    6.60
  -9  -9  -1   23.70    8.10
  -9  -9  -1   24.70    7.20
  -9  -9  -1   15.50    5.70
  -9  -9  -1   17.60    6.40
   9   9   1   28.10    8.00
   9   9   1   15.60    6.80
   9   9   1   16.70    7.40
   9   9   1   15.40    6.60
   9   9   1   12.90    6.00
 -10  -9  -1  132.99   15.50
 -10  -9  -1  153.98   14.90
 -10  -9  -1  119.19   20.10
 -10  -9  -1  115.99   16.00
 -10  -9  -1  108.29   15.20
 -10  -9  -1  133.59   16.30
  10   9   1  141.19   18.40
  10   9   1  119.19   16.60
  10   9   1  122.39   15.50
  10   9   1  131.79   16.60
  10   9   1  147.09   18.90
  10   9   1  142.19   15.90
 -11  -9  -1  114.69   15.30
 -11  -9  -1   75.29   11.60
 -11  -9  -1   92.29   14.60
 -11  -9  -1   72.89   10.80
 -11  -9  -1   98.09   14.20
  11   9   1   85.89   13.20
  11   9   1   66.49   11.70
  11   9   1   69.29   12.90
 -12  -9  -1   40.30    9.20
 -12  -9  -1   34.20   14.20
 -12  -9  -1   29.20    8.40
 -12  -9  -1   23.70    9.40
 -12  -9  -1    4.60   12.70
  12   9   1   27.80   10.30
  12   9   1   30.60    4.70
  12   9   1   36.80   10.30
  12   9   1   46.00   10.60
  12   9   1   18.60    4.90
 -13  -9  -1   19.60   10.70
 -13  -9  -1   12.90   13.50
 -13  -9  -1   25.80   13.30
 -13  -9  -1    9.10    9.40
 -13  -9  -1    8.70   15.10
  13   9   1   32.50   10.90
  13   9   1   21.40   11.90
  13   9   1   10.90    5.70
  13   9   1  -12.10   10.40
   4 -10  -1    9.00    7.30
   4 -10  -1   21.60   10.20
   4 -10  -1   14.10    8.60
   4 -10  -1   15.60    9.50
   4 -10  -1   22.20   11.00
   4 -10  -1   22.40    9.50
   3 -10  -1   16.00    7.10
   3 -10  -1    9.40    7.60
   3 -10  -1    7.40    9.40
   3 -10  -1    6.00    8.70
   3 -10  -1    3.20    8.90
   2 -10  -1   37.00    7.20
   2 -10  -1   32.70    8.60
   2 -10  -1   51.39   10.30
   2 -10  -1   36.70    9.20
   2 -10  -1   47.00   10.40
   2 -10  -1   26.80    7.80
   1 -10  -1   22.90    6.30
   1 -10  -1   17.10    9.40
   1 -10  -1   29.30    8.10
   1 -10  -1   14.60    7.60
   1 -10  -1   18.10    8.00
   1 -10  -1   15.60    7.30
   1 -10  -1   12.20    9.80
   1 -10  -1   13.50    5.20
   0 -10  -1   24.20    7.00
   0 -10  -1   24.50    8.00
   0 -10  -1   19.80    5.80
   0 -10  -1   24.20    8.20
   0 -10  -1   32.50    6.30
   0 -10  -1   18.10    5.70
   0 -10  -1   16.60    8.10
   0 -10  -1   20.80    6.70
  -1 -10  -1    1.20    4.60
  -1 -10  -1   -5.60    5.60
  -1 -10  -1   -5.40    7.20
  -1 -10  -1   -4.30    7.30
  -1 -10  -1   11.20    6.80
  -1 -10  -1    4.90    2.70
  -1 -10  -1    4.40    5.10
  -1 -10  -1    9.40    5.80
  -1 -10  -1    3.20    3.10
  -1 -10  -1    6.60    5.80
  -2 -10  -1   84.79   11.00
  -2 -10  -1   82.69    8.10
  -2 -10  -1   64.59    9.90
  -2 -10  -1   60.69   10.50
  -2 -10  -1   58.29    9.80
  -2 -10  -1   74.29    9.40
  -2 -10  -1   77.89    7.60
  -2 -10  -1  100.69   12.60
  -2 -10  -1   73.59   11.50
   2  10   1   88.69   11.70
  -3 -10  -1   15.00    5.60
  -3 -10  -1   21.90    4.30
  -3 -10  -1    3.70    7.40
  -3 -10  -1   10.30    3.80
  -3 -10  -1   18.50    5.40
  -3 -10  -1   22.40    7.50
  -3 -10  -1   20.30    4.10
  -3 -10  -1   15.30    5.30
  -3 -10  -1   16.10    3.90
   3  10   1   22.10    5.90
   3  10   1   19.60    5.00
  -4 -10  -1   33.10    4.90
  -4 -10  -1   43.20    6.90
  -4 -10  -1   42.70    5.60
  -4 -10  -1   40.00    6.60
  -4 -10  -1   25.70    6.00
  -4 -10  -1   31.00    5.90
  -4 -10  -1   34.30    8.60
  -4 -10  -1   22.70    7.90
  -4 -10  -1   23.40    6.20
   4  10   1   54.49    8.80
   4  10   1   40.30    8.40
  -5 -10  -1   25.10    7.10
  -5 -10  -1   20.90    6.20
  -5 -10  -1   22.90    5.70
  -5 -10  -1   15.30    5.60
  -5 -10  -1   19.90    4.60
  -5 -10  -1   17.60    5.80
   5  10   1   16.90    4.40
   5  10   1   17.60    5.90
   5  10   1   16.60    5.70
   5  10   1   16.50    7.40
  -6 -10  -1    5.10    4.80
  -6 -10  -1   -8.80    6.20
  -6 -10  -1   -4.00    4.90
  -6 -10  -1    3.50    5.10
  -6 -10  -1    2.60    4.90
  -6 -10  -1    3.50    5.20
   6  10   1    5.00    4.40
   6  10   1   -2.10    5.40
   6  10   1    1.60    6.20
   6  10   1    4.00    4.90
   6  10   1    7.00    4.70
  -7 -10  -1   -0.50    7.80
  -7 -10  -1    6.80    6.20
  -7 -10  -1   -1.30    4.90
  -7 -10  -1    1.80    5.00
  -7 -10  -1    3.20    4.50
  -7 -10  -1    6.00    4.90
   7  10   1    4.90    5.50
   7  10   1   -5.80    4.50
   7  10   1    4.90    4.70
   7  10   1    0.90    6.30
   7  10   1   -7.90    6.60
  -8 -10  -1   92.89   16.60
  -8 -10  -1  126.79   15.50
  -8 -10  -1  112.59   13.80
  -8 -10  -1  112.89   14.70
  -8 -10  -1  131.19   13.30
  -8 -10  -1  114.59   13.80
   8  10   1   96.59   15.50
   8  10   1  116.09   12.60
   8  10   1  107.89   14.30
   8  10   1  120.69   13.70
   8  10   1  106.39   13.30
  -9 -10  -1   41.90    7.90
  -9 -10  -1   37.30    9.10
  -9 -10  -1   38.60   10.80
  -9 -10  -1   45.90    9.30
  -9 -10  -1   49.50    9.80
  -9 -10  -1   45.40    9.20
   9  10   1   23.50    8.30
   9  10   1   37.60    9.80
   9  10   1   27.90    8.50
   9  10   1   38.90    8.40
 -10 -10  -1   26.50    6.80
 -10 -10  -1   -2.30    8.00
 -10 -10  -1    3.40   10.50
 -10 -10  -1   22.60    6.90
 -10 -10  -1   36.50    9.60
  10  10   1   22.20    7.80
  10  10   1   17.20    7.70
  10  10   1   10.50    9.00
  10  10   1   -5.70    9.80
 -11 -10  -1    5.00    8.50
 -11 -10  -1   18.10    8.50
 -11 -10  -1   21.80    7.50
 -11 -10  -1   30.20   11.60
  11  10   1    7.40    9.00
  11  10   1   27.30    9.00
  11  10   1   20.30    9.40
 -12 -10  -1   -0.80   10.10
 -12 -10  -1  -14.50    9.00
 -12 -10  -1   -6.40   11.10
 -12 -10  -1    9.80    8.40
  12  10   1   14.60    9.60
  12  10   1    5.70   12.40
  12  10   1   22.80   10.20
 -13 -10  -1    6.40   12.20
 -13 -10  -1   -1.10   10.70
 -13 -10  -1   -6.40    9.80
  13  10   1    5.00   13.60
  13  10   1   -6.40   11.50
   3 -11  -1   23.50    8.30
   3 -11  -1    9.10   11.10
   3 -11  -1   19.80    8.50
   3 -11  -1   10.90   11.80
   3 -11  -1    1.20   10.40
   3 -11  -1   16.80   12.90
   2 -11  -1  -15.50    7.00
   2 -11  -1   13.90    9.70
   2 -11  -1   13.90   10.70
   2 -11  -1   -5.20    9.80
   1 -11  -1   26.00    8.40
   1 -11  -1   16.10    9.10
   1 -11  -1   33.70   10.30
   1 -11  -1   27.30    6.70
   1 -11  -1   24.50    8.60
   1 -11  -1   23.40   10.80
   0 -11  -1   28.20   10.10
   0 -11  -1   23.90    7.80
   0 -11  -1   21.80    9.20
   0 -11  -1   36.40    7.90
   0 -11  -1   31.40    6.70
   0 -11  -1   24.80    7.20
  -1 -11  -1   50.69    6.90
  -1 -11  -1   25.60    6.40
  -1 -11  -1   44.20    8.00
  -1 -11  -1   51.99    8.30
  -1 -11  -1   31.40    7.80
  -1 -11  -1   31.40   10.00
  -1 -11  -1   30.80    9.80
  -1 -11  -1   36.00    7.90
  -2 -11  -1    3.40    7.40
  -2 -11  -1    2.80    3.80
  -2 -11  -1    0.60    5.80
  -2 -11  -1    5.40    3.30
  -2 -11  -1   -0.60    5.70
  -2 -11  -1    5.20    8.10
  -2 -11  -1    7.30    4.80
  -2 -11  -1   13.50    6.50
  -2 -11  -1   -1.40    6.00
  -3 -11  -1  157.28   18.10
  -3 -11  -1  162.38   15.20
  -3 -11  -1  131.19   15.80
  -3 -11  -1  130.89   12.10
  -3 -11  -1  139.59   11.50
  -3 -11  -1  136.39   11.70
  -3 -11  -1  120.49   18.30
  -3 -11  -1  131.39   11.90
  -3 -11  -1  121.69   14.80
   3  11   1  138.69   16.90
   3  11   1  131.99   12.90
  -4 -11  -1    0.70    5.80
  -4 -11  -1   13.70    8.50
  -4 -11  -1   10.60    3.70
  -4 -11  -1    8.00    3.60
  -4 -11  -1    9.70    4.40
  -4 -11  -1   15.70    9.20
  -4 -11  -1   16.10    6.30
  -4 -11  -1   12.10    4.60
  -4 -11  -1    3.60    6.20
   4  11   1   15.40    7.30
   4  11   1   16.40    5.40
  -5 -11  -1   28.80    7.50
  -5 -11  -1   31.20    9.30
  -5 -11  -1   37.60   11.10
  -5 -11  -1   29.60    6.00
  -5 -11  -1   33.20    6.90
  -5 -11  -1   52.29    8.30
  -5 -11  -1   42.40    9.00
   5  11   1   40.90    8.90
  -6 -11  -1    9.60    5.60
  -6 -11  -1   13.90    6.00
  -6 -11  -1   24.30    7.20
  -6 -11  -1   13.80   10.00
  -6 -11  -1   19.20    6.00
  -6 -11  -1   28.20    7.10
   6  11   1   18.30    6.30
   6  11   1   16.90    8.10
   6  11   1   27.70    5.80
   6  11   1    8.00    6.80
   6  11   1   27.80    5.10
  -7 -11  -1    3.60    5.50
  -7 -11  -1   -8.20    6.00
  -7 -11  -1   12.50    5.60
  -7 -11  -1    8.20    7.40
  -7 -11  -1   10.30    6.20
   7  11   1   -0.40    5.70
   7  11   1    1.70    5.50
   7  11   1    2.20    7.20
   7  11   1    0.60    7.70
  -8 -11  -1   22.30    8.50
  -8 -11  -1   11.50    5.70
  -8 -11  -1   26.10    7.60
  -8 -11  -1   16.10    6.30
  -8 -11  -1   14.20    7.30
   8  11   1   23.10    8.60
   8  11   1   27.20    6.70
   8  11   1   18.50    8.50
   8  11   1   13.50    6.30
  -9 -11  -1   58.39    9.30
  -9 -11  -1   37.00    9.50
  -9 -11  -1   44.60   10.90
   9  11   1   63.29   11.60
   9  11   1   85.19   11.60
   9  11   1   54.29    9.70
   9  11   1   56.09   11.90
 -10 -11  -1    8.70    7.20
 -10 -11  -1   13.60    8.80
 -10 -11  -1   21.80    8.60
 -10 -11  -1   10.00    8.80
  10  11   1    8.50    9.60
  10  11   1    5.30    8.50
  10  11   1   15.90    8.70
 -11 -11  -1   -0.90    8.80
 -11 -11  -1    0.90   10.60
 -11 -11  -1    1.90    7.70
  11  11   1   -6.00    9.10
  11  11   1    3.80    9.20
  11  11   1   -7.70    9.90
 -12 -11  -1   15.40   10.60
 -12 -11  -1    2.90    9.40
 -12 -11  -1   -2.90    8.50
  12  11   1  -12.20   12.80
  12  11   1    8.40   11.10
  12  11   1    5.60   11.80
   1 -12  -1   -2.30    9.90
   1 -12  -1    5.00    9.30
   1 -12  -1    7.30    9.20
   1 -12  -1    7.90    7.30
   0 -12  -1  -16.70   10.80
   0 -12  -1    8.30    7.70
   0 -12  -1   -4.00    9.10
   0 -12  -1   -6.80    8.60
   0 -12  -1   -6.20    7.90
   0 -12  -1    8.20    6.40
  -1 -12  -1   20.70    7.30
  -1 -12  -1   33.60    9.40
  -1 -12  -1   19.60    8.30
  -1 -12  -1   11.80    9.30
  -1 -12  -1   39.20    9.80
  -2 -12  -1   26.30    6.60
  -2 -12  -1   27.60    4.80
  -2 -12  -1   34.00    8.20
  -2 -12  -1   28.30    7.80
  -2 -12  -1   17.50    7.00
  -2 -12  -1   39.10    5.60
  -2 -12  -1   39.90    8.20
  -3 -12  -1   30.50    5.70
  -3 -12  -1   27.40    5.50
  -3 -12  -1   21.40    7.70
  -3 -12  -1   27.50    7.70
  -3 -12  -1   16.40    6.70
  -3 -12  -1    7.00    7.50
  -3 -12  -1   26.90    4.90
  -4 -12  -1   72.39   11.50
  -4 -12  -1   59.89    7.40
  -4 -12  -1   37.00    7.40
  -4 -12  -1   49.99    6.30
  -4 -12  -1   54.39    7.10
  -4 -12  -1   48.40    9.00
  -4 -12  -1   48.80   13.80
   4  12   1   84.89   16.00
   4  12   1   47.00    7.80
  -5 -12  -1   10.00    6.80
  -5 -12  -1   -2.10    5.20
  -5 -12  -1   -9.00   12.00
  -5 -12  -1   -2.40    6.60
  -5 -12  -1    6.40    5.50
   5  12   1   -4.00    5.90
  -6 -12  -1   26.50    7.70
  -6 -12  -1   18.80    6.60
  -6 -12  -1   24.00    8.30
  -6 -12  -1   33.20    7.90
  -6 -12  -1   38.10    7.40
   6  12   1    9.90   10.20
   6  12   1   24.40    7.80
   6  12   1   27.00    8.90
  -7 -12  -1   11.80    8.50
  -7 -12  -1   14.10    7.50
  -7 -12  -1    1.90    7.20
  -7 -12  -1   17.30    6.50
  -7 -12  -1   21.00    7.20
   7  12   1   10.40    7.60
   7  12   1   28.20    6.50
   7  12   1   14.00    8.60
   7  12   1   15.30    8.70
  -8 -12  -1    2.60    8.10
  -8 -12  -1   -2.70    9.30
  -8 -12  -1    3.60    7.30
  -8 -12  -1   -1.40    7.90
  -8 -12  -1   -0.40    6.60
   8  12   1    7.40    9.50
   8  12   1   10.30    7.20
   8  12   1  -16.20    9.30
   8  12   1   -1.10    7.10
  -9 -12  -1    2.80    6.50
  -9 -12  -1    9.60    8.90
  -9 -12  -1   18.30    8.80
  -9 -12  -1    9.30    8.30
   9  12   1    1.40    7.60
   9  12   1   14.20   10.40
   9  12   1    0.60    8.30
   9  12   1   10.80   10.60
 -10 -12  -1   19.80    8.70
 -10 -12  -1   22.10   10.20
 -10 -12  -1   29.10    9.30
 -10 -12  -1   15.80   10.50
  10  12   1    9.00    9.10
  10  12   1   24.60    9.50
  10  12   1   24.10   11.70
 -11 -12  -1   19.00    9.10
 -11 -12  -1   23.00   11.30
 -11 -12  -1   20.80   10.60
  11  12   1   32.40   12.50
  11  12   1   15.90   10.20
 -12 -12  -1    9.50   11.90
 -12 -12  -1    3.30    9.50
 -12 -12  -1   10.90   11.80
  12  12   1    6.80   11.70
  12  12   1    0.50   13.10
  -1 -13  -1    4.60    9.50
  -1 -13  -1   10.00   10.40
  -1 -13  -1   -4.60   10.60
  -1 -13  -1    8.60    7.20
  -1 -13  -1    8.50    9.30
  -1 -13  -1   12.20    7.70
  -2 -13  -1   13.50    9.00
  -2 -13  -1    6.10    9.00
  -2 -13  -1   -4.40    9.40
  -2 -13  -1   10.30    5.00
  -2 -13  -1   10.30    6.80
  -2 -13  -1    7.10    8.50
  -3 -13  -1   -6.00    9.00
  -3 -13  -1   13.20    5.50
  -3 -13  -1   14.60    9.60
  -3 -13  -1    7.30    7.40
  -3 -13  -1    8.80    6.10
  -3 -13  -1    7.30    5.10
  -4 -13  -1   33.60    9.20
  -4 -13  -1   20.90    4.90
  -4 -13  -1   37.30    9.50
  -4 -13  -1   16.90    5.80
  -4 -13  -1   24.00    9.70
  -4 -13  -1   15.60    6.00
  -4 -13  -1   32.30    6.00
  -5 -13  -1    2.80    6.00
  -5 -13  -1    6.20    8.10
  -5 -13  -1   -1.40    8.70
  -5 -13  -1   -0.50    5.50
  -5 -13  -1    6.70    3.70
  -5 -13  -1   -8.80    8.70
   5  13   1    7.90    7.00
   5  13   1   -5.00    9.40
  -6 -13  -1   46.20    9.90
  -6 -13  -1   51.79    8.10
  -6 -13  -1   64.19    9.20
  -6 -13  -1   62.19   12.40
  -6 -13  -1   27.60    9.80
   6  13   1   53.09   11.50
   6  13   1   57.29    8.70
  -7 -13  -1   -6.80    7.00
  -7 -13  -1   -4.80    7.50
  -7 -13  -1  -15.20    8.70
  -7 -13  -1   -6.90   10.10
  -7 -13  -1    6.80    7.30
   7  13   1   14.50   10.10
   7  13   1    4.60    8.60
  -8 -13  -1   -1.80    8.20
  -8 -13  -1    6.20    9.90
  -8 -13  -1    0.10    8.10
  -8 -13  -1   -7.00    9.00
   8  13   1    4.20    8.80
   8  13   1    2.40   11.10
   8  13   1    1.90    7.40
  -9 -13  -1   18.40   10.00
  -9 -13  -1   17.70    8.80
  -9 -13  -1   26.90    8.80
  -9 -13  -1   16.30    9.60
   9  13   1    5.00   11.20
   9  13   1   44.20   12.40
 -10 -13  -1   13.80    8.80
 -10 -13  -1   16.30    9.70
 -10 -13  -1   10.30   11.40
  10  13   1   14.60    9.40
 -11 -13  -1    1.30   10.30
 -11 -13  -1    7.00   10.50
 -11 -13  -1  -11.50   12.10
  11  13   1   -6.20   14.00
  11  13   1    0.70   10.60
  -3 -14  -1   13.70    7.10
  -3 -14  -1   14.10    6.40
  -3 -14  -1   34.00   10.70
  -3 -14  -1   16.90    6.20
  -3 -14  -1   -2.40   11.10
  -4 -14  -1   -5.90   10.10
  -4 -14  -1   16.00   10.20
  -4 -14  -1   11.60    6.40
  -4 -14  -1   10.10   11.00
  -4 -14  -1   -1.60    5.50
  -5 -14  -1   -4.70   10.50
  -5 -14  -1    1.90    7.40
  -5 -14  -1   12.50   10.40
  -5 -14  -1    1.10    9.50
  -5 -14  -1    4.80    6.40
   5  14   1    5.10    8.20
  -6 -14  -1    5.30    9.40
  -6 -14  -1   12.70   11.90
  -6 -14  -1   -2.80   10.40
  -6 -14  -1   15.40    7.30
  -6 -14  -1   -2.70    7.00
   6  14   1   -0.40    8.60
  -7 -14  -1   -5.30    9.00
  -7 -14  -1   -3.70    8.10
  -7 -14  -1   -5.50    9.70
  -7 -14  -1   -5.90    8.00
   7  14   1   -2.20   12.60
   7  14   1   10.00    9.40
  -8 -14  -1   16.30    8.80
  -8 -14  -1   15.40    9.50
  -8 -14  -1   29.70   12.00
   8  14   1   20.80   13.00
   8  14   1   32.30   20.40
  -9 -14  -1   -0.40    9.90
  -9 -14  -1   15.70   11.30
  -9 -14  -1    2.70    8.50
   9  14   1  -11.80   10.80
   9  14   1    6.90   14.00
   7  14  -2   -7.80   14.50
   7  14  -2   17.60    9.50
  -7 -14   2  -15.20    9.20
  -7 -14   2   10.40   11.50
  -7 -14   2   -6.00   10.70
   6  14  -2   -1.70   13.90
   6  14  -2   -6.40    8.40
  -6 -14   2   -3.20    9.50
  -6 -14   2   11.40   11.10
  -6 -14   2   -5.50   11.50
  -6 -14   2    9.30    8.70
   5  14  -2   -3.70   12.90
  -5 -14   2   -2.70   11.40
  -5 -14   2    1.50   11.50
  -5 -14   2   -0.80    8.90
  -5 -14   2    2.60    7.60
  10  13  -2  -11.50    9.60
  10  13  -2  -16.20   13.60
 -10 -13   2   -7.50   12.10
 -10 -13   2   -6.70   11.50
 -10 -13   2   15.90   12.50
   9  13  -2   -5.50    8.30
   9  13  -2   15.10   13.30
  -9 -13   2   -6.80   10.30
  -9 -13   2   10.10    8.70
  -9 -13   2    6.20   10.60
   8  13  -2  -10.30    8.80
   8  13  -2   13.20   12.30
  -8 -13   2   -5.30    8.20
  -8 -13   2   10.90   10.30
  -8 -13   2   -0.60    9.00
  -8 -13   2    4.70    9.30
  -8 -13   2  -15.00   11.80
   7  13  -2   18.50   11.70
   7  13  -2   10.30    8.20
   7  13  -2   21.90    9.00
  -7 -13   2   21.40    8.90
  -7 -13   2    9.80    8.50
  -7 -13   2    2.30    9.40
  -7 -13   2    5.50   10.70
  -7 -13   2   10.10    8.10
   6  13  -2    6.80    7.40
   6  13  -2  -14.90   11.30
  -6 -13   2   13.40    8.30
  -6 -13   2    0.90    7.40
  -6 -13   2    3.50    8.90
  -6 -13   2   18.20    9.90
  -6 -13   2   -3.90    8.90
   5  13  -2    1.90    6.70
   5  13  -2    0.50   11.10
  -5 -13   2    5.80    9.30
  -5 -13   2    6.80    6.20
  -5 -13   2   -7.20    8.40
  -5 -13   2    2.40    7.40
  -5 -13   2   -2.10    8.90
   4  13  -2    4.40   11.10
  -4 -13   2    8.60    6.10
  -4 -13   2    6.70    8.20
  -4 -13   2   16.10    5.70
  -4 -13   2   20.10    9.80
  -4 -13   2   15.20    4.80
  -4 -13   2   35.70   10.40
  -4 -13   2    6.60    7.10
   3  13  -2   17.40   11.30
  -3 -13   2   -4.50    9.70
  -3 -13   2    0.00    6.00
  -3 -13   2   14.40   10.20
  -3 -13   2   22.20    7.80
  -3 -13   2   -1.70    7.50
  -3 -13   2   -1.60    6.40
  -3 -13   2    4.80    5.70
   2  13  -2   -6.10   10.10
  -2 -13   2   11.40    6.50
  -2 -13   2    1.60   10.10
  -2 -13   2    1.30    5.50
  -2 -13   2    4.10    6.90
  -2 -13   2    8.30    6.10
  -2 -13   2    4.70   10.40
  -2 -13   2  -18.80    9.50
  -1 -13   2   -0.30    6.70
  -1 -13   2   -9.10    7.80
  -1 -13   2   -1.40   10.20
  -1 -13   2   -1.20    6.30
  -1 -13   2   -0.80   10.20
  -1 -13   2   10.20    6.10
  11  12  -2   49.99   14.60
  11  12  -2   42.20   11.30
 -11 -12   2   30.80   11.20
 -11 -12   2   34.20   13.10
  10  12  -2   21.90   14.80
  10  12  -2   33.30   13.00
 -10 -12   2   73.29   12.00
 -10 -12   2   66.89   13.10
 -10 -12   2   65.69   13.40
 -10 -12   2   61.79   11.80
   9  12  -2   49.30   12.80
   9  12  -2   65.59   11.20
   9  12  -2  101.99   16.00
  -9 -12   2   48.00   10.70
  -9 -12   2   83.09   11.30
  -9 -12   2  100.69   16.60
  -9 -12   2   89.29   13.20
  -9 -12   2   66.59   23.40
   8  12  -2   27.40   10.60
   8  12  -2   33.50    7.70
   8  12  -2   26.60    8.00
  -8 -12   2   37.80   10.20
  -8 -12   2   17.50    7.50
  -8 -12   2   20.60   16.00
  -8 -12   2   31.20    8.80
  -8 -12   2   31.80    8.00
   7  12  -2  133.09   15.20
   7  12  -2  150.48   19.60
  -7 -12   2  142.59   18.40
  -7 -12   2  138.49   16.60
  -7 -12   2  143.19   16.70
  -7 -12   2  130.39   18.50
  -7 -12   2  140.59   16.70
   6  12  -2   75.09   11.70
   6  12  -2   61.19    9.20
   6  12  -2   40.10   11.10
  -6 -12   2   53.19   10.10
  -6 -12   2   40.60    8.50
  -6 -12   2   58.59    9.70
  -6 -12   2  101.79   16.10
  -6 -12   2   94.59   14.10
   5  12  -2   23.70   10.10
   5  12  -2   31.40    6.30
  -5 -12   2   18.10    8.30
  -5 -12   2   24.00    6.50
  -5 -12   2   14.50    7.30
  -5 -12   2   28.00    6.90
  -5 -12   2   35.50    9.00
   4  12  -2  125.69   13.20
   4  12  -2  167.78   19.40
  -4 -12   2  119.29   17.10
  -4 -12   2  133.39   14.30
  -4 -12   2  127.49   11.60
  -4 -12   2  163.88   18.40
  -4 -12   2  129.39   13.20
  -4 -12   2  120.39   10.30
  -4 -12   2  127.69   14.20
   3  12  -2  121.09   18.40
  -3 -12   2   59.69   16.70
  -3 -12   2   89.69   12.90
  -3 -12   2  119.59   12.10
  -3 -12   2  105.39   13.00
  -3 -12   2   89.19   10.20
  -3 -12   2   85.79   12.10
  -3 -12   2  120.79   16.80
   2  12  -2  282.77   26.60
  -2 -12   2  260.17   23.50
  -2 -12   2  211.28   20.40
  -2 -12   2  285.37   25.10
  -2 -12   2  253.57   19.40
  -2 -12   2  279.67   19.20
  -2 -12   2  235.08   19.60
  -2 -12   2  272.47   18.90
   1  12  -2   16.90   11.50
  -1 -12   2   30.20    5.40
  -1 -12   2   22.10   10.00
  -1 -12   2   22.80    7.10
  -1 -12   2   33.40    6.00
  -1 -12   2   30.10    7.20
  -1 -12   2   17.90    9.40
   0 -12   2  126.99   14.90
   0 -12   2  132.59   20.80
   0 -12   2  171.08   20.90
   0 -12   2  123.39   18.20
   0 -12   2  144.19   13.00
   0 -12   2  117.39   13.20
   0 -12   2  118.89   12.20
   1 -12   2   54.09    8.30
   1 -12   2   28.80   12.20
   1 -12   2   36.10   11.60
   1 -12   2   39.90    6.40
  12  11  -2   -7.60   13.40
  12  11  -2  -16.30   11.50
 -12 -11   2   19.80   11.30
 -12 -11   2   -4.40   10.70
 -12 -11   2    5.50   10.20
  11  11  -2  -15.90    9.80
  11  11  -2    7.80    9.00
  11  11  -2    9.20   11.50
 -11 -11   2  -12.80   10.10
 -11 -11   2   -3.10   10.00
 -11 -11   2    0.20    9.30
  10  11  -2   -7.20   10.00
  10  11  -2   11.40    8.30
 -10 -11   2  -15.30   10.00
 -10 -11   2    6.20    9.90
 -10 -11   2    3.20    8.60
   9  11  -2   -1.30    7.80
   9  11  -2   -4.40    8.80
   9  11  -2    3.80    7.80
  -9 -11   2   -4.80    6.70
  -9 -11   2   -1.00    7.70
  -9 -11   2    8.90    7.70
  -9 -11   2    3.70   10.80
  -9 -11   2   -0.40    8.90
   8  11  -2   11.90    6.30
   8  11  -2   10.30    6.60
  -8 -11   2    4.90    7.10
  -8 -11   2    4.10    6.30
  -8 -11   2   -9.10    8.30
  -8 -11   2    5.70    7.60
  -8 -11   2   10.10    7.70
   7  11  -2    2.60    8.80
   7  11  -2    1.40    5.90
   7  11  -2   11.20    5.80
   7  11  -2   11.90    8.20
  -7 -11   2    5.10    6.00
  -7 -11   2   19.80    7.30
  -7 -11   2    8.30    7.30
  -7 -11   2    3.40    6.80
  -7 -11   2    2.40    6.50
   6  11  -2   31.70    9.60
   6  11  -2   29.60    6.20
   6  11  -2   30.00    7.80
   6  11  -2   21.00    5.60
  -6 -11   2   13.40    5.80
  -6 -11   2   22.10    7.30
  -6 -11   2   21.70    5.80
  -6 -11   2   32.50    7.90
  -6 -11   2   13.70    6.80
   5  11  -2    5.40    7.70
   5  11  -2   -7.90    4.40
   5  11  -2   15.80    7.50
   5  11  -2    2.20    5.70
  -5 -11   2    4.50    7.10
  -5 -11   2   -5.60    5.60
  -5 -11   2    5.20    5.60
  -5 -11   2    4.70    6.20
  -5 -11   2   -0.50    5.00
   4  11  -2    4.00    4.70
   4  11  -2    5.10    7.10
  -4 -11   2    5.40    4.60
  -4 -11   2   -6.30    6.60
  -4 -11   2   -5.70    6.70
  -4 -11   2    3.10    5.80
  -4 -11   2    4.00    3.80
  -4 -11   2   -6.50    5.30
  -4 -11   2    2.60    3.40
   3  11  -2  157.28   17.60
  -3 -11   2  100.59   11.20
  -3 -11   2  166.88   16.50
  -3 -11   2  138.29   15.60
  -3 -11   2  137.89   12.90
  -3 -11   2  122.99   12.70
  -3 -11   2  116.39   12.00
  -3 -11   2  130.89   11.10
   2  11  -2    6.60    7.70
  -2 -11   2   11.40    4.80
  -2 -11   2    8.30    5.10
  -2 -11   2   -1.90    4.50
  -2 -11   2    7.90    6.80
  -2 -11   2   12.80    5.80
  -2 -11   2    8.10    9.90
   1  11  -2   18.80    8.50
  -1 -11   2   11.10    7.20
  -1 -11   2   15.00    7.10
  -1 -11   2    5.60    4.60
  -1 -11   2    5.90    5.70
  -1 -11   2   14.40   10.30
  -1 -11   2   19.10    5.50
  -1 -11   2   15.00    5.40
  -1 -11   2   15.10    5.90
   0  11  -2   65.69   10.90
   0 -11   2   44.90    8.20
   0 -11   2   53.49    9.40
   0 -11   2   72.79    9.50
   0 -11   2   65.79   10.20
   0 -11   2   43.70   10.40
   0 -11   2   71.69   10.90
   0 -11   2   35.20   11.90
   0 -11   2   65.19    9.10
   1 -11   2    6.10    5.50
   1 -11   2    8.90    5.00
   1 -11   2    3.40    6.50
   1 -11   2   -5.90   11.00
   1 -11   2   -4.60    5.80
   1 -11   2   -6.10    8.60
   1 -11   2   10.00    7.90
   2 -11   2    2.60    7.20
   2 -11   2   -0.90    4.80
   2 -11   2    3.60    5.80
   2 -11   2    5.30    9.90
   2 -11   2   17.90   11.80
   2 -11   2  -16.30    7.10
   3 -11   2  -10.90   11.30
   3 -11   2   12.50   10.60
   3 -11   2    0.40    6.00
   3 -11   2   -5.70    6.00
   3 -11   2   -7.20    8.20
  12  10  -2    9.30   11.70
  12  10  -2   18.60   11.60
  12  10  -2   -2.00   10.10
 -12 -10   2   -0.50    9.20
 -12 -10   2  -10.40   14.00
 -12 -10   2   19.30   10.00
 -12 -10   2   32.10   11.50
  11  10  -2   26.80   14.80
  11  10  -2   26.80   16.20
  11  10  -2   18.80    8.50
 -11 -10   2   -6.50   12.60
 -11 -10   2   13.30    9.30
 -11 -10   2    6.50    8.40
 -11 -10   2    3.20    9.30
  10  10  -2    2.60    7.80
  10  10  -2  -12.10    8.00
  10  10  -2    9.80    8.80
 -10 -10   2   -5.50    8.40
 -10 -10   2  -17.00    9.70
 -10 -10   2    2.00    8.50
 -10 -10   2   11.60    7.80
   9  10  -2   93.19   14.90
   9  10  -2   75.19   11.20
   9  10  -2   55.49    9.90
   9  10  -2   43.20   11.00
  -9 -10   2   47.80    9.20
  -9 -10   2   70.49   11.20
  -9 -10   2   55.79    9.70
  -9 -10   2   73.19   10.50
  -9 -10   2   62.39   10.70
   8  10  -2   74.99   11.30
   8  10  -2   76.79   12.30
   8  10  -2   43.60    8.20
   8  10  -2   62.49   10.60
  -8 -10   2   27.40    7.80
  -8 -10   2   57.79   10.30
  -8 -10   2   42.40    9.70
  -8 -10   2   66.39   14.60
  -8 -10   2   50.29    9.20
  -8 -10   2   31.60    7.90
   7  10  -2    6.90    7.50
   7  10  -2   -1.70    6.80
   7  10  -2   -2.10    5.20
   7  10  -2    8.70    5.70
   7  10  -2  -14.60    7.10
  -7 -10   2    6.20    5.50
  -7 -10   2    2.00    6.00
  -7 -10   2   15.40    8.90
  -7 -10   2   -0.80    5.30
  -7 -10   2    0.00    6.30
   6  10  -2   32.50    6.60
   6  10  -2   35.70    6.10
   6  10  -2   37.00    6.20
   6  10  -2   21.40    7.50
   6  10  -2   35.50    8.60
  -6 -10   2   49.60    8.30
  -6 -10   2   30.80    6.40
  -6 -10   2   23.70    8.70
  -6 -10   2   29.30    6.70
  -6 -10   2   31.70    8.00
  -6 -10   2   34.50    9.10
  -6 -10   2   27.10    6.50
   5  10  -2    2.70    7.00
   5  10  -2   12.20    4.30
   5  10  -2   18.10    5.60
   5  10  -2   15.00    5.20
   5  10  -2   10.60    6.50
  -5 -10   2    5.30    4.30
  -5 -10   2    4.40    5.00
  -5 -10   2   11.10    7.40
  -5 -10   2    9.70    6.10
  -5 -10   2   17.00    5.90
  -5 -10   2   23.30    8.30
  -5 -10   2   16.50    4.80
   4  10  -2   66.99    7.50
   4  10  -2   69.99    8.20
   4  10  -2   79.99   12.50
   4  10  -2   64.59    9.20
   4  10  -2   65.89   10.50
  -4 -10   2   54.89    8.80
  -4 -10   2   71.99   11.30
  -4 -10   2   75.39   11.30
  -4 -10   2   63.59    9.70
  -4 -10   2   95.99   15.50
  -4 -10   2   65.19    6.70
  -4 -10   2   68.19   10.50
  -4 -10   2   70.69    9.90
   3  10  -2    5.70    4.00
   3  10  -2   11.10    6.20
  -3 -10   2   11.50    5.20
  -3 -10   2   11.10    6.10
  -3 -10   2    6.80    4.00
  -3 -10   2    9.00    3.40
  -3 -10   2    3.20    7.20
  -3 -10   2    5.90    3.80
  -3 -10   2    4.60    6.60
  -3 -10   2   14.60    6.20
   2  10  -2    4.90    6.40
  -2 -10   2    5.70    7.60
  -2 -10   2   -8.20    4.10
  -2 -10   2    1.60    4.10
  -2 -10   2   -1.60    3.70
  -2 -10   2    3.70    5.30
  -2 -10   2    0.60    7.80
  -2 -10   2   -2.40    4.80
   1  10  -2   59.19    9.70
  -1 -10   2   48.70    7.70
  -1 -10   2   53.59    7.50
  -1 -10   2   49.00    9.60
  -1 -10   2   26.80    9.60
  -1 -10   2   51.99    6.90
  -1 -10   2   53.69    9.50
  -1 -10   2   53.99    7.80
  -1 -10   2   50.39    6.50
   0  10  -2    6.10    6.60
   0 -10   2    4.30    7.10
   0 -10   2    7.90    6.60
   0 -10   2    0.20    4.20
   0 -10   2   -3.60    5.40
   0 -10   2    7.50    4.20
   0 -10   2    5.90    7.80
   0 -10   2   10.50    4.10
   0 -10   2   -0.20    9.70
  -1  10  -2  126.39   15.60
   1 -10   2  166.18   18.20
   1 -10   2  149.19   16.50
   1 -10   2  146.79   12.90
   1 -10   2  137.99   12.30
   1 -10   2  128.69   18.20
   1 -10   2  146.29   15.50
   1 -10   2  126.69   12.80
   2 -10   2   36.80    8.30
   2 -10   2   27.70    9.00
   2 -10   2   36.30   12.00
   2 -10   2   20.10    9.50
   2 -10   2   26.00    6.20
   2 -10   2   23.00    7.20
   2 -10   2   40.00    5.80
   2 -10   2   35.00    6.20
   3 -10   2   21.30    8.50
   3 -10   2   23.70    5.30
   3 -10   2    6.90    9.70
   3 -10   2   28.40    8.30
   3 -10   2   25.10   10.40
   3 -10   2   42.00    7.20
   3 -10   2   27.70    5.90
   4 -10   2    5.20    6.10
   4 -10   2    7.10   10.40
   4 -10   2   -0.20    6.00
   4 -10   2   -2.60    7.60
   4 -10   2    0.30   10.20
  13   9  -2    6.80   11.20
  13   9  -2    8.50   12.60
 -13  -9   2   -4.50   10.80
 -13  -9   2    4.20   24.70
 -13  -9   2   21.70   12.30
 -13  -9   2    8.40    9.40
  12   9  -2   27.30    9.90
  12   9  -2   28.30   10.90
  12   9  -2   34.50    7.00
  12   9  -2   25.60   12.50
 -12  -9   2   15.50   10.40
 -12  -9   2   50.59   10.90
  11   9  -2   95.89   16.00
  11   9  -2   64.59    9.90
  11   9  -2   62.79   11.20
 -11  -9   2   90.19   14.50
 -11  -9   2   80.39   13.10
 -11  -9   2   78.39   22.60
 -11  -9   2   72.09   12.70
 -11  -9   2   80.29   11.70
  10   9  -2  144.49   16.20
  10   9  -2  117.29   17.40
  10   9  -2  150.68   18.30
  10   9  -2  138.29   19.10
 -10  -9   2  132.79   21.40
 -10  -9   2  107.09   20.40
 -10  -9   2  158.68   18.70
 -10  -9   2  152.08   21.50
 -10  -9   2  135.59   17.00
 -10  -9   2  135.29   16.30
   9   9  -2   72.79   13.20
   9   9  -2  105.49   13.50
   9   9  -2  101.19   15.40
   9   9  -2   96.59   14.40
   9   9  -2  105.19   15.40
  -9  -9   2   95.69   13.90
  -9  -9   2   85.79   13.50
  -9  -9   2   91.29   14.10
  -9  -9   2   86.79   14.10
  -9  -9   2  105.59   16.70
   8   9  -2   19.00    7.60
   8   9  -2   22.50    7.00
   8   9  -2    8.60    5.90
   8   9  -2    2.80    6.00
   8   9  -2   18.10    5.60
  -8  -9   2   15.10    5.40
  -8  -9   2   14.90    6.00
  -8  -9   2   16.30    8.50
  -8  -9   2   13.60    6.80
  -8  -9   2   19.70    6.30
  -8  -9   2   14.00    7.60
   7   9  -2   91.29   13.30
   7   9  -2  108.69   11.70
   7   9  -2   69.59   11.00
   7   9  -2  101.39   11.70
   7   9  -2   77.09   11.60
  -7  -9   2   91.89   12.60
  -7  -9   2   67.29   11.80
  -7  -9   2  100.79   12.00
  -7  -9   2  109.49   11.90
  -7  -9   2  100.99   15.10
  -7  -9   2   98.49   12.50
   6   9  -2  286.67   19.90
   6   9  -2  259.37   19.10
   6   9  -2  275.47   20.90
   6   9  -2  236.48   18.80
   6   9  -2  280.57   21.60
  -6  -9   2  247.28   19.50
  -6  -9   2  234.88   19.70
  -6  -9   2  275.27   19.60
  -6  -9   2  253.77   21.40
  -6  -9   2  253.07   21.00
  -6  -9   2  221.58   19.10
   5   9  -2   44.30    6.70
   5   9  -2   50.49    8.90
   5   9  -2   53.59    7.20
   5   9  -2   42.90    8.40
   5   9  -2   46.20    7.70
  -5  -9   2   56.39   10.00
  -5  -9   2   35.90    8.10
  -5  -9   2   47.80    7.20
  -5  -9   2   33.60    7.20
  -5  -9   2   45.30    7.70
  -5  -9   2   52.09    8.00
  -5  -9   2   59.99    9.20
   4   9  -2  174.28   13.30
   4   9  -2  194.28   16.50
   4   9  -2  158.38   15.80
   4   9  -2  170.78   12.30
   4   9  -2  181.08   13.60
  -4  -9   2  158.38   10.90
  -4  -9   2  174.78   15.60
  -4  -9   2  170.28   13.70
  -4  -9   2  162.28   16.70
  -4  -9   2  159.38   14.90
  -4  -9   2  156.28   13.80
  -4  -9   2  152.78   13.10
  -4  -9   2  154.38   13.20
  -4  -9   2  163.18   16.40
   3   9  -2   -2.40    3.40
   3   9  -2    0.00    2.90
   3   9  -2    5.90    4.70
   3   9  -2    0.90    5.60
  -3  -9   2    0.30    3.50
  -3  -9   2   -0.30    2.70
  -3  -9   2   -1.20    4.10
  -3  -9   2    1.00    3.40
  -3  -9   2    3.10    5.90
  -3  -9   2   -1.40    3.10
  -3  -9   2    4.80    5.00
  -3  -9   2    6.70    5.80
   2   9  -2  121.79   14.40
   2   9  -2  123.69   10.80
  -2  -9   2  136.89   11.20
  -2  -9   2  134.69   14.80
  -2  -9   2  118.29   14.90
  -2  -9   2  147.29   11.20
  -2  -9   2  134.49   11.90
  -2  -9   2  148.39   13.70
  -2  -9   2  142.99   11.20
   1   9  -2   17.20    6.30
  -1  -9   2   16.20    4.30
  -1  -9   2   23.10    4.50
  -1  -9   2   15.70    4.10
  -1  -9   2   16.00    4.60
  -1  -9   2   19.00    6.20
  -1  -9   2   17.50    5.70
  -1  -9   2   11.60    6.70
   0   9  -2   31.50    6.90
   0  -9   2    8.10    4.90
   0  -9   2   17.50    7.50
   0  -9   2   20.80    4.40
   0  -9   2   15.50    5.50
   0  -9   2   15.10    6.50
   0  -9   2   17.80    4.60
   0  -9   2   25.10    4.70
   0  -9   2   12.90    6.90
   0  -9   2   16.00    4.00
  -1   9  -2  140.59   14.20
   1  -9   2  135.19   14.00
   1  -9   2  110.39   17.10
   1  -9   2  136.69   11.30
   1  -9   2  107.59   11.20
   1  -9   2  130.49   15.70
   1  -9   2  139.89   10.90
   1  -9   2  138.59   16.30
   1  -9   2  144.59   18.60
   1  -9   2  129.39   11.50
   2  -9   2   69.19   10.10
   2  -9   2   80.59   14.10
   2  -9   2   63.19   10.60
   2  -9   2   61.69   11.30
   2  -9   2   81.49    8.90
   2  -9   2   61.29    8.40
   2  -9   2   69.69    8.60
   2  -9   2   72.79   10.00
   3  -9   2   13.60    6.70
   3  -9   2   10.10    4.90
   3  -9   2   32.80    7.70
   3  -9   2   26.70    6.50
   3  -9   2   10.80    4.50
   3  -9   2   16.90    7.70
   3  -9   2   -1.10    7.60
  -4   9  -2   74.49   12.50
   4  -9   2   79.79   11.00
   4  -9   2   74.19   11.70
   4  -9   2   81.29   10.40
   4  -9   2   69.79   10.30
   4  -9   2   67.29   10.00
   4  -9   2   68.39    8.90
   4  -9   2   77.69   13.90
  -5   9  -2   46.00   10.90
   5  -9   2   31.80    9.60
   5  -9   2   34.90    6.90
   5  -9   2   17.50   10.80
   5  -9   2   37.40   10.60
   5  -9   2   34.60    6.60
   5  -9   2   39.10    6.90
  13   8  -2  -14.50   10.80
  13   8  -2   -3.40   10.00
  13   8  -2    9.70   13.20
  13   8  -2    5.20    7.90
 -13  -8   2    4.80   10.70
 -13  -8   2    7.00   11.30
 -13  -8   2   -4.30   13.80
 -13  -8   2   14.80   11.10
 -13  -8   2    2.50   23.90
  12   8  -2   32.30   19.70
  12   8  -2    0.00   10.30
  12   8  -2   -1.90    5.60
  12   8  -2    4.00    9.30
  12   8  -2    3.50    6.10
  12   8  -2   10.60    8.80
 -12  -8   2    7.20   14.80
 -12  -8   2   13.30    7.40
 -12  -8   2  -12.50   12.00
 -12  -8   2   11.70    8.60
 -12  -8   2   16.40    8.90
  11   8  -2   21.40    9.40
  11   8  -2   -1.20    4.30
  11   8  -2   13.30    8.70
  11   8  -2    6.40    8.60
  11   8  -2    7.80    4.60
  11   8  -2   -5.80   13.60
 -11  -8   2    3.90    7.40
 -11  -8   2    3.30    7.50
 -11  -8   2   -4.70    9.60
 -11  -8   2   15.20   11.70
 -11  -8   2   12.90    7.90
  10   8  -2    1.10    7.20
  10   8  -2   -1.00    7.20
  10   8  -2   -7.40    6.10
  10   8  -2    1.80    3.30
  10   8  -2    4.30    9.60
 -10  -8   2   -5.60    9.10
 -10  -8   2    3.60    6.40
 -10  -8   2  -12.00    8.10
 -10  -8   2   -9.50    9.10
 -10  -8   2    8.90    6.30
 -10  -8   2    8.10    7.10
   9   8  -2   31.10    6.90
   9   8  -2   38.40    7.60
   9   8  -2   41.60    9.50
   9   8  -2   44.30    8.60
  -9  -8   2   51.39    9.60
  -9  -8   2   65.99   10.60
  -9  -8   2   29.00    7.70
  -9  -8   2   37.10    7.50
  -9  -8   2   60.49   10.40
  -9  -8   2   46.40    9.10
   8   8  -2    1.30    7.00
   8   8  -2   13.70    6.40
   8   8  -2    7.20    5.00
   8   8  -2    2.30    4.70
   8   8  -2    8.60    6.50
  -8  -8   2   11.50    6.70
  -8  -8   2    4.00    5.40
  -8  -8   2   13.40    5.50
  -8  -8   2    0.00    7.30
  -8  -8   2   10.10    6.20
  -8  -8   2   11.80    5.30
   7   8  -2   18.50    7.30
   7   8  -2   27.30    6.60
   7   8  -2   21.00    5.10
   7   8  -2   33.40    6.10
   7   8  -2   20.40    7.10
  -7  -8   2   17.70    5.40
  -7  -8   2   27.40    6.90
  -7  -8   2   30.00    6.40
  -7  -8   2   23.80    5.90
  -7  -8   2   25.70    5.90
  -7  -8   2   25.70    6.80
   6   8  -2  148.49   13.50
   6   8  -2  163.18   13.00
   6   8  -2  140.89   14.40
   6   8  -2  128.19   14.70
   6   8  -2  140.79   13.10
  -6  -8   2  150.48   13.60
  -6  -8   2  136.69   14.90
  -6  -8   2  152.08   14.00
  -6  -8   2  149.79   13.80
  -6  -8   2  169.38   14.30
  -6  -8   2  135.49   13.20
   5   8  -2  177.18   14.40
   5   8  -2  183.38   14.10
   5   8  -2  205.78   16.70
   5   8  -2  187.58   16.10
   5   8  -2  169.38   14.50
  -5  -8   2  155.68   16.30
  -5  -8   2  206.58   14.50
  -5  -8   2  165.48   15.30
  -5  -8   2  184.98   14.80
  -5  -8   2  175.48   14.50
  -5  -8   2  177.18   15.10
   4   8  -2  154.78   12.10
   4   8  -2  126.49   11.60
   4   8  -2  147.89   14.50
   4   8  -2  149.59   13.90
   4   8  -2  138.79   11.60
  -4  -8   2  153.18    9.40
  -4  -8   2  152.68   12.00
  -4  -8   2  159.88   14.10
  -4  -8   2  154.58   12.40
  -4  -8   2  161.78   12.60
  -4  -8   2  160.08   14.90
  -4  -8   2  145.89   13.20
  -4  -8   2  164.78   15.10
   3   8  -2   88.49    7.60
   3   8  -2   79.99    7.90
   3   8  -2   84.19   10.60
   3   8  -2   70.59   10.40
   3   8  -2   77.79    8.30
  -3  -8   2   83.79   11.70
  -3  -8   2   78.49   10.20
  -3  -8   2  105.49   11.30
  -3  -8   2   84.69    8.60
  -3  -8   2   80.69    7.00
  -3  -8   2   71.49    7.70
  -3  -8   2   84.69    9.90
  -3  -8   2   86.29    8.50
   2   8  -2   10.10    3.20
   2   8  -2   17.20    5.50
  -2  -8   2   12.40    3.10
  -2  -8   2   10.20    3.10
  -2  -8   2   18.00    5.70
  -2  -8   2   12.90    4.40
  -2  -8   2   20.60    4.30
  -2  -8   2   13.80    5.90
  -2  -8   2   13.40    3.40
   1   8  -2   -1.60    4.60
  -1  -8   2    5.70    3.00
  -1  -8   2    2.90    3.00
  -1  -8   2    1.80    2.90
  -1  -8   2    6.60    4.60
  -1  -8   2    6.80    3.30
  -1  -8   2   15.30    5.50
  -1  -8   2    3.80    5.40
   0   8  -2   89.59   11.20
   0  -8   2   85.19    8.20
   0  -8   2   95.59    8.90
   0  -8   2   98.39   11.70
   0  -8   2   91.59    9.90
   0  -8   2   64.29   10.20
   0  -8   2   78.09    8.20
   0  -8   2   99.29   12.10
   0  -8   2   98.99   11.50
   0  -8   2   90.89    8.40
  -1   8  -2  104.99   11.90
   1  -8   2   96.49    9.00
   1  -8   2   88.59   11.20
   1  -8   2  106.69    9.00
   1  -8   2   89.99   13.70
   1  -8   2   96.59    9.30
   1  -8   2  107.39   12.70
   1  -8   2  112.09   12.30
   1  -8   2   84.69   14.20
   1  -8   2   92.49    9.60
  -2   8  -2    8.10    4.80
  -2   8  -2   15.40    6.40
   2  -8   2   10.10    3.90
   2  -8   2    7.30    4.30
   2  -8   2    1.70    6.70
   2  -8   2   18.00    5.80
   2  -8   2    8.80    5.80
   2  -8   2   15.70    6.00
   2  -8   2    8.70    3.80
   2  -8   2    1.00    7.30
   2  -8   2    1.00    4.30
  -3   8  -2   68.59   11.10
   3  -8   2   56.39    9.40
   3  -8   2   80.89   13.10
   3  -8   2   61.19    8.00
   3  -8   2   57.49    8.60
   3  -8   2   53.79   10.70
   3  -8   2   60.19   10.00
   3  -8   2   54.29    8.80
   3  -8   2   54.19    8.40
   3  -8   2   57.79    7.80
  -4   8  -2    6.20    7.20
   4  -8   2   14.40    7.30
   4  -8   2   17.40    6.60
   4  -8   2    8.20   10.70
   4  -8   2   17.80    6.30
   4  -8   2   15.40    5.00
   4  -8   2   17.40    6.40
  -5   8  -2  106.39   16.20
   5  -8   2  109.29   14.70
   5  -8   2  107.89   12.20
   5  -8   2   87.99   14.00
   5  -8   2  116.29   11.30
   5  -8   2   99.39   15.70
   5  -8   2  122.09   13.50
   5  -8   2   95.59   12.10
  -6   8  -2   10.20    8.80
   6  -8   2    6.40    5.50
   6  -8   2   13.60    6.70
   6  -8   2    9.10    7.20
   6  -8   2    0.20    9.20
   6  -8   2   27.30   11.00
   6  -8   2   20.00    6.70
  13   7  -2   -6.20   16.50
  13   7  -2  -11.60   11.40
  13   7  -2  -18.90    9.20
  13   7  -2    8.90    7.90
  13   7  -2   10.10    9.90
 -13  -7   2   -1.40   11.40
 -13  -7   2    2.50   15.00
 -13  -7   2    3.90    8.80
 -13  -7   2    7.20    9.90
  12   7  -2   16.20    8.50
  12   7  -2   18.90    6.50
  12   7  -2    4.60    8.40
  12   7  -2   -5.40   11.20
  12   7  -2    4.80   10.20
  12   7  -2    3.20    8.30
  12   7  -2   19.40    8.40
 -12  -7   2    4.60    8.90
 -12  -7   2    5.90    7.80
 -12  -7   2   23.10    9.70
 -12  -7   2    9.00   14.10
 -12  -7   2   -2.40   10.00
  11   7  -2    7.70    4.80
  11   7  -2    8.30   11.20
  11   7  -2   14.30    7.50
  11   7  -2   -1.80    7.80
  11   7  -2    9.70    8.40
 -11  -7   2   20.50   11.00
 -11  -7   2   13.20    7.00
 -11  -7   2    6.60    7.60
 -11  -7   2   10.00    9.40
 -11  -7   2   12.20    6.20
  10   7  -2   61.69   10.30
  10   7  -2   61.79   10.40
  10   7  -2   80.69   11.00
  10   7  -2   47.40    8.30
  10   7  -2   44.10    7.60
  10   7  -2   48.80    9.80
  10   7  -2   61.39    7.80
  10   7  -2   63.69    9.50
 -10  -7   2   34.30    9.10
 -10  -7   2   50.19    9.10
 -10  -7   2   49.99    9.40
 -10  -7   2   61.99   11.40
 -10  -7   2   62.49    9.20
 -10  -7   2   44.40    9.00
   9   7  -2   48.60    8.20
   9   7  -2   44.70    6.20
   9   7  -2   46.20    7.70
   9   7  -2   45.10    8.10
   9   7  -2   48.50    8.20
   9   7  -2   47.10    6.30
   9   7  -2   53.29    6.20
   9   7  -2   47.20    8.70
   9   7  -2   35.30    6.50
  -9  -7   2   43.20    9.50
  -9  -7   2   44.80    8.30
  -9  -7   2   64.49   10.20
  -9  -7   2   45.60    8.10
  -9  -7   2   40.40    9.00
  -9  -7   2   50.79    9.10
   8   7  -2    0.50    2.20
   8   7  -2   -5.00    2.40
   8   7  -2    5.00    5.60
   8   7  -2   -1.20    3.90
   8   7  -2   -0.20    6.10
  -8  -7   2   -5.20    4.70
  -8  -7   2   11.90    6.40
  -8  -7   2    0.40    4.70
  -8  -7   2   -3.10    5.60
  -8  -7   2    0.00    4.40
   7   7  -2   96.99   12.30
   7   7  -2  107.89   11.80
   7   7  -2  114.59   10.80
   7   7  -2  100.59   13.10
   7   7  -2  112.19   12.80
  -7  -7   2  110.29   12.40
  -7  -7   2  111.29   13.20
  -7  -7   2  114.09   12.10
  -7  -7   2  114.49   12.00
  -7  -7   2  117.79   11.50
  -7  -7   2  122.09   12.20
   6   7  -2   56.49    8.50
   6   7  -2   47.10    7.80
   6   7  -2   38.80    6.00
   6   7  -2   48.20    7.50
   6   7  -2   45.90    7.40
  -6  -7   2   61.49    8.20
  -6  -7   2   58.69    8.70
  -6  -7   2   61.39    8.40
  -6  -7   2   55.99    8.50
  -6  -7   2   34.30    6.50
  -6  -7   2   58.79    8.60
   5   7  -2  256.37   17.40
   5   7  -2  221.78   17.10
   5   7  -2  220.28   17.20
   5   7  -2  246.28   18.20
   5   7  -2  249.38   19.20
  -5  -7   2  260.07   18.80
  -5  -7   2  240.68   18.60
  -5  -7   2  228.98   17.80
  -5  -7   2  286.77   18.40
  -5  -7   2  244.28   18.10
   4   7  -2  627.84   38.60
   4   7  -2  665.13   37.20
   4   7  -2  621.74   37.20
   4   7  -2  671.53   39.70
   4   7  -2  626.54   37.00
  -4  -7   2  625.74   38.90
  -4  -7   2  640.14   38.60
  -4  -7   2  621.84   37.00
  -4  -7   2  592.54   38.60
  -4  -7   2  537.55   38.40
  -4  -7   2  659.53   37.80
  -4  -7   2  589.34   37.60
   3   7  -2    3.20    4.50
   3   7  -2   12.30    3.10
   3   7  -2   10.00    2.80
   3   7  -2    8.80    3.90
   3   7  -2    8.70    3.30
  -3  -7   2    7.70    3.20
  -3  -7   2    4.10    3.20
  -3  -7   2   11.30    4.70
  -3  -7   2    6.90    4.00
  -3  -7   2    5.30    3.00
  -3  -7   2    8.30    2.40
  -3  -7   2    6.10    4.00
  -3  -7   2    6.10    2.70
   2   7  -2  157.18   10.10
   2   7  -2  149.39   13.40
   2   7  -2  140.19   12.80
   2   7  -2  151.58   10.80
   2   7  -2  148.19   10.10
  -2  -7   2  140.59   13.40
  -2  -7   2  136.39   11.20
  -2  -7   2  154.68   12.70
  -2  -7   2  137.79   10.60
  -2  -7   2  165.58   11.30
  -2  -7   2  150.98   13.10
  -2  -7   2  137.59   10.60
   1   7  -2    2.40    3.80
  -1  -7   2   -4.70    2.40
  -1  -7   2   -1.50    3.70
  -1  -7   2    4.40    3.80
  -1  -7   2    2.50    2.30
  -1  -7   2    5.00    4.30
  -1  -7   2   -0.20    2.40
  -1  -7   2   -3.10    2.50
   0   7  -2  117.99   11.30
   0  -7   2  121.99    9.00
   0  -7   2  108.69    8.80
   0  -7   2  123.69    9.20
   0  -7   2  112.39   11.80
   0  -7   2  121.09   11.70
   0  -7   2  100.89   12.20
   0  -7   2  102.59   10.10
  -1   7  -2   12.80    4.40
  -1   7  -2   18.90    5.70
   1  -7   2    7.80    5.40
   1  -7   2   17.80    3.20
   1  -7   2   12.60    5.20
   1  -7   2   12.30    4.10
   1  -7   2    5.00    4.80
   1  -7   2   11.00    3.80
   1  -7   2   23.50    5.60
   1  -7   2   16.20    3.40
   1  -7   2   15.20    3.40
  -2   7  -2   89.89   10.10
  -2   7  -2   74.59   10.50
   2  -7   2   91.49    8.90
   2  -7   2  100.99   10.60
   2  -7   2   86.79   10.80
   2  -7   2   98.69    9.20
   2  -7   2  100.09   11.30
   2  -7   2   82.49    8.30
   2  -7   2   82.19   11.60
   2  -7   2   83.89   12.50
   2  -7   2   70.39    7.50
  -3   7  -2  189.68   16.60
   3  -7   2  184.38   17.90
   3  -7   2  202.78   15.80
   3  -7   2  174.78   13.80
   3  -7   2  178.58   16.90
   3  -7   2  192.08   13.80
   3  -7   2  190.78   18.50
   3  -7   2  222.78   15.30
  -4   7  -2   45.90    8.60
   4  -7   2   59.09    9.40
   4  -7   2   57.39    7.80
   4  -7   2   56.89    8.20
   4  -7   2   58.99   11.00
   4  -7   2   47.80    9.10
   4  -7   2   46.30    6.70
   4  -7   2   51.79   10.60
  -5   7  -2  121.39   15.90
   5  -7   2  139.09   15.10
   5  -7   2  160.98   12.50
   5  -7   2  120.89   16.00
   5  -7   2  148.89   14.20
   5  -7   2  155.98   13.20
   5  -7   2  136.19   19.20
   5  -7   2  124.29   13.50
  -6   7  -2  -12.50    7.10
   6  -7   2    1.20    5.50
   6  -7   2   -0.90    6.20
   6  -7   2   -1.30    5.80
   6  -7   2   -0.60    4.30
   6  -7   2    3.70    5.10
   6  -7   2   -3.90    8.10
  -7   7  -2   36.40    8.90
   7  -7   2   44.20    8.60
   7  -7   2   63.39   12.30
   7  -7   2   20.20    8.20
   7  -7   2   42.10    7.80
  13   6  -2    5.70   11.10
  13   6  -2    0.40    8.40
  13   6  -2    4.80   11.60
  13   6  -2    2.00   12.50
  13   6  -2   10.80   12.70
  13   6  -2    7.60   16.30
 -13  -6   2   -4.90   10.70
 -13  -6   2    8.00    8.70
 -13  -6   2    3.80   13.80
  12   6  -2   32.40    9.80
  12   6  -2   42.90   10.70
  12   6  -2   10.30    9.10
  12   6  -2   19.90    6.90
  12   6  -2   25.10   13.30
  12   6  -2   24.00    7.80
  12   6  -2   28.80    9.80
 -12  -6   2   26.20    9.70
 -12  -6   2   15.30    7.20
 -12  -6   2   18.00    9.10
 -12  -6   2   30.10   13.80
 -12  -6   2   35.90    9.90
  11   6  -2   67.39   12.80
  11   6  -2   88.19   14.20
  11   6  -2   54.59    9.10
  11   6  -2   46.60    7.00
  11   6  -2   73.19    9.50
  11   6  -2   62.49   10.30
  11   6  -2   46.70   15.60
 -11  -6   2   40.90    8.40
 -11  -6   2   43.90    8.80
 -11  -6   2   51.19    8.50
 -11  -6   2   46.10   10.30
 -11  -6   2   55.09   10.00
  10   6  -2   72.89   11.40
  10   6  -2   60.59    9.40
  10   6  -2   75.19    8.60
  10   6  -2   82.39   13.10
  10   6  -2   82.09   13.40
  10   6  -2   61.19   10.30
  10   6  -2   76.19   12.30
 -10  -6   2   77.99   12.30
 -10  -6   2   77.09   10.20
 -10  -6   2   52.09    9.60
 -10  -6   2   44.40   10.90
 -10  -6   2   55.49    8.90
 -10  -6   2   81.49   12.00
   9   6  -2   55.59    8.20
   9   6  -2   57.19    8.50
   9   6  -2   42.50    7.40
   9   6  -2   51.69    7.70
   9   6  -2   54.09    6.60
   9   6  -2   54.79    8.80
   9   6  -2   62.79    9.60
   9   6  -2   50.29    8.50
  -9  -6   2   49.90    7.50
  -9  -6   2   46.80    7.40
  -9  -6   2   40.40    8.20
  -9  -6   2   74.99   10.30
  -9  -6   2   31.00    8.20
  -9  -6   2   38.10    7.80
   8   6  -2   15.40    3.20
   8   6  -2   12.00    5.50
   8   6  -2   19.00    6.20
   8   6  -2   19.80    3.40
   8   6  -2    5.10    5.30
   8   6  -2   21.80    5.20
   8   6  -2    7.90    5.70
   8   6  -2   15.30    4.90
  -8  -6   2   11.60    5.70
  -8  -6   2   28.70    9.30
  -8  -6   2   19.30    5.50
  -8  -6   2   13.50    6.00
  -8  -6   2   22.30    6.50
  -8  -6   2   14.70    4.70
   7   6  -2  325.07   22.10
   7   6  -2  371.56   25.30
   7   6  -2  373.06   26.10
   7   6  -2  390.36   26.20
   7   6  -2  431.46   22.60
   7   6  -2  423.36   25.90
   7   6  -2  401.16   26.60
   7   6  -2  352.26   26.50
  -7  -6   2  397.46   26.50
  -7  -6   2  366.06   26.20
  -7  -6   2  393.26   25.90
  -7  -6   2  354.96   25.10
  -7  -6   2  385.16   26.50
  -7  -6   2  392.86   26.20
   6   6  -2  107.89   10.90
   6   6  -2  106.39    9.60
   6   6  -2   86.59    9.70
   6   6  -2  109.79   10.80
   6   6  -2  107.19    6.70
   6   6  -2   94.39   10.90
   6   6  -2  101.19    6.40
  -6  -6   2   86.99   10.00
  -6  -6   2  109.79    9.90
  -6  -6   2  108.09   10.80
  -6  -6   2   98.49   11.00
  -6  -6   2   80.99   10.00
  -6  -6   2   89.89   10.40
   5   6  -2  189.68   13.70
   5   6  -2  218.68   15.90
   5   6  -2  188.18   15.20
   5   6  -2  185.18   14.40
   5   6  -2  156.88   13.60
  -5  -6   2  181.48   14.60
  -5  -6   2  199.58   15.60
  -5  -6   2  179.48   14.10
  -5  -6   2  201.98   14.50
  -5  -6   2  178.68   14.20
  -5  -6   2  183.98   13.90
   4   6  -2  231.78   16.60
   4   6  -2  237.58   17.10
   4   6  -2  265.17   18.20
   4   6  -2  243.58   16.20
  -4  -6   2  203.98   16.80
  -4  -6   2  260.47   16.30
  -4  -6   2  248.78   17.90
  -4  -6   2  242.48   16.90
  -4  -6   2  241.38   17.00
  -4  -6   2  242.48   17.20
   3   6  -2   69.19    6.30
   3   6  -2   58.79    4.70
   3   6  -2   62.39    6.40
   3   6  -2   46.00    7.80
   3   6  -2   60.49    6.30
  -3  -6   2   62.69    7.20
  -3  -6   2   53.89    8.30
  -3  -6   2   54.29    6.30
  -3  -6   2   58.19    4.90
  -3  -6   2   55.99    7.30
  -3  -6   2   57.99    8.00
  -3  -6   2   53.99    6.30
  -3  -6   2   56.09    5.80
   2   6  -2 1149.19   62.19
   2   6  -2 1002.70   59.39
   2   6  -2  952.00   62.89
   2   6  -2 1068.89   59.29
   2   6  -2 1099.29   59.69
  -2  -6   2 1051.99   61.59
  -2  -6   2 1014.30   61.09
  -2  -6   2 1077.29   59.99
  -2  -6   2 1092.29   60.19
  -2  -6   2 1120.19   61.79
  -2  -6   2 1026.10   59.29
   1   6  -2 1198.08   64.69
   1   6  -2 1177.38   64.69
   1   6  -2 1212.68   67.89
  -1  -6   2 1141.09   65.89
  -1  -6   2 1086.39   70.29
  -1  -6   2 1140.09   67.69
  -1  -6   2 1232.08   65.49
  -1  -6   2 1067.89   67.59
  -1  -6   2 1223.08   66.19
  -1  -6   2 1239.88   66.09
   0   6  -2  260.57   18.10
   0   6  -2  252.67   17.40
   0  -6   2  229.58   18.80
   0  -6   2  255.87   18.00
   0  -6   2  229.58   15.30
   0  -6   2  245.58   16.80
   0  -6   2  229.08   15.70
   0  -6   2  251.17   15.80
   0  -6   2  259.67   18.30
  -1   6  -2   51.89    7.80
  -1   6  -2   51.99    7.00
   1  -6   2   45.50    6.00
   1  -6   2   31.10    5.80
   1  -6   2   47.00    5.80
   1  -6   2   51.99    7.80
   1  -6   2   52.59    8.00
   1  -6   2   54.99    5.80
   1  -6   2   44.60    7.30
   1  -6   2   46.00    5.20
  -2   6  -2  137.59   11.60
  -2   6  -2  140.99   12.40
   2  -6   2  134.59   12.60
   2  -6   2  135.89   10.10
   2  -6   2  121.29   12.60
   2  -6   2  143.09   10.80
   2  -6   2  123.99   12.20
   2  -6   2  139.09   10.70
   2  -6   2  145.59   13.80
   2  -6   2  132.39   10.30
   2  -6   2  139.89   11.60
  -3   6  -2    2.70    4.10
   3  -6   2    0.90    3.30
   3  -6   2    6.00    2.80
   3  -6   2   19.20    6.40
   3  -6   2   10.60    3.20
   3  -6   2    7.30    4.30
   3  -6   2    3.60    3.60
   3  -6   2    7.70    3.90
   3  -6   2    2.30    5.30
  -4   6  -2    0.20    4.70
   4  -6   2   -1.10    3.70
   4  -6   2   -1.10    3.40
   4  -6   2   -2.60    3.30
   4  -6   2    9.90    6.00
   4  -6   2   -2.80    4.10
   4  -6   2   -5.70    5.00
   4  -6   2    5.90    6.10
  -5   6  -2   82.49   12.00
   5  -6   2   67.09   10.80
   5  -6   2   75.39   10.20
   5  -6   2   59.29    9.90
   5  -6   2   87.89   14.40
   5  -6   2   89.39    8.60
   5  -6   2   89.69    9.80
   5  -6   2   58.19    9.90
   5  -6   2   81.09    8.80
  -6   6  -2    2.00    6.50
   6  -6   2    5.40    5.60
   6  -6   2   -1.60    3.90
   6  -6   2    2.40    3.60
   6  -6   2   15.40    8.70
   6  -6   2    1.80    5.00
   6  -6   2    5.50    7.30
  -7   6  -2   35.10    8.60
   7  -6   2   28.00    7.50
   7  -6   2   31.20    6.50
   7  -6   2   40.10    7.70
  -8   6  -2    0.50    9.80
   8  -6   2   23.40   11.20
   8  -6   2   -9.60    8.40
   8  -6   2    5.70    7.90
   8  -6   2   12.60    7.90
  13   5  -2   -6.40   15.10
  13   5  -2    4.30    8.30
  13   5  -2   -8.80   13.70
  13   5  -2   -8.30   10.20
  13   5  -2   -5.50   11.70
  13   5  -2   -6.10   10.70
  13   5  -2  -18.60    8.70
 -13  -5   2  -21.20   14.60
 -13  -5   2  -12.70    7.80
 -13  -5   2  -13.10   10.60
  12   5  -2   11.50    8.50
  12   5  -2    5.90   10.40
  12   5  -2   26.60   12.30
  12   5  -2   -4.50    6.80
  12   5  -2    2.50    6.70
  12   5  -2   14.80    9.70
  12   5  -2   16.20    9.20
 -12  -5   2   -7.90    8.70
 -12  -5   2    5.70    8.00
 -12  -5   2    1.10    6.80
 -12  -5   2   10.20    9.70
  11   5  -2   -6.00    6.10
  11   5  -2    0.80    8.90
  11   5  -2   11.10    7.90
  11   5  -2    8.90    7.90
  11   5  -2    4.40    5.10
  11   5  -2    5.00    7.30
 -11  -5   2    7.10    6.60
 -11  -5   2    8.90   10.10
 -11  -5   2    9.80    6.90
 -11  -5   2    8.60    5.80
 -11  -5   2   10.70    7.60
  10   5  -2    8.50    6.50
  10   5  -2    6.30    6.00
  10   5  -2    3.40    6.30
  10   5  -2   14.60    6.90
  10   5  -2   27.10    8.40
  10   5  -2   20.80    6.40
  10   5  -2   10.10    4.00
  10   5  -2    0.30    8.00
 -10  -5   2    5.20    9.30
 -10  -5   2    8.40    7.70
 -10  -5   2    5.40    5.50
 -10  -5   2   12.80    6.10
 -10  -5   2   11.30    6.70
 -10  -5   2    5.40    5.00
   9   5  -2   22.60    6.20
   9   5  -2   15.50    6.70
   9   5  -2   22.00    7.00
   9   5  -2   25.20    5.40
   9   5  -2   26.40    5.60
   9   5  -2   27.60    4.60
   9   5  -2   32.30    8.60
  -9  -5   2   16.20    6.10
  -9  -5   2   23.80    7.80
  -9  -5   2   27.00    6.30
  -9  -5   2   14.70    4.70
  -9  -5   2   22.10    6.30
  -9  -5   2   15.60    6.50
   8   5  -2   55.69    8.90
   8   5  -2   51.29    8.20
   8   5  -2   58.89    8.80
   8   5  -2   47.20    7.90
   8   5  -2   51.19    7.00
   8   5  -2   60.89    9.20
   8   5  -2   44.20    6.80
   8   5  -2   61.89    6.90
  -8  -5   2   50.99    7.70
  -8  -5   2   46.10   10.20
  -8  -5   2   42.00    6.60
  -8  -5   2   64.59   10.20
  -8  -5   2   44.60    7.30
  -8  -5   2   62.49    9.60
   7   5  -2   98.79   10.40
   7   5  -2  117.79    8.70
   7   5  -2  107.29   10.70
   7   5  -2  115.79   11.20
   7   5  -2  103.29   10.60
   7   5  -2  119.69   12.20
   7   5  -2  101.99   11.30
   7   5  -2  100.59    8.50
  -7  -5   2   93.99   11.10
  -7  -5   2   86.59   10.40
  -7  -5   2  114.29   11.50
  -7  -5   2  105.09   10.90
  -7  -5   2   99.99   10.10
  -7  -5   2   88.59   11.10
   6   5  -2  262.37   19.20
   6   5  -2  288.57   20.10
   6   5  -2  299.17   20.50
   6   5  -2  282.77   17.00
   6   5  -2  243.98   20.40
   6   5  -2  285.27   17.30
   6   5  -2  326.17   20.50
  -6  -5   2  291.17   20.40
  -6  -5   2  271.97   20.10
  -6  -5   2  282.47   20.10
  -6  -5   2  269.77   19.60
  -6  -5   2  286.07   20.00
  -6  -5   2  291.97   19.40
   5   5  -2  108.99    7.20
   5   5  -2   93.99   10.00
   5   5  -2  123.89   10.70
   5   5  -2  117.59   10.50
   5   5  -2  109.59    9.30
  -5  -5   2  100.49   10.10
  -5  -5   2  111.99    9.90
  -5  -5   2  124.79   10.60
  -5  -5   2  118.79    9.60
  -5  -5   2   99.69    9.70
   4   5  -2  165.58   11.00
   4   5  -2  195.98   13.40
   4   5  -2  200.98   14.50
   4   5  -2  213.18   14.00
   4   5  -2  161.88   14.10
   4   5  -2  191.98   13.80
  -4  -5   2  194.78   11.20
  -4  -5   2  191.08   14.10
  -4  -5   2  185.88   13.90
  -4  -5   2  239.28   14.90
  -4  -5   2  208.58   14.80
  -4  -5   2  224.58   14.50
  -4  -5   2  188.98   13.40
   3   5  -2  110.49    7.70
   3   5  -2  134.79    9.60
   3   5  -2  150.98   11.30
   3   5  -2  134.69   10.20
   3   5  -2  119.09    9.80
  -3  -5   2  118.49   10.10
  -3  -5   2  128.69    9.90
  -3  -5   2  131.69    7.90
  -3  -5   2  129.89   10.80
  -3  -5   2  132.89   10.10
  -3  -5   2  129.59    9.30
  -3  -5   2  110.39   10.10
   2   5  -2   47.70    5.10
   2   5  -2   41.20    5.70
   2   5  -2   36.00    3.80
   2   5  -2   45.20    4.50
   2   5  -2   38.70    5.70
   2   5  -2   33.70    6.00
  -2  -5   2   41.50    6.00
  -2  -5   2   38.60    4.20
  -2  -5   2   47.60    6.20
  -2  -5   2   36.60    4.00
  -2  -5   2   47.00    4.90
  -2  -5   2   41.90    4.70
  -2  -5   2   34.60    5.60
   1   5  -2  354.36   21.70
   1   5  -2  379.56   23.70
   1   5  -2  388.76   21.70
   1   5  -2  391.76   24.00
   1   5  -2  345.07   22.00
   1   5  -2  343.77   21.50
  -1  -5   2  343.57   23.40
  -1  -5   2  349.57   22.30
  -1  -5   2  379.86   23.60
  -1  -5   2  380.36   22.50
  -1  -5   2  390.56   21.80
  -1  -5   2  402.56   24.10
  -1  -5   2  373.96   22.30
   0   5  -2  414.96   25.20
   0   5  -2  428.56   23.50
   0   5  -2  398.76   25.90
   0   5  -2  409.56   26.50
   0  -5   2  406.26   25.80
   0  -5   2  419.36   24.50
   0  -5   2  418.76   25.30
   0  -5   2  407.66   24.60
   0  -5   2  423.56   27.00
  -1   5  -2   89.49    8.50
  -1   5  -2  100.29    9.50
   1  -5   2  111.29    7.70
   1  -5   2   94.79    9.40
   1  -5   2   99.29    9.00
   1  -5   2   89.49    9.60
   1  -5   2  105.59    8.90
   1  -5   2   93.89    7.40
   1  -5   2  102.89    9.40
  -2   5  -2   11.90    3.80
  -2   5  -2   12.10    3.60
   2  -5   2    4.90    3.40
   2  -5   2   16.40    3.00
   2  -5   2   14.90    3.40
   2  -5   2   16.70    4.30
   2  -5   2   22.10    5.10
   2  -5   2   17.00    3.40
   2  -5   2   16.20    3.10
   2  -5   2   10.40    2.70
  -3   5  -2   86.39    9.40
  -3   5  -2   85.29    7.80
   3  -5   2   72.89    9.40
   3  -5   2   75.59   10.00
   3  -5   2   65.39    7.60
   3  -5   2   83.89   10.80
   3  -5   2   84.59    8.20
   3  -5   2   69.49    7.20
   3  -5   2   79.29    7.70
  -4   5  -2   44.90    7.30
   4  -5   2   44.00    6.30
   4  -5   2   39.70    6.30
   4  -5   2   48.50    7.60
   4  -5   2   44.10    8.20
   4  -5   2   43.10    7.20
   4  -5   2   53.49    8.00
   4  -5   2   47.00    8.10
  -5   5  -2   66.79    9.30
   5  -5   2   46.60    6.60
   5  -5   2   56.09    9.20
   5  -5   2   39.30    7.70
   5  -5   2   40.10    7.40
   5  -5   2   56.39    8.40
   5  -5   2   50.09    8.30
   5  -5   2   60.69    7.70
   5  -5   2   65.29    7.40
  -6   5  -2  229.38   19.30
   6  -5   2  237.98   17.50
   6  -5   2  221.88   20.50
   6  -5   2  227.78   19.90
   6  -5   2  204.18   19.80
   6  -5   2  226.38   18.00
   6  -5   2  228.68   17.70
  -7   5  -2   73.29   10.40
   7  -5   2   85.09   12.40
   7  -5   2   63.39   10.60
   7  -5   2   68.39    8.90
  -8   5  -2   57.89    9.40
   8  -5   2   56.09   10.00
   8  -5   2   44.00   10.50
   8  -5   2   57.39    9.10
   8  -5   2   58.99    9.00
  -9   5  -2    6.40    9.50
   9  -5   2   19.60    8.80
   9  -5   2   19.80    8.20
   9  -5   2   13.40   11.20
   9  -5   2   21.50    9.20
  13   4  -2   -5.50   11.20
  13   4  -2   13.90   12.60
  13   4  -2    9.20   11.90
 -13  -4   2   -4.60    7.70
 -13  -4   2   14.70   10.70
 -13  -4   2   -0.90   14.00
  12   4  -2   23.90    7.50
  12   4  -2    7.50    8.60
  12   4  -2   22.60   11.60
  12   4  -2   10.30    6.50
  12   4  -2   33.90    9.30
  12   4  -2    6.50   11.20
  12   4  -2   22.10    9.40
 -12  -4   2   22.70    9.60
 -12  -4   2   -5.00   10.40
 -12  -4   2   16.40    6.40
  11   4  -2    5.80    9.80
  11   4  -2   13.90    8.70
  11   4  -2   14.30    7.60
  11   4  -2    6.60    6.90
  11   4  -2   12.40   11.20
  11   4  -2   12.60    5.50
  11   4  -2   16.80    5.50
 -11  -4   2   20.50    8.10
 -11  -4   2   16.60    6.70
 -11  -4   2    8.80    5.80
 -11  -4   2    5.80   10.20
 -11  -4   2   10.80    7.70
  10   4  -2   15.80    5.30
  10   4  -2    9.60    6.10
  10   4  -2   27.20    7.50
  10   4  -2   19.20    6.40
  10   4  -2   15.90    8.40
  10   4  -2   17.10    8.40
  10   4  -2   26.10    7.70
  10   4  -2   27.60    5.40
 -10  -4   2   19.90    5.60
 -10  -4   2   28.40    8.20
 -10  -4   2   16.60    5.60
 -10  -4   2   16.60    6.80
 -10  -4   2   22.80    5.40
 -10  -4   2   22.00    9.10
   9   4  -2  106.89   12.20
   9   4  -2  111.59   13.10
   9   4  -2  123.89   11.20
   9   4  -2  107.49   13.30
   9   4  -2   78.39   13.20
   9   4  -2   85.49   10.00
   9   4  -2   92.39   10.90
   9   4  -2   97.99   11.40
  -9  -4   2  108.59   12.30
  -9  -4   2   74.29   13.00
  -9  -4   2   90.19   14.10
  -9  -4   2   97.59   12.50
  -9  -4   2   95.29   11.20
  -9  -4   2   95.29   10.70
   8   4  -2   -3.30    3.60
   8   4  -2   -2.00    4.40
   8   4  -2    6.50    3.10
   8   4  -2    2.90    3.90
   8   4  -2   -4.10    5.20
   8   4  -2   -1.60    4.00
   8   4  -2   -0.20    5.40
  -8  -4   2    6.30    5.60
  -8  -4   2    5.80    4.30
  -8  -4   2   -0.30    5.90
  -8  -4   2    0.50    4.70
  -8  -4   2   -2.20    3.10
  -8  -4   2    4.30    4.60
   7   4  -2    1.00    3.80
   7   4  -2    2.60    4.20
   7   4  -2    8.00    8.20
   7   4  -2    4.40    2.90
   7   4  -2    4.30    3.30
   7   4  -2    6.00    3.30
   7   4  -2    3.30    2.70
   7   4  -2    0.10    3.00
  -7  -4   2    2.70    3.60
  -7  -4   2    0.10    3.20
  -7  -4   2    6.20    3.90
  -7  -4   2   -1.30    3.30
  -7  -4   2   -2.20    3.80
  -7  -4   2   -5.10    4.20
   6   4  -2   83.79    8.20
   6   4  -2   85.29    8.70
   6   4  -2   84.39    9.20
   6   4  -2   91.19    8.70
   6   4  -2   61.59    9.10
   6   4  -2   83.69    7.20
  -6  -4   2   81.09    9.20
  -6  -4   2   70.79    8.80
  -6  -4   2   74.09    9.30
  -6  -4   2  108.99    9.50
  -6  -4   2   87.49    8.80
  -6  -4   2   88.69    8.30
   5   4  -2  137.59   11.60
   5   4  -2  149.39    9.30
   5   4  -2  123.39   10.80
   5   4  -2  137.29   11.50
   5   4  -2  130.09   11.50
   5   4  -2  153.48   11.40
   5   4  -2  126.39   10.60
  -5  -4   2  145.39   11.50
  -5  -4   2  138.89   11.00
  -5  -4   2  138.29   11.40
  -5  -4   2  152.48   11.70
  -5  -4   2  137.89   11.40
   4   4  -2  342.17   24.90
   4   4  -2  413.76   25.30
   4   4  -2  423.86   24.80
   4   4  -2  394.06   25.00
   4   4  -2  373.16   22.90
  -4  -4   2  434.46   25.40
  -4  -4   2  454.05   25.10
  -4  -4   2  380.56   25.20
  -4  -4   2  354.36   25.10
  -4  -4   2  463.05   25.50
  -4  -4   2  434.26   24.90
   3   4  -2  217.18   15.10
   3   4  -2  246.98   15.10
   3   4  -2  251.07   14.80
   3   4  -2  204.58   12.50
   3   4  -2  203.98   14.30
   3   4  -2  196.58   13.90
  -3  -4   2  202.88   14.60
  -3  -4   2  233.88   12.60
  -3  -4   2  196.68   14.40
  -3  -4   2  217.08   14.60
  -3  -4   2  226.78   15.10
  -3  -4   2  221.38   14.80
  -3  -4   2  214.98   14.00
   2   4  -2    0.10    1.90
   2   4  -2   -0.80    1.40
   2   4  -2    0.40    1.40
   2   4  -2    0.20    1.80
   2   4  -2    1.70    1.90
   2   4  -2    3.10    1.30
  -2  -4   2    1.80    1.70
  -2  -4   2    1.00    1.20
  -2  -4   2    2.80    1.50
  -2  -4   2    4.00    2.30
  -2  -4   2    3.80    2.40
  -2  -4   2    4.20    1.80
  -2  -4   2    2.00    2.00
   1   4  -2   11.40    3.00
   1   4  -2    8.20    2.40
   1   4  -2   11.30    2.30
   1   4  -2   13.10    2.40
   1   4  -2    7.80    1.80
   1   4  -2   14.40    2.60
  -1  -4   2   10.80    1.90
  -1  -4   2   11.90    2.10
  -1  -4   2   12.80    3.00
  -1  -4   2   15.10    3.00
  -1  -4   2    8.10    2.30
  -1  -4   2    9.90    2.40
  -1  -4   2    9.30    2.50
   0   4  -2  421.96   23.90
   0   4  -2  395.26   21.80
   0   4  -2  381.66   22.80
   0   4  -2  380.76   23.70
   0   4  -2  385.96   21.80
   0  -4   2  400.46   23.10
   0  -4   2  330.37   21.50
   0  -4   2  366.46   22.20
   0  -4   2  364.46   23.70
   0  -4   2  394.56   22.60
   0  -4   2  360.66   23.10
  -1   4  -2 2054.69  113.89
  -1   4  -2 2164.28  113.89
  -1   4  -2 2191.88  116.79
  -1   4  -2 2146.59  115.69
  -1   4  -2 2131.09  115.99
   1  -4   2 1923.71  114.39
   1  -4   2 2095.39  114.49
   1  -4   2 2118.89  115.89
   1  -4   2 2198.18  116.79
   1  -4   2 1929.51  116.19
   1  -4   2 2269.07  114.89
   1  -4   2 2064.09  116.29
   1  -4   2 2019.90  115.39
   1  -4   2 1995.10  114.89
  -2   4  -2   39.30    6.00
  -2   4  -2   26.90    5.10
  -2   4  -2   33.20    5.20
  -2   4  -2   32.30    3.40
  -2   4  -2   37.00    3.60
   2  -4   2   34.70    4.60
   2  -4   2   28.50    4.60
   2  -4   2   33.10    5.30
   2  -4   2   27.30    5.50
   2  -4   2   29.70    5.00
   2  -4   2   35.40    4.50
   2  -4   2   35.50    4.20
  -3   4  -2  109.99    7.90
  -3   4  -2  120.39   10.80
  -3   4  -2  117.19    8.00
  -3   4  -2  124.89    9.50
   3  -4   2  114.19    8.90
   3  -4   2  117.99    9.70
   3  -4   2  108.79   10.80
   3  -4   2  120.79   10.60
   3  -4   2  123.09    8.80
   3  -4   2  116.39    9.10
   3  -4   2  108.89   11.20
  -4   4  -2    2.90    2.80
  -4   4  -2    5.10    2.20
  -4   4  -2    4.50    3.10
  -4   4  -2    6.30    2.50
   4  -4   2    8.90    2.80
   4  -4   2    1.30    3.90
   4  -4   2    2.20    2.40
   4  -4   2    7.50    3.00
   4  -4   2    5.30    4.40
   4  -4   2   10.10    3.50
   4  -4   2    6.00    3.80
  -5   4  -2  253.67   17.80
  -5   4  -2  246.08   15.70
  -5   4  -2  237.48   18.10
  -5   4  -2  250.07   15.70
  -5   4  -2  257.67   19.10
   5  -4   2  225.38   16.80
   5  -4   2  235.68   18.70
   5  -4   2  240.38   18.50
   5  -4   2  238.98   17.50
   5  -4   2  222.48   14.90
   5  -4   2  240.68   17.10
   5  -4   2  246.38   15.10
   5  -4   2  226.08   18.80
  -6   4  -2   22.90    4.90
  -6   4  -2   21.40    4.40
  -6   4  -2   25.60    5.70
  -6   4  -2   22.50    6.00
  -6   4  -2   16.90    5.50
   6  -4   2   22.50    6.10
   6  -4   2   28.10    7.40
   6  -4   2   27.20    5.60
   6  -4   2   32.10    6.60
   6  -4   2   33.10    6.20
   6  -4   2   13.50    4.90
  -7   4  -2   29.10    7.20
  -7   4  -2   23.70    6.30
  -7   4  -2   11.20    6.70
  -7   4  -2   22.00    5.00
  -7   4  -2   26.50    5.60
   7  -4   2   14.10    5.40
   7  -4   2   21.80    6.00
   7  -4   2   15.60    6.90
   7  -4   2   23.70   10.90
   7  -4   2   27.20    6.40
   7  -4   2   15.60    6.90
  -8   4  -2   -7.00    6.60
  -8   4  -2    4.80    5.20
  -8   4  -2    9.80    7.90
  -8   4  -2   -7.80    6.20
   8  -4   2   -6.00    6.20
   8  -4   2   -0.60    7.40
   8  -4   2    1.50    8.80
   8  -4   2   -9.50    6.60
   8  -4   2    7.00    6.00
  -9   4  -2   -1.20    7.50
  -9   4  -2   34.00    9.90
  -9   4  -2   18.00    7.10
   9  -4   2    6.30    9.20
   9  -4   2   11.10    7.20
   9  -4   2   13.80    8.20
   9  -4   2   13.40    9.90
 -10   4  -2    6.20    9.50
 -10   4  -2    4.10   10.20
  10  -4   2   -8.20   11.60
  10  -4   2    2.00    9.40
  10  -4   2   16.20    9.70
  13   3  -2    6.80   11.90
  13   3  -2   20.00   11.40
  13   3  -2   -3.20   10.00
 -13  -3   2   16.10   11.10
 -13  -3   2   17.30    8.70
  12   3  -2   20.80    5.20
  12   3  -2   27.10    9.20
  12   3  -2   23.50   10.00
  12   3  -2   15.00   12.30
  12   3  -2   23.50    7.40
  12   3  -2   10.20    9.20
 -12  -3   2   16.70   10.80
 -12  -3   2   -1.50    9.60
 -12  -3   2   28.50    6.90
  11   3  -2   57.89    9.60
  11   3  -2   72.79   12.10
  11   3  -2   90.19   12.50
  11   3  -2   74.99   10.80
  11   3  -2   73.59   12.10
  11   3  -2   86.29   12.80
 -11  -3   2   71.59   12.10
 -11  -3   2   46.20    9.20
 -11  -3   2   46.10   13.70
  10   3  -2  114.29   11.50
  10   3  -2  116.99   15.60
  10   3  -2  139.19   14.80
  10   3  -2  112.09   13.40
  10   3  -2  131.19   15.10
  10   3  -2  135.09   15.90
  10   3  -2  114.19   12.80
  10   3  -2  134.09   18.00
 -10  -3   2  121.79   14.70
 -10  -3   2  133.39   12.20
 -10  -3   2  130.19   16.40
 -10  -3   2  122.59   12.10
 -10  -3   2   96.69   14.40
   9   3  -2   55.89    9.10
   9   3  -2   37.30    6.20
   9   3  -2   44.70    8.60
   9   3  -2   53.19    7.80
   9   3  -2   44.40    7.20
   9   3  -2   73.49   11.00
   9   3  -2   59.49    8.60
   9   3  -2   54.19    9.20
  -9  -3   2   45.70    8.40
  -9  -3   2   70.59    8.30
  -9  -3   2   50.89    8.00
  -9  -3   2   71.59   11.40
  -9  -3   2   50.59    8.40
   8   3  -2   96.19   11.30
   8   3  -2  118.59   12.20
   8   3  -2  132.59   13.10
   8   3  -2  103.49   11.20
   8   3  -2  111.29   11.90
   8   3  -2   84.69    9.40
   8   3  -2  101.39   11.80
   8   3  -2  121.79   10.60
  -8  -3   2   94.19    9.70
  -8  -3   2  109.99   12.20
  -8  -3   2  111.99   11.90
  -8  -3   2  113.79   10.10
  -8  -3   2   99.49   11.80
  -8  -3   2  109.89   13.20
   7   3  -2  330.87   23.00
   7   3  -2  325.17   21.50
   7   3  -2  315.07   23.00
   7   3  -2  346.37   21.90
   7   3  -2  335.17   23.00
   7   3  -2  333.77   23.00
   7   3  -2  359.66   21.80
   7   3  -2  321.97   21.20
  -7  -3   2  297.37   23.60
  -7  -3   2  319.17   21.10
  -7  -3   2  368.76   23.90
  -7  -3   2  351.86   23.40
  -7  -3   2  304.17   21.10
  -7  -3   2  339.27   22.90
   6   3  -2  300.57   20.50
   6   3  -2  283.57   21.40
   6   3  -2  340.57   22.10
   6   3  -2  323.27   21.60
   6   3  -2  351.36   20.50
   6   3  -2  313.87   21.70
   6   3  -2  359.96   20.60
  -6  -3   2  303.27   22.00
  -6  -3   2  297.07   21.50
  -6  -3   2  316.97   21.40
  -6  -3   2  311.37   20.50
  -6  -3   2  326.27   22.10
  -6  -3   2  337.87   20.60
   5   3  -2  480.05   28.10
   5   3  -2  413.56   26.80
   5   3  -2  467.05   28.50
   5   3  -2  482.55   28.90
   5   3  -2  460.95   27.70
   5   3  -2  491.95   29.00
   5   3  -2  438.86   28.30
  -5  -3   2  491.05   28.80
  -5  -3   2  436.06   28.80
  -5  -3   2  402.96   27.50
  -5  -3   2  468.05   28.40
  -5  -3   2  460.25   28.80
  -5  -3   2  491.95   27.90
   4   3  -2   68.19    8.80
   4   3  -2   48.20    5.50
   4   3  -2   50.39    5.70
   4   3  -2   48.20    5.80
   4   3  -2   51.29    5.50
   4   3  -2   51.39    4.60
  -4  -3   2   54.59    6.00
  -4  -3   2   54.99    5.00
  -4  -3   2   59.29    5.80
  -4  -3   2   51.59    6.60
  -4  -3   2   59.19    6.10
  -4  -3   2   46.70    5.70
  -4  -3   2   50.29    6.10
   3   3  -2  379.76   23.00
   3   3  -2  392.66   23.40
   3   3  -2  357.76   23.10
   3   3  -2  379.76   21.70
   3   3  -2  403.16   23.50
  -3  -3   2  350.46   21.70
  -3  -3   2  429.16   23.50
  -3  -3   2  394.56   23.50
  -3  -3   2  362.16   23.30
  -3  -3   2  386.36   23.20
  -3  -3   2  390.96   22.90
   2   3  -2  171.08   10.10
   2   3  -2  175.08   11.60
   2   3  -2  170.18   12.00
   2   3  -2  174.18   10.80
   2   3  -2  170.58   11.40
  -2  -3   2  154.18   11.60
  -2  -3   2  188.78   11.50
  -2  -3   2  178.38   10.20
  -2  -3   2  163.88   11.70
  -2  -3   2  163.18   10.70
   1   3  -2    1.80    1.30
   1   3  -2    4.00    1.20
   1   3  -2    1.80    1.10
   1   3  -2    5.90    2.10
   1   3  -2    2.20    2.70
   1   3  -2    6.10    1.80
  -1  -3   2    2.80    1.30
  -1  -3   2    3.80    1.90
  -1  -3   2    0.60    1.40
  -1  -3   2    1.80    1.30
  -1  -3   2    3.10    1.10
  -1  -3   2    4.30    2.00
  -1  -3   2    0.70    1.70
   0   3  -2  277.47   15.60
   0   3  -2  269.57   15.50
   0   3  -2  263.67   16.00
   0   3  -2  268.37   16.90
   0   3  -2  262.77   16.80
   0  -3   2  240.98   15.00
   0  -3   2  261.37   16.90
   0  -3   2  255.77   16.40
   0  -3   2  254.47   16.00
   0  -3   2  272.57   15.90
   0  -3   2  277.07   16.20
  -1   3  -2 1338.87   73.99
  -1   3  -2 1387.96   75.69
  -1   3  -2 1381.16   75.19
  -1   3  -2 1340.17   73.89
   1  -3   2 1340.17   75.09
   1  -3   2 1308.27   74.39
   1  -3   2 1382.46   74.39
   1  -3   2 1354.16   75.59
   1  -3   2 1313.07   74.69
   1  -3   2 1327.67   73.79
  -2   3  -2  389.46   23.70
  -2   3  -2  417.86   23.70
  -2   3  -2  375.36   24.70
  -2   3  -2  399.96   23.30
  -2   3  -2  381.96   23.00
  -2   3  -2  416.36   25.20
   2  -3   2  417.66   24.90
   2  -3   2  414.76   24.90
   2  -3   2  440.26   25.50
   2  -3   2  408.86   23.70
   2  -3   2  391.86   23.60
   2  -3   2  392.96   23.60
   2  -3   2  391.66   23.80
  -3   3  -2  849.02   49.20
  -3   3  -2  904.01   51.69
  -3   3  -2  850.71   49.70
  -3   3  -2  861.21   50.99
  -3   3  -2  880.21   49.10
  -3   3  -2  784.22   49.70
   3  -3   2  945.21   51.39
   3  -3   2  882.01   49.90
   3  -3   2  855.41   49.00
   3  -3   2  911.31   49.90
   3  -3   2  878.11   49.80
   3  -3   2  917.41   51.29
  -4   3  -2   14.30    4.00
  -4   3  -2   15.80    3.00
  -4   3  -2   15.10    3.40
  -4   3  -2    9.20    3.60
  -4   3  -2   13.00    2.70
   4  -3   2   14.80    2.40
   4  -3   2   18.60    3.70
   4  -3   2   23.60    4.70
   4  -3   2   15.30    3.90
   4  -3   2   12.70    4.10
   4  -3   2   14.70    3.70
   4  -3   2   16.80    3.50
  -5   3  -2   21.70    4.30
  -5   3  -2   35.40    4.50
  -5   3  -2   25.30    4.00
  -5   3  -2   36.70    6.20
   5  -3   2   28.70    5.30
   5  -3   2   24.30    3.50
   5  -3   2   31.90    5.70
   5  -3   2   15.50    5.40
   5  -3   2   23.70    5.20
   5  -3   2   37.70    6.20
   5  -3   2   28.80    4.70
  -6   3  -2   59.19    8.30
  -6   3  -2   40.90    6.60
  -6   3  -2   49.30    7.20
  -6   3  -2   35.50    6.70
  -6   3  -2   35.10    6.40
   6  -3   2   33.40    7.00
   6  -3   2   32.50    7.00
   6  -3   2   33.80    6.10
   6  -3   2   37.80    6.60
   6  -3   2   54.59    7.60
   6  -3   2   44.20    6.80
  -7   3  -2    5.90    5.20
  -7   3  -2   -1.60    4.80
  -7   3  -2   10.10    5.30
  -7   3  -2    3.60    4.30
  -7   3  -2   -1.40    4.70
   7  -3   2   -1.20    4.50
   7  -3   2    0.70    4.80
   7  -3   2    3.60    5.90
   7  -3   2    8.40    4.80
   7  -3   2    7.80    6.20
   7  -3   2    4.20    6.70
  -8   3  -2   -0.60    5.60
  -8   3  -2    2.80    6.20
  -8   3  -2   -9.50    6.40
  -8   3  -2    0.90    5.00
   8  -3   2   -1.30    5.80
   8  -3   2    7.10    5.80
   8  -3   2   -0.50    6.50
   8  -3   2    2.00    7.80
   8  -3   2   -1.00    5.80
  -9   3  -2    7.50    8.50
  -9   3  -2   -9.40    6.60
  -9   3  -2    1.60    7.90
   9  -3   2    5.30    8.30
   9  -3   2  -10.50    7.10
   9  -3   2  -16.60    9.00
   9  -3   2   -7.10    7.40
   9  -3   2    6.60    7.80
 -10   3  -2    2.30    8.30
 -10   3  -2    2.50    8.40
 -10   3  -2    6.20   10.00
  10  -3   2  -13.80    9.30
  10  -3   2    1.40   10.10
  10  -3   2   18.50   10.60
  12   2  -2    0.30    9.50
  12   2  -2   -2.40    8.30
  12   2  -2    4.50   10.30
  12   2  -2  -18.10   10.70
  12   2  -2   -1.20    9.70
 -12  -2   2   11.70    9.40
 -12  -2   2    6.20    7.00
 -12  -2   2   14.30   11.40
  11   2  -2   17.50    8.70
  11   2  -2   34.80    8.40
  11   2  -2   10.70    8.00
  11   2  -2   41.80    9.80
  11   2  -2    4.40   10.30
  11   2  -2   34.30    8.00
 -11  -2   2   35.90    6.60
 -11  -2   2   31.50    8.20
 -11  -2   2   52.89    8.60
 -11  -2   2   33.00    9.40
  10   2  -2  219.58   18.80
  10   2  -2  244.78   20.80
  10   2  -2  254.57   15.80
  10   2  -2  195.48   20.60
  10   2  -2  222.38   20.60
  10   2  -2  208.68   18.70
  10   2  -2  208.48   19.80
 -10  -2   2  212.88   21.10
 -10  -2   2  219.08   17.00
 -10  -2   2  215.88   21.20
 -10  -2   2  246.28   20.30
   9   2  -2   16.80    5.70
   9   2  -2   17.00    6.20
   9   2  -2   14.00    5.90
   9   2  -2    1.40    4.50
   9   2  -2    7.70    7.30
   9   2  -2   10.80    5.80
   9   2  -2   14.60    3.80
   9   2  -2    7.60    6.00
  -9  -2   2    5.30    6.30
  -9  -2   2   18.90    6.50
  -9  -2   2   12.70    4.00
  -9  -2   2   22.80    7.60
  -9  -2   2    4.90    4.20
  -9  -2   2   15.20    5.30
   8   2  -2  153.38   13.70
   8   2  -2  149.79   15.50
   8   2  -2  139.49   11.80
   8   2  -2  167.58   15.20
   8   2  -2  124.69   13.50
   8   2  -2  152.88   14.50
   8   2  -2  173.68   14.30
   8   2  -2  175.58   14.50
  -8  -2   2  166.78   12.70
  -8  -2   2  174.78   14.70
  -8  -2   2  163.38   15.20
  -8  -2   2  172.08   12.30
  -8  -2   2  175.88   15.40
  -8  -2   2  159.48   15.90
   7   2  -2   73.29   10.50
   7   2  -2   96.59   10.20
   7   2  -2   94.29    9.60
   7   2  -2   81.39    9.00
   7   2  -2   83.89    9.10
   7   2  -2   80.59    8.20
   7   2  -2   96.89    9.00
   7   2  -2   84.19    9.50
  -7  -2   2   90.99    8.30
  -7  -2   2   88.29   10.10
  -7  -2   2   95.19    9.90
  -7  -2   2   87.09    7.90
  -7  -2   2   93.19   10.90
  -7  -2   2   78.99   10.20
   6   2  -2  293.57   20.50
   6   2  -2  333.97   19.50
   6   2  -2  291.57   20.30
   6   2  -2  305.77   19.50
   6   2  -2  319.47   20.90
   6   2  -2  273.57   20.60
  -6  -2   2  297.77   20.50
  -6  -2   2  307.77   21.00
  -6  -2   2  287.17   20.70
  -6  -2   2  286.27   18.80
  -6  -2   2  303.27   19.00
  -6  -2   2  291.77   20.40
   5   2  -2  665.03   39.00
   5   2  -2  639.24   38.80
   5   2  -2  683.03   38.00
   5   2  -2  677.53   39.10
   5   2  -2  616.24   37.80
   5   2  -2  602.74   38.80
   5   2  -2  688.73   37.70
  -5  -2   2  665.43   37.60
  -5  -2   2  656.73   37.70
  -5  -2   2  647.04   38.80
  -5  -2   2  672.73   39.00
  -5  -2   2  618.84   39.00
  -5  -2   2  643.44   39.00
   4   2  -2   38.10    4.00
   4   2  -2   32.00    4.80
   4   2  -2   35.70    5.30
   4   2  -2   22.40    4.20
   4   2  -2   34.70    4.20
   4   2  -2   37.10    4.90
   4   2  -2   36.60    4.90
  -4  -2   2   30.10    5.00
  -4  -2   2   34.10    4.90
  -4  -2   2   34.50    5.40
  -4  -2   2   32.90    4.60
   3   2  -2  987.10   54.19
   3   2  -2  896.11   53.69
   3   2  -2  967.00   53.39
   3   2  -2  955.50   53.79
   3   2  -2 1107.89   55.39
   3   2  -2  857.61   53.89
   3   2  -2  853.11   52.79
  -3  -2   2  975.40   54.09
  -3  -2   2  869.81   53.49
  -3  -2   2  955.30   53.99
  -3  -2   2  969.10   53.19
  -3  -2   2  932.41   53.69
  -3  -2   2 1079.99   53.09
  -3  -2   2  975.10   54.19
   2   2  -2  340.07   21.40
   2   2  -2  347.87   22.30
   2   2  -2  381.96   22.10
   2   2  -2  421.26   22.70
   2   2  -2  406.46   22.70
   2   2  -2  405.36   22.80
  -2  -2   2  373.36   22.60
  -2  -2   2  374.96   22.20
  -2  -2   2  382.36   21.50
  -2  -2   2  406.46   22.60
  -2  -2   2  360.26   22.50
  -2  -2   2  367.16   21.90
   1   2  -2  371.96   21.20
   1   2  -2  338.27   21.40
   1   2  -2  361.56   20.50
   1   2  -2  372.96   20.60
   1   2  -2  389.26   21.50
  -1  -2   2  351.06   20.40
  -1  -2   2  347.77   20.60
  -1  -2   2  402.16   21.70
  -1  -2   2  385.46   21.70
  -1  -2   2  342.67   21.30
  -1  -2   2  323.27   21.00
  -1  -2   2  386.86   21.40
   0   2  -2 1244.18   67.39
   0   2  -2 1137.49   67.69
   0   2  -2 1398.76   68.39
   0   2  -2 1242.28   67.59
   0   2  -2 1159.48   67.99
   0  -2   2 1181.58   67.59
   0  -2   2 1190.28   66.49
   0  -2   2 1290.97   68.29
   0  -2   2 1174.58   67.49
   0  -2   2 1239.68   67.89
   0  -2   2 1150.58   67.39
   0  -2   2 1328.27   68.29
  -1   2  -2   70.59    6.40
  -1   2  -2   74.89    5.50
  -1   2  -2   80.99    5.10
  -1   2  -2   74.69    6.10
  -1   2  -2   73.29    5.40
  -1   2  -2   76.79    6.00
   1  -2   2   77.69    5.80
   1  -2   2   85.99    5.90
   1  -2   2   87.99    5.30
   1  -2   2   80.09    6.30
   1  -2   2   68.49    5.70
  -2   2  -2   93.09    6.50
  -2   2  -2   84.79    6.50
  -2   2  -2  109.49    6.90
  -2   2  -2   96.19    6.70
  -2   2  -2   85.99    7.50
  -2   2  -2   98.69    7.70
   2  -2   2   77.59    7.50
   2  -2   2   94.59    7.70
   2  -2   2   89.09    6.80
   2  -2   2   97.89    6.60
   2  -2   2   94.29    7.70
   2  -2   2   94.89    6.90
   2  -2   2   91.89    7.00
  -3   2  -2   18.20    3.30
  -3   2  -2   20.60    3.20
  -3   2  -2   16.20    2.60
  -3   2  -2   14.10    2.60
  -3   2  -2   16.90    2.80
  -3   2  -2   10.40    2.90
  -3   2  -2   10.40    2.60
   3  -2   2   11.90    3.30
   3  -2   2   23.70    4.00
   3  -2   2   15.30    2.80
   3  -2   2   19.10    3.30
   3  -2   2   15.30    3.30
   3  -2   2   15.00    2.60
   3  -2   2   12.90    3.30
  -4   2  -2 1416.86   79.39
  -4   2  -2 1244.48   79.79
  -4   2  -2 1518.05   79.29
  -4   2  -2 1504.65   80.99
  -4   2  -2 1419.96   79.99
   4  -2   2 1369.46   79.49
   4  -2   2 1497.75   77.29
   4  -2   2 1460.55   79.69
   4  -2   2 1393.56   80.09
   4  -2   2 1360.16   80.39
   4  -2   2 1402.56   79.29
  -5   2  -2 1658.83   92.79
  -5   2  -2 1746.73   92.19
  -5   2  -2 1650.83   93.09
  -5   2  -2 1647.44   92.39
  -5   2  -2 1718.23   94.39
   5  -2   2 1682.13   93.29
   5  -2   2 1519.35   93.69
   5  -2   2 1653.93   92.99
   5  -2   2 1639.54   93.09
   5  -2   2 1635.04   92.69
   5  -2   2 1617.04   93.89
  -6   2  -2  435.16   29.50
  -6   2  -2  456.05   29.10
  -6   2  -2  444.56   30.90
  -6   2  -2  473.35   28.80
  -6   2  -2  464.05   30.00
   6  -2   2  471.15   30.10
   6  -2   2  495.95   29.90
   6  -2   2  480.75   31.00
   6  -2   2  466.15   29.90
   6  -2   2  525.45   31.90
   6  -2   2  460.75   29.60
  -7   2  -2  232.08   19.80
  -7   2  -2  250.47   17.60
  -7   2  -2  258.87   18.00
  -7   2  -2  241.78   19.20
  -7   2  -2  225.48   17.40
   7  -2   2  241.78   20.00
   7  -2   2  236.78   19.10
   7  -2   2  230.78   19.70
   7  -2   2  230.98   18.30
   7  -2   2  228.38   17.70
   7  -2   2  244.78   18.30
  -8   2  -2  155.28   16.60
  -8   2  -2  160.98   14.40
  -8   2  -2  149.19   14.70
  -8   2  -2  161.88   17.00
  -8   2  -2  165.18   14.50
   8  -2   2  183.88   17.20
   8  -2   2  191.08   16.40
   8  -2   2  162.18   15.40
   8  -2   2  147.79   15.50
   8  -2   2  152.18   19.50
   8  -2   2  162.68   16.80
  -9   2  -2   46.90    9.10
  -9   2  -2   33.80    9.10
  -9   2  -2   32.60    7.50
  -9   2  -2   29.00    6.80
   9  -2   2   40.80    9.10
   9  -2   2   35.60    8.80
   9  -2   2   39.30    7.60
   9  -2   2   44.60    9.10
   9  -2   2   47.20    8.90
 -10   2  -2   75.29   12.60
 -10   2  -2   63.19    9.90
 -10   2  -2   74.89   11.10
  10  -2   2   89.29   13.10
  10  -2   2   84.69   13.50
  10  -2   2  103.29   16.90
  10  -2   2   68.39   10.30
  10  -2   2   70.99   12.00
 -11   2  -2   42.20    9.10
 -11   2  -2   86.29   14.60
  11  -2   2   52.69   11.90
  11  -2   2   37.40   12.50
  11  -2   2   36.30   10.60
  12   1  -2   55.29   10.60
  12   1  -2   57.49   12.10
  12   1  -2   43.80   10.70
  12   1  -2   32.80   11.40
 -12  -1   2   40.00   12.20
 -12  -1   2   36.70    8.30
  11   1  -2   28.70    8.90
  11   1  -2   19.00    9.00
  11   1  -2   12.40    8.40
  11   1  -2   17.40    8.50
  11   1  -2   35.70    9.40
 -11  -1   2   23.90   10.00
 -11  -1   2   27.20    6.10
 -11  -1   2   21.70    8.50
  10   1  -2   31.00    7.70
  10   1  -2   32.80    7.50
  10   1  -2   40.70    8.60
  10   1  -2   43.10    9.00
  10   1  -2   42.60   10.00
  10   1  -2   29.60    6.80
 -10  -1   2   28.60    7.10
 -10  -1   2   52.49    6.50
   9   1  -2    4.80    5.30
   9   1  -2   13.60    5.50
   9   1  -2   10.00    5.40
   9   1  -2   10.20    6.00
   9   1  -2    8.10    6.10
   9   1  -2   11.10    6.90
   9   1  -2    7.70    7.80
  -9  -1   2    6.20    7.20
  -9  -1   2   11.30    4.20
  -9  -1   2    5.90    5.50
  -9  -1   2    9.90    6.50
  -9  -1   2    3.70    5.40
   8   1  -2  285.17   21.60
   8   1  -2  298.27   21.70
   8   1  -2  277.57   21.90
   8   1  -2  286.57   21.20
   8   1  -2  265.37   21.00
   8   1  -2  264.67   18.00
   8   1  -2  333.57   21.60
   8   1  -2  267.57   20.20
  -8  -1   2  296.97   21.90
  -8  -1   2  280.87   21.60
  -8  -1   2  276.37   19.00
  -8  -1   2  275.47   21.00
  -8  -1   2  320.27   23.00
   7   1  -2   21.00    3.60
   7   1  -2   29.50    5.30
   7   1  -2   25.60    5.30
   7   1  -2   19.50    4.50
   7   1  -2   25.90    5.40
   7   1  -2   26.80    5.50
   7   1  -2   27.40    5.50
   7   1  -2   17.40    5.50
  -7  -1   2   20.20    3.90
  -7  -1   2   26.20    4.40
  -7  -1   2   24.10    5.30
  -7  -1   2   16.10    4.50
  -7  -1   2   21.80    6.20
  -7  -1   2   17.70    4.90
   6   1  -2   27.00    4.40
   6   1  -2   19.30    4.00
   6   1  -2   28.90    5.20
   6   1  -2   23.50    4.60
   6   1  -2   13.90    4.30
  -6  -1   2   23.50    5.10
  -6  -1   2   19.40    4.00
  -6  -1   2   31.80    5.50
  -6  -1   2   22.30    3.60
  -6  -1   2   18.00    4.50
  -6  -1   2   29.20    4.10
   5   1  -2  347.77   21.50
   5   1  -2  318.97   21.40
   5   1  -2  341.07   20.20
   5   1  -2  343.37   21.60
   5   1  -2  389.86   22.30
   5   1  -2  319.57   20.90
  -5  -1   2  308.47   19.80
  -5  -1   2  322.07   20.10
  -5  -1   2  310.37   21.50
  -5  -1   2  333.97   21.40
  -5  -1   2  329.57   21.70
  -5  -1   2  304.97   21.30
   4   1  -2    6.20    2.30
   4   1  -2    3.20    1.80
   4   1  -2    5.40    2.10
   4   1  -2    3.70    1.90
   4   1  -2    7.60    2.30
   4   1  -2    2.60    2.10
   4   1  -2    1.20    2.20
  -4  -1   2    4.60    1.80
  -4  -1   2    2.10    2.40
  -4  -1   2    2.60    2.00
  -4  -1   2    3.40    1.90
  -4  -1   2    4.50    2.20
  -4  -1   2    3.00    2.40
   3   1  -2  209.08   13.90
   3   1  -2  225.78   13.00
   3   1  -2  204.38   13.90
   3   1  -2  187.08   13.30
   3   1  -2  203.88   13.40
   3   1  -2  226.48   14.10
   3   1  -2  224.08   14.30
  -3  -1   2  207.68   14.00
  -3  -1   2  226.68   14.20
  -3  -1   2  219.08   14.00
  -3  -1   2  205.18   13.50
  -3  -1   2  227.38   13.00
  -3  -1   2  206.68   13.20
  -3  -1   2  227.48   14.10
   2   1  -2  600.84   37.70
   2   1  -2  612.94   37.00
   2   1  -2  619.64   37.60
   2   1  -2  617.74   37.90
   2   1  -2  651.03   37.70
   2   1  -2  737.13   37.50
   2   1  -2  744.23   38.10
  -2  -1   2  679.83   37.60
  -2  -1   2  719.13   37.10
  -2  -1   2  709.33   37.50
  -2  -1   2  689.13   38.00
  -2  -1   2  652.13   37.80
  -2  -1   2  650.43   37.90
  -2  -1   2  675.63   37.70
   1   1  -2   73.39    5.70
   1   1  -2   75.39    5.00
   1   1  -2   81.19    5.50
   1   1  -2   73.29    5.50
   1   1  -2   78.39    5.20
  -1  -1   2   75.39    5.10
  -1  -1   2   67.19    5.40
  -1  -1   2   82.59    5.70
  -1   1  -2  215.68   12.10
  -1   1  -2  200.98   12.60
  -1   1  -2  225.48   12.60
  -1   1  -2  213.68   13.10
  -1   1  -2  222.28   13.00
   1  -1   2  214.28   13.10
   1  -1   2  210.28   12.50
   1  -1   2  216.68   12.80
   1  -1   2  211.78   12.00
   1  -1   2  201.78   13.00
   1  -1   2  199.98   12.80
  -2   1  -2   28.00    3.10
  -2   1  -2   19.20    3.20
  -2   1  -2   21.10    2.80
  -2   1  -2   22.30    2.40
   2  -1   2   19.80    3.10
   2  -1   2   23.20    3.00
   2  -1   2   20.40    2.20
   2  -1   2   20.80    3.20
   2  -1   2   24.10    2.90
   2  -1   2   24.90    3.50
   2  -1   2   20.40    3.00
  -3   1  -2    2.30    1.80
  -3   1  -2    0.80    0.90
  -3   1  -2    3.70    1.50
  -3   1  -2    1.70    2.00
  -3   1  -2    1.40    1.90
  -3   1  -2    5.10    2.20
  -3   1  -2    0.00    1.20
   3  -1   2    1.00    1.40
   3  -1   2    1.00    1.90
   3  -1   2    1.00    1.60
   3  -1   2    2.00    1.60
   3  -1   2    3.00    2.30
   3  -1   2    1.20    0.80
   3  -1   2    1.80    2.00
  -4   1  -2  459.25   28.70
  -4   1  -2  390.56   28.40
  -4   1  -2  472.35   28.50
  -4   1  -2  485.15   27.90
  -4   1  -2  473.35   28.10
   4  -1   2  446.96   28.20
   4  -1   2  498.35   28.80
   4  -1   2  450.85   28.60
   4  -1   2  525.05   28.60
   4  -1   2  464.05   27.90
   4  -1   2  473.25   28.30
  -5   1  -2  310.97   21.00
  -5   1  -2  330.07   20.60
  -5   1  -2  317.07   21.70
  -5   1  -2  341.17   20.80
  -5   1  -2  338.67   21.10
   5  -1   2  272.27   21.10
   5  -1   2  339.57   20.90
   5  -1   2  324.67   21.70
   5  -1   2  344.27   21.30
   5  -1   2  302.17   20.90
   5  -1   2  316.37   21.00
  -6   1  -2    3.20    2.80
  -6   1  -2   -2.10    2.50
  -6   1  -2    4.40    3.90
  -6   1  -2    3.70    3.70
  -6   1  -2    1.10    2.90
   6  -1   2    2.60    3.40
   6  -1   2    0.20    3.40
   6  -1   2   -2.70    4.00
   6  -1   2    0.30    3.40
   6  -1   2    6.90    3.00
   6  -1   2    2.70    3.20
  -7   1  -2    1.10    4.00
  -7   1  -2    7.50    5.10
  -7   1  -2    9.30    4.00
  -7   1  -2    6.80    4.00
  -7   1  -2   10.00    5.20
   7  -1   2    9.00    5.80
   7  -1   2    6.90    3.80
   7  -1   2    6.50    3.50
   7  -1   2    3.60    3.90
   7  -1   2    3.80    4.70
   7  -1   2    7.10    4.60
  -8   1  -2    9.60    4.60
  -8   1  -2    7.20    4.90
  -8   1  -2   17.10    6.10
  -8   1  -2    7.50    6.00
  -8   1  -2    7.40    5.00
   8  -1   2    1.60    5.10
   8  -1   2   -1.60    6.70
   8  -1   2   -1.90    4.30
   8  -1   2    6.50    5.80
   8  -1   2   -2.50    5.10
   8  -1   2    4.70    4.80
  -9   1  -2    9.40    7.00
  -9   1  -2    7.10    6.70
  -9   1  -2   -2.60    5.70
  -9   1  -2   -1.90    7.40
  -9   1  -2   -0.30    5.10
   9  -1   2    1.20    6.30
   9  -1   2   -3.50    6.40
   9  -1   2    8.20    5.70
   9  -1   2   11.70    6.20
   9  -1   2   14.80    7.10
   9  -1   2   -3.00    9.50
 -10   1  -2    7.80    7.60
 -10   1  -2   -2.90    8.60
 -10   1  -2   -1.90    5.90
  10  -1   2   -3.50    8.20
  10  -1   2   -7.70    6.80
  10  -1   2   11.70   12.30
  10  -1   2    4.30    8.40
  10  -1   2   -0.90    7.50
 -11   1  -2   22.10    6.90
 -11   1  -2   -7.60    9.40
 -11   1  -2    5.00   10.80
  11  -1   2   -5.80    9.70
  11  -1   2    7.90    8.60
  11  -1   2   11.50    9.00
  11  -1   2   -7.70   11.10
  11  -1   2   13.30    9.50
  12   0  -2    7.70   11.70
  12   0  -2    1.80   11.30
  12   0  -2    8.00   10.10
 -12   0   2   17.50   13.20
 -12   0   2   16.00    7.10
  11   0  -2   24.30    9.30
  11   0  -2   21.40    9.50
  11   0  -2   28.80    9.40
  11   0  -2   37.10    9.10
  11   0  -2    0.40    8.20
 -11   0   2   22.70    6.10
 -11   0   2   18.00   10.30
 -11   0   2   14.60    9.60
  10   0  -2   81.49   13.70
  10   0  -2   89.29   13.40
  10   0  -2   78.59   12.50
  10   0  -2   88.09   14.00
  10   0  -2   94.19   13.60
 -10   0   2   81.89   10.30
 -10   0   2   62.19   11.40
 -10   0   2   41.70   13.30
   9   0  -2   95.69   12.00
   9   0  -2  102.39   14.20
   9   0  -2  103.49   16.30
   9   0  -2   95.39   13.30
   9   0  -2   76.09   12.30
   9   0  -2   86.19   12.60
   9   0  -2  107.19   13.10
  -9   0   2   86.29   13.20
  -9   0   2  109.39   16.20
  -9   0   2   94.19   13.60
  -9   0   2  100.99   13.00
  -9   0   2  106.39   10.30
   8   0  -2   12.20    4.90
   8   0  -2   27.20    6.00
   8   0  -2   25.60    3.60
   8   0  -2   24.00    6.50
   8   0  -2   14.40    6.30
   8   0  -2   25.60    6.10
   8   0  -2   22.40    6.00
   8   0  -2    5.60    7.90
  -8   0   2   15.80    5.20
  -8   0   2   24.40    4.60
  -8   0   2   27.90    4.60
  -8   0   2   17.30    5.10
  -8   0   2   21.20    5.80
  -8   0   2   22.60    6.90
   7   0  -2   28.30    6.90
   7   0  -2   40.20    6.80
   7   0  -2   27.70    5.50
   7   0  -2   33.80    7.10
   7   0  -2   42.90    4.80
   7   0  -2   26.80    5.80
   7   0  -2   38.10    6.40
   7   0  -2   36.70    5.40
  -7   0   2   29.80    5.20
  -7   0   2   37.70    6.20
  -7   0   2   28.40    6.50
  -7   0   2   43.70    5.40
  -7   0   2   31.50    5.90
   6   0  -2  609.04   37.90
   6   0  -2  599.54   37.50
   6   0  -2  614.44   37.90
   6   0  -2  633.04   36.00
   6   0  -2  597.44   37.60
   6   0  -2  625.24   37.90
   6   0  -2  549.05   37.60
  -6   0   2  628.24   38.30
  -6   0   2  679.73   37.70
  -6   0   2  636.14   36.10
  -6   0   2  597.04   38.20
   5   0  -2    7.30    3.00
   5   0  -2    6.30    3.10
   5   0  -2    7.20    3.30
   5   0  -2    9.70    2.30
   5   0  -2   10.30    3.40
   5   0  -2    7.10    2.10
   5   0  -2    4.00    2.70
  -5   0   2    7.10    2.70
  -5   0   2    7.80    3.00
  -5   0   2    6.30    2.50
  -5   0   2    8.50    4.60
  -5   0   2    7.80    4.50
   4   0  -2  586.54   32.90
   4   0  -2  551.34   32.90
   4   0  -2  586.94   34.70
   4   0  -2  592.64   34.50
   4   0  -2  578.14   34.30
   4   0  -2  604.14   34.30
  -4   0   2  540.35   32.80
  -4   0   2  616.04   34.80
  -4   0   2  581.74   34.10
  -4   0   2  564.84   34.70
   3   0  -2  272.87   15.20
   3   0  -2  238.58   15.40
   3   0  -2  219.38   15.00
   3   0  -2  233.48   15.10
   3   0  -2  248.58   13.90
   3   0  -2  237.58   14.20
  -3   0   2  212.98   15.20
  -3   0   2  220.78   14.20
  -3   0   2  228.38   14.80
  -3   0   2  232.68   13.90
  -3   0   2  248.48   15.50
   2   0  -2    0.90    1.20
   2   0  -2    1.60    1.30
   2   0  -2    0.40    0.80
   2   0  -2   -0.30    1.30
   2   0  -2    0.40    1.50
   2   0  -2    1.00    1.20
   2   0  -2   -0.60    1.30
  -2   0   2    1.10    1.50
  -2   0   2   -0.90    1.30
  -2   0   2    0.90    1.40
  -2   0   2    0.90    0.70
  -2   0   2    0.90    1.10
  -2   0   2    1.00    1.60
   1   0  -2  254.17   15.80
   1   0  -2  265.47   15.80
   1   0  -2  266.57   15.90
   1   0  -2  284.57   15.90
  -1   0   2  273.97   16.00
  -1   0   2  285.07   15.90
   1   0   2  144.49    9.90
  -2   0  -2 1519.45   90.09
  -2   0  -2 1615.64   90.39
  -2   0  -2 1557.84   89.49
  -2   0  -2 1881.81   90.69
  -2   0  -2 1600.94   90.49
  -2   0  -2 1678.73   90.59
  -2   0  -2 1673.23   90.49
   2   0   2 1674.73   90.59
   2   0   2 1548.65   90.09
   2   0   2 1710.93   90.59
   2   0   2 1641.14   90.59
   2   0   2 1736.23   90.59
   2   0   2 1604.34   90.39
  -3   0  -2   20.80    3.30
  -3   0  -2   27.00    3.50
  -3   0  -2   33.10    3.70
  -3   0  -2   24.40    4.00
  -3   0  -2   18.00    3.10
  -3   0  -2   26.70    3.50
   3   0   2   23.20    3.60
   3   0   2   14.50    3.90
   3   0   2   26.10    3.70
   3   0   2   30.70    4.40
   3   0   2   28.90    3.90
   3   0   2   31.60    3.90
  -4   0  -2  448.06   26.90
  -4   0  -2  441.56   26.80
  -4   0  -2  440.06   26.70
  -4   0  -2  442.36   26.70
  -4   0  -2  510.15   27.40
   4   0   2  404.46   26.80
   4   0   2  440.36   26.80
   4   0   2  422.86   26.80
   4   0   2  478.75   27.20
   4   0   2  455.15   26.80
   4   0   2  425.36   26.90
  -5   0  -2   49.99    6.20
  -5   0  -2   60.99    7.00
  -5   0  -2   49.20    6.50
  -5   0  -2   48.60    6.20
  -5   0  -2   47.60    6.50
  -5   0  -2   52.99    6.10
   5   0   2   50.59    6.30
   5   0   2   61.29    6.40
   5   0   2   56.59    6.70
   5   0   2   57.29    6.70
   5   0   2   46.10    6.00
   5   0   2   60.79    6.70
  -6   0  -2  157.38   11.80
  -6   0  -2  135.09   11.40
  -6   0  -2  139.79   12.10
  -6   0  -2  150.38   13.80
   6   0   2  145.69   12.50
   6   0   2  143.09   11.90
   6   0   2  147.89   11.80
   6   0   2  134.19   11.50
   6   0   2  105.99   13.60
   6   0   2  132.59   11.70
  -7   0  -2  110.29   10.10
  -7   0  -2  111.09   11.80
  -7   0  -2  111.99   11.60
  -7   0  -2  114.29   10.30
   7   0   2  106.49   11.20
   7   0   2   83.29   12.00
   7   0   2   93.49   11.00
   7   0   2  109.29   10.80
   7   0   2  104.19   10.80
   7   0   2  107.89   11.00
  -8   0  -2  150.88   13.50
  -8   0  -2  149.59   15.00
  -8   0  -2  157.68   15.80
  -8   0  -2  181.58   14.20
   8   0   2  143.79   14.00
   8   0   2  140.69   16.20
   8   0   2  171.08   14.30
   8   0   2  148.99   14.10
   8   0   2  137.29   14.30
   8   0   2  171.38   15.00
  -9   0  -2   11.40    5.00
  -9   0  -2   13.40    7.70
  -9   0  -2    4.80    5.60
  -9   0  -2   -1.50    6.30
  -9   0  -2   20.30    7.10
   9   0   2    7.50    6.40
   9   0   2    9.30    5.40
   9   0   2   17.00    5.60
   9   0   2   14.60    8.10
   9   0   2    8.20    6.00
   9   0   2   16.40    6.00
 -10   0  -2    4.30    9.40
 -10   0  -2   -2.70    6.70
 -10   0  -2   10.40    5.60
 -10   0  -2    9.00    8.10
  10   0   2   -2.00    7.70
  10   0   2    9.50    7.20
  10   0   2    4.60    6.40
  10   0   2    3.90    7.50
  10   0   2    6.30    7.10
 -11   0  -2   11.60    7.10
 -11   0  -2   17.40    9.40
 -11   0  -2    6.30   10.00
  11   0   2   26.90    9.90
  11   0   2    9.10    7.90
  11   0   2   15.60    8.40
  11   0   2    8.60   10.50
  11   0   2    1.80    8.70
 -12   0  -2    4.70   12.10
 -12   0  -2   -3.20    7.80
  12   0   2    9.80   10.10
  12   0   2  -13.60   11.10
  12   0   2    8.60   10.80
  11  -1  -2   37.20   10.40
  11  -1  -2   11.40    9.20
  11  -1  -2   -1.00    8.50
  11  -1  -2   16.10    9.80
  11  -1  -2   24.40    9.00
 -11   1   2   14.50    6.70
 -11   1   2   16.90   12.00
  10  -1  -2   18.70    7.40
  10  -1  -2   19.60    8.30
  10  -1  -2   29.80    7.90
  10  -1  -2    5.20    7.80
  10  -1  -2   18.40    7.80
 -10   1   2   14.70    5.50
 -10   1   2   26.70    8.70
 -10   1   2   14.70    9.70
   9  -1  -2   25.60    7.10
   9  -1  -2   20.90    8.70
   9  -1  -2   29.10    7.60
   9  -1  -2   34.70    7.40
   9  -1  -2   36.00    7.80
   9  -1  -2   17.40    6.40
  -9   1   2   22.80    7.80
  -9   1   2   38.10    9.00
  -9   1   2   21.10    7.10
  -9   1   2   22.60    5.00
   8  -1  -2   69.89   10.60
   8  -1  -2   54.59    9.00
   8  -1  -2   85.29   12.60
   8  -1  -2   51.79    9.70
   8  -1  -2   63.19    9.80
   8  -1  -2   89.39   10.60
   8  -1  -2   73.09   11.10
  -8   1   2   65.89    8.00
  -8   1   2   54.69    8.30
  -8   1   2   62.49   10.00
  -8   1   2   46.20    8.70
  -8   1   2   79.39   13.20
   7  -1  -2  244.38   19.60
   7  -1  -2  283.17   21.10
   7  -1  -2  257.77   21.10
   7  -1  -2  289.57   20.90
   7  -1  -2  272.27   18.30
   7  -1  -2  286.87   20.30
   7  -1  -2  285.17   20.60
   7  -1  -2  262.57   16.20
  -7   1   2  268.47   18.10
  -7   1   2  280.37   20.80
  -7   1   2  265.07   18.90
  -7   1   2  275.87   21.20
  -7   1   2  268.87   19.60
   6  -1  -2  424.46   27.50
   6  -1  -2  411.86   27.70
   6  -1  -2  389.16   24.00
   6  -1  -2  421.06   27.60
   6  -1  -2  422.76   25.60
   6  -1  -2  403.76   26.80
   6  -1  -2  456.05   28.20
   6  -1  -2  422.26   27.00
  -6   1   2  399.96   26.30
  -6   1   2  410.56   27.30
  -6   1   2  390.46   24.10
  -6   1   2  441.86   26.20
  -6   1   2  433.36   27.80
  -6   1   2  401.96   25.40
   5  -1  -2 1537.95   91.29
   5  -1  -2 1578.94   91.29
   5  -1  -2 1580.64   89.09
   5  -1  -2 1694.03   92.19
   5  -1  -2 1680.83   92.29
   5  -1  -2 1639.64   92.19
   5  -1  -2 1656.83   90.19
  -5   1   2 1769.12   92.49
  -5   1   2 1620.14   90.19
  -5   1   2 1578.54   90.69
  -5   1   2 1546.65   89.29
  -5   1   2 1634.04   90.99
  -5   1   2 1619.34   91.99
   4  -1  -2 1358.06   78.99
   4  -1  -2 1364.36   76.89
   4  -1  -2 1384.66   78.89
   4  -1  -2 1552.84   79.39
   4  -1  -2 1243.68   77.79
   4  -1  -2 1379.06   77.29
   4  -1  -2 1304.07   78.19
  -4   1   2 1381.66   76.99
  -4   1   2 1350.16   78.79
  -4   1   2 1443.76   79.09
  -4   1   2 1391.26   77.89
  -4   1   2 1610.34   78.09
   3  -1  -2  611.94   34.10
   3  -1  -2  576.84   33.90
   3  -1  -2  609.14   35.60
   3  -1  -2  576.44   34.80
   3  -1  -2  614.34   34.10
   3  -1  -2  525.35   34.50
   3  -1  -2  631.74   35.50
   3  -1  -2  641.54   35.60
  -3   1   2  640.14   34.20
  -3   1   2  641.44   34.50
  -3   1   2  565.54   35.30
  -3   1   2  573.44   33.90
  -3   1   2  611.04   35.50
  -3   1   2  633.04   34.50
   2  -1  -2    6.70    1.80
   2  -1  -2    4.80    1.60
   2  -1  -2    8.80    2.20
   2  -1  -2    6.30    2.00
   2  -1  -2    7.70    2.40
   2  -1  -2    7.00    2.20
   2  -1  -2    6.40    1.20
  -2   1   2    4.00    1.60
  -2   1   2    5.60    1.40
  -2   1   2    6.30    1.50
  -2   1   2    5.30    1.30
  -2   1   2    3.80    1.90
  -2   1   2    8.00    2.50
  -2   1   2    6.40    1.80
   1  -1  -2   41.70    2.80
   1  -1  -2   41.00    3.40
   1  -1  -2   38.40    3.40
   1  -1  -2   31.30    3.70
   1  -1  -2   39.20    3.80
   1  -1  -2   38.00    3.60
   1  -1  -2   38.60    3.90
  -1   1   2   41.00    3.10
  -1   1   2   38.80    3.80
  -1   1   2   38.70    3.80
  -1   1   2   38.50    3.70
  -1   1   2   40.40    3.20
  -1   1   2   42.20    4.00
  -2  -1  -2  330.47   19.10
  -2  -1  -2  286.47   19.20
  -2  -1  -2  321.37   19.30
  -2  -1  -2  355.46   18.90
  -2  -1  -2  321.57   19.10
  -2  -1  -2  335.27   18.80
   2   1   2  339.67   19.50
   2   1   2  334.27   19.00
   2   1   2  311.47   19.40
   2   1   2  366.86   19.40
   2   1   2  345.77   18.90
   2   1   2  312.97   19.20
  -3  -1  -2   74.79    5.20
  -3  -1  -2   83.09    6.20
  -3  -1  -2   70.69    6.00
  -3  -1  -2   80.09    5.90
  -3  -1  -2   70.89    6.00
  -3  -1  -2   74.09    6.40
   3   1   2   63.69    5.90
   3   1   2   74.19    6.10
   3   1   2   74.59    6.40
   3   1   2   73.59    6.20
   3   1   2   71.59    5.90
  -4  -1  -2  722.63   41.60
  -4  -1  -2  740.43   41.80
  -4  -1  -2  703.73   41.40
  -4  -1  -2  712.83   41.40
  -4  -1  -2  807.12   41.80
  -4  -1  -2  703.23   41.30
   4   1   2  773.02   41.60
   4   1   2  739.73   41.60
   4   1   2  611.64   41.30
   4   1   2  675.53   41.30
   4   1   2  748.63   41.40
   4   1   2  705.43   41.30
  -5  -1  -2 1249.88   71.29
  -5  -1  -2 1295.97   71.09
  -5  -1  -2 1211.38   70.89
  -5  -1  -2 1248.18   68.59
  -5  -1  -2 1314.67   70.99
  -5  -1  -2 1266.77   71.09
  -5  -1  -2 1092.29   68.39
  -5  -1  -2 1277.57   71.29
   5   1   2 1345.37   71.09
   5   1   2 1272.17   71.19
   5   1   2 1270.67   71.29
   5   1   2 1319.97   70.89
   5   1   2 1179.08   71.09
  -6  -1  -2  437.26   26.90
  -6  -1  -2  382.26   26.00
  -6  -1  -2  381.26   25.90
  -6  -1  -2  387.96   25.20
  -6  -1  -2  439.56   26.10
   6   1   2  397.26   25.80
   6   1   2  398.26   25.90
   6   1   2  407.96   26.00
   6   1   2  407.46   25.70
   6   1   2  395.96   25.90
   6   1   2  408.86   25.40
  -7  -1  -2    1.70    2.90
  -7  -1  -2    5.30    4.10
  -7  -1  -2    6.50    4.90
  -7  -1  -2    5.40    3.70
  -7  -1  -2   -0.30    3.50
   7   1   2   -2.10    3.60
   7   1   2   -2.60    3.40
   7   1   2    0.80    4.10
   7   1   2   -2.10    3.10
   7   1   2    4.40    3.40
   7   1   2    1.60    3.50
  -8  -1  -2  397.46   28.30
  -8  -1  -2  376.16   27.00
  -8  -1  -2  403.86   27.00
  -8  -1  -2  428.16   28.50
  -8  -1  -2  471.05   28.70
   8   1   2  405.46   28.20
   8   1   2  436.76   28.10
   8   1   2  429.96   27.30
   8   1   2  396.06   28.20
   8   1   2  443.86   28.00
   8   1   2  346.27   27.20
  -9  -1  -2   30.00    7.70
  -9  -1  -2   22.40    8.20
  -9  -1  -2   36.40    7.50
  -9  -1  -2   29.80    6.90
  -9  -1  -2   38.10    6.50
   9   1   2   51.49    8.40
   9   1   2   30.00    6.40
   9   1   2   36.50    7.40
   9   1   2   40.30    8.10
   9   1   2   40.80    7.60
   9   1   2   45.30    7.70
 -10  -1  -2  141.49   14.30
 -10  -1  -2  130.99   16.60
 -10  -1  -2  183.98   20.10
 -10  -1  -2  136.29   16.80
  10   1   2  135.99   17.10
  10   1   2  145.89   18.40
  10   1   2  119.59   16.20
  10   1   2  156.88   16.10
  10   1   2  155.48   17.90
  10   1   2  158.88   16.60
 -11  -1  -2  171.68   16.30
 -11  -1  -2  117.09   18.50
  11   1   2  110.69   19.30
  11   1   2  132.39   19.20
  11   1   2  145.99   18.20
  11   1   2  160.78   19.80
  11   1   2  120.19   18.10
 -12  -1  -2   40.20    8.20
 -12  -1  -2   68.09   12.60
 -12  -1  -2   23.30   10.40
  12   1   2   28.90   10.60
  12   1   2   44.40   10.50
  12   1   2   20.50   10.70
  12   1   2   32.80    8.70
  11  -2  -2   10.50   11.20
  11  -2  -2    0.70    8.90
  11  -2  -2   14.10   10.30
 -11   2   2   28.70   13.30
 -11   2   2   20.40    7.90
  10  -2  -2    0.70    7.50
  10  -2  -2   -3.60    8.20
  10  -2  -2   -3.30    8.10
  10  -2  -2  -10.10    8.70
  10  -2  -2   -4.30    7.80
 -10   2   2    7.30   10.20
 -10   2   2    0.80    6.50
 -10   2   2    2.10   10.20
   9  -2  -2   -3.00    6.30
   9  -2  -2    0.40    7.50
   9  -2  -2    2.60    6.10
   9  -2  -2    5.60    5.60
   9  -2  -2   -3.50    6.30
  -9   2   2   10.90    6.00
  -9   2   2    7.10    5.20
  -9   2   2   -8.60   15.10
   8  -2  -2   -8.50    7.20
   8  -2  -2    9.30    5.50
   8  -2  -2    2.10    5.10
   8  -2  -2  -12.10    8.00
   8  -2  -2  -12.20    5.60
   8  -2  -2    4.30    5.10
   8  -2  -2   -1.30    5.60
  -8   2   2   -5.80    6.00
  -8   2   2   -2.60    4.60
  -8   2   2    3.00    4.60
  -8   2   2    3.70    4.20
  -8   2   2   -2.50    6.70
   7  -2  -2   50.89    8.00
   7  -2  -2   37.50    7.80
   7  -2  -2   36.50    7.80
   7  -2  -2   41.70    6.40
   7  -2  -2   33.30    6.00
   7  -2  -2   21.80    6.50
   7  -2  -2   31.40    6.20
  -7   2   2   41.00    6.00
  -7   2   2   31.00    5.20
  -7   2   2   41.00    7.50
  -7   2   2   28.60    6.60
  -7   2   2   33.00    5.60
   6  -2  -2   86.49    6.60
   6  -2  -2   92.49    9.80
   6  -2  -2   70.99   11.10
   6  -2  -2   95.29   11.90
   6  -2  -2   91.29    9.30
   6  -2  -2   74.59   10.10
   6  -2  -2   72.39   10.10
   6  -2  -2   85.59    8.70
  -6   2   2   81.79   10.50
  -6   2   2   82.29    8.30
  -6   2   2   85.89    8.60
  -6   2   2   74.99   10.30
  -6   2   2   85.49    8.20
   5  -2  -2   99.79   10.60
   5  -2  -2   88.59    9.00
   5  -2  -2  107.29   10.00
   5  -2  -2   79.89    8.40
   5  -2  -2   84.19    8.00
   5  -2  -2   88.89    9.90
   5  -2  -2   98.59   10.50
   5  -2  -2   93.79    7.10
  -5   2   2   85.19    9.90
  -5   2   2   86.09    8.10
  -5   2   2   94.99    8.10
  -5   2   2   87.99    9.50
  -5   2   2   93.99    7.70
   4  -2  -2  174.08   11.90
   4  -2  -2  171.68   12.10
   4  -2  -2  185.48   14.10
   4  -2  -2  182.98   13.10
   4  -2  -2  192.98   12.70
   4  -2  -2  170.88   13.80
   4  -2  -2  177.08   14.00
  -4   2   2  180.88   12.00
  -4   2   2  186.18   13.80
  -4   2   2  182.68   12.30
  -4   2   2  184.68   12.60
  -4   2   2  205.48   14.20
   3  -2  -2   97.89    7.70
   3  -2  -2   81.89    7.90
   3  -2  -2   97.89    7.30
   3  -2  -2   95.59    7.20
   3  -2  -2   99.39    8.70
   3  -2  -2  106.49    8.80
   3  -2  -2   90.79    7.40
  -3   2   2   93.59    6.90
  -3   2   2   89.09    6.70
  -3   2   2  103.29    8.60
  -3   2   2  100.19    8.40
   2  -2  -2    1.80    1.30
   2  -2  -2    1.70    1.60
   2  -2  -2    4.30    1.60
   2  -2  -2    1.20    1.30
   2  -2  -2    2.20    1.80
   2  -2  -2    1.50    1.70
   2  -2  -2   -0.40    1.90
  -2   2   2    1.20    1.10
  -2   2   2    0.30    1.50
  -2   2   2    1.00    2.00
  -2   2   2   -0.10    1.30
  -2   2   2    1.40    1.10
   1  -2  -2  239.28   12.60
   1  -2  -2  219.08   13.50
   1  -2  -2  221.18   13.10
   1  -2  -2  216.98   13.70
   1  -2  -2  197.58   12.80
   1  -2  -2  213.58   13.40
  -1   2   2  206.98   13.10
  -1   2   2  224.98   13.70
   0  -2  -2   61.59    5.30
   0  -2  -2   58.89    4.80
   0  -2  -2   60.39    4.60
   0  -2  -2   63.89    5.10
   0  -2  -2   60.49    4.60
   0   2   2   66.69    4.80
   0   2   2   65.59    5.20
  -1  -2  -2    4.90    1.00
  -1  -2  -2    4.20    1.10
  -1  -2  -2    6.70    1.60
  -1  -2  -2    3.50    1.20
  -1  -2  -2    4.50    1.20
  -1  -2  -2    4.60    1.20
   1   2   2    3.80    1.10
   1   2   2    4.90    1.10
   1   2   2    1.80    1.00
   1   2   2    3.20    1.40
   1   2   2    3.30    1.70
  -2  -2  -2   20.60    2.20
  -2  -2  -2   19.80    3.00
  -2  -2  -2   21.80    2.80
  -2  -2  -2   15.00    2.70
  -2  -2  -2   20.10    2.30
  -2  -2  -2   22.40    3.00
  -2  -2  -2   13.10    2.60
   2   2   2   24.00    3.10
   2   2   2   20.30    2.40
   2   2   2   19.90    3.20
   2   2   2   19.30    2.50
   2   2   2   25.90    4.20
   2   2   2   18.50    2.00
  -3  -2  -2 3797.82  206.58
  -3  -2  -2 3561.14  205.78
  -3  -2  -2 3501.35  206.68
  -3  -2  -2 3876.51  206.88
  -3  -2  -2 3796.82  206.68
  -3  -2  -2 3783.22  205.98
  -3  -2  -2 4113.09  206.28
   3   2   2 3516.55  206.48
   3   2   2 4068.49  206.78
   3   2   2 3837.22  206.78
   3   2   2 3932.21  206.08
   3   2   2 3821.12  205.78
   3   2   2 3709.73  206.58
  -4  -2  -2    1.40    1.80
  -4  -2  -2    0.40    1.50
  -4  -2  -2   -1.60    1.80
  -4  -2  -2    0.60    1.80
  -4  -2  -2    1.80    1.90
  -4  -2  -2   -1.10    1.80
  -4  -2  -2    0.90    1.90
   4   2   2    3.10    2.10
   4   2   2    1.80    1.90
   4   2   2    2.00    1.90
   4   2   2   -1.00    1.60
   4   2   2    3.60    2.50
  -5  -2  -2 1711.83   90.59
  -5  -2  -2 1577.84   89.89
  -5  -2  -2 1568.44   88.89
  -5  -2  -2 1482.75   89.99
  -5  -2  -2 1648.64   90.59
  -5  -2  -2 1648.04   91.09
   5   2   2 1471.35   89.99
   5   2   2 1751.12   90.29
   5   2   2 1670.43   90.69
   5   2   2 1546.35   89.69
   5   2   2 1780.82   90.99
   5   2   2 1556.24   90.59
  -6  -2  -2    1.50    2.80
  -6  -2  -2    1.80    2.60
  -6  -2  -2    4.10    1.70
  -6  -2  -2   -2.00    2.50
  -6  -2  -2   -1.90    2.30
  -6  -2  -2    4.30    3.60
   6   2   2    1.50    2.70
   6   2   2    2.00    2.70
   6   2   2    3.70    2.80
   6   2   2    3.20    3.00
   6   2   2   -1.00    2.90
   6   2   2    0.70    2.90
  -7  -2  -2   23.20    4.60
  -7  -2  -2   31.00    6.60
  -7  -2  -2   22.40    4.00
  -7  -2  -2   26.90    4.90
  -7  -2  -2   23.40    4.70
  -7  -2  -2   32.90    6.20
   7   2   2   28.40    5.50
   7   2   2   16.60    5.20
   7   2   2   30.10    5.30
   7   2   2   28.40    5.40
   7   2   2   32.10    4.90
   7   2   2   38.60    6.40
  -8  -2  -2   43.10    6.50
  -8  -2  -2   43.30    8.50
  -8  -2  -2   34.30    4.40
  -8  -2  -2   46.40    6.90
  -8  -2  -2   54.09    8.70
  -8  -2  -2   45.00    7.50
   8   2   2   47.00    7.70
   8   2   2   54.39    8.40
   8   2   2   34.30    6.70
   8   2   2   30.50    5.90
   8   2   2   52.99    8.20
   8   2   2   50.49    7.50
  -9  -2  -2    4.60    7.40
  -9  -2  -2    2.20    4.70
  -9  -2  -2    1.40    5.10
  -9  -2  -2    9.70    6.40
  -9  -2  -2   -0.40    3.80
   9   2   2    2.00    5.70
   9   2   2   10.20    6.00
   9   2   2   -1.60    6.10
   9   2   2    9.70    4.80
   9   2   2   -2.90    4.70
   9   2   2    3.00    5.00
 -10  -2  -2    2.00    5.00
 -10  -2  -2   -2.90    9.10
 -10  -2  -2   -2.90    7.20
 -10  -2  -2    5.00    7.00
 -10  -2  -2   -0.90    5.50
  10   2   2   -8.80    7.00
  10   2   2   -3.60    7.00
  10   2   2    8.40    8.20
  10   2   2    5.50    5.90
  10   2   2    9.70    6.50
  10   2   2   10.80    6.40
 -11  -2  -2    2.00    6.10
 -11  -2  -2  -10.40    7.50
 -11  -2  -2    2.90    8.60
  11   2   2    2.50    7.10
  11   2   2    4.10    7.20
  11   2   2    1.60    7.60
  11   2   2  -12.00    7.40
  11   2   2  -12.50    9.30
  11   2   2  -16.20   11.10
 -12  -2  -2    7.60    7.60
 -12  -2  -2   27.40   10.10
 -12  -2  -2   12.40   10.10
  12   2   2   14.00    9.50
  12   2   2   11.20    9.30
  12   2   2   22.20   12.80
  12   2   2    7.30   10.30
 -13  -2  -2   12.60   15.10
 -13  -2  -2    5.30   13.10
  13   2   2    9.10   11.50
  13   2   2   16.10   11.20
  10  -3  -2   13.70    9.30
  10  -3  -2   33.00   10.90
  10  -3  -2   32.30   10.50
  10  -3  -2   26.00    8.70
  10  -3  -2   51.19   10.20
 -10   3   2   35.20    8.00
 -10   3   2   14.20   10.60
 -10   3   2   42.00   12.40
   9  -3  -2   26.00    8.20
   9  -3  -2   20.70   11.10
   9  -3  -2    3.90    6.70
   9  -3  -2   11.60    7.20
   9  -3  -2    9.20    7.90
  -9   3   2   35.00    6.30
  -9   3   2   18.60    6.60
  -9   3   2   20.60    9.90
   8  -3  -2    0.80    5.80
   8  -3  -2    3.10    6.50
   8  -3  -2    2.80    6.40
   8  -3  -2    3.70    5.40
   8  -3  -2    3.40    6.80
  -8   3   2    1.90    4.90
  -8   3   2   -4.10    8.40
  -8   3   2    5.80    7.40
  -8   3   2   -5.10    8.20
   7  -3  -2   25.10    8.10
   7  -3  -2   24.60    5.10
   7  -3  -2   28.40    5.90
   7  -3  -2   21.80    5.60
   7  -3  -2   21.70    6.10
   7  -3  -2   29.50    6.40
   7  -3  -2   41.70    9.20
  -7   3   2   35.90    5.90
  -7   3   2   22.70    5.20
  -7   3   2   28.10    4.90
  -7   3   2   36.80    8.20
  -7   3   2   26.80    6.90
   6  -3  -2   93.79   11.20
   6  -3  -2   99.09    9.70
   6  -3  -2   87.19   10.50
   6  -3  -2   84.29   12.70
   6  -3  -2   75.09    7.50
   6  -3  -2  100.69   11.40
   6  -3  -2  102.09    7.50
   6  -3  -2   74.59   12.40
  -6   3   2   80.99   11.70
  -6   3   2   85.49   11.90
  -6   3   2   93.79    8.30
  -6   3   2  105.59    9.50
  -6   3   2   95.99    8.70
   5  -3  -2   66.69   10.20
   5  -3  -2   67.19    7.00
   5  -3  -2   43.60    7.60
   5  -3  -2   60.89    7.90
   5  -3  -2   45.70    7.60
   5  -3  -2   63.59    6.80
   5  -3  -2   64.79    9.10
   5  -3  -2   63.59    7.10
   5  -3  -2   58.69    6.00
  -5   3   2   57.59    6.40
  -5   3   2   64.99    9.10
  -5   3   2   61.79    8.80
  -5   3   2   64.09    7.30
  -5   3   2   54.59    5.90
   4  -3  -2   54.09    7.60
   4  -3  -2   48.20    6.40
   4  -3  -2   49.70    5.80
   4  -3  -2   50.49    6.40
   4  -3  -2   48.70    7.40
   4  -3  -2   56.89    7.90
   4  -3  -2   63.19    5.80
   4  -3  -2   63.09    8.80
  -4   3   2   57.19    7.50
  -4   3   2   57.39    6.50
  -4   3   2   55.89    7.80
  -4   3   2   60.29    5.60
  -4   3   2   55.79    5.00
   3  -3  -2  238.68   14.70
   3  -3  -2  239.38   14.40
   3  -3  -2  228.78   16.10
   3  -3  -2  217.18   14.50
   3  -3  -2  226.28   16.30
   3  -3  -2  234.68   15.10
  -3   3   2  232.18   16.40
  -3   3   2  213.18   14.90
  -3   3   2  226.18   16.00
   2  -3  -2  129.09    8.40
   2  -3  -2  120.99   10.00
   2  -3  -2  129.09    9.20
   2  -3  -2  128.19    9.90
   2  -3  -2  141.19    8.40
   2  -3  -2  127.29    9.80
  -2   3   2  120.69    9.20
  -2   3   2  127.79   10.10
   1  -3  -2   24.70    3.50
   1  -3  -2   25.70    3.70
   1  -3  -2   26.80    3.70
   1  -3  -2   27.20    4.20
   1  -3  -2   28.40    3.70
  -1   3   2   17.90    3.30
  -1   3   2   27.10    4.40
   0  -3  -2   72.39    6.00
   0  -3  -2   78.29    5.90
   0  -3  -2   72.49    6.10
   0  -3  -2   74.29    5.90
   0  -3  -2   68.29    6.10
   0   3   2   74.99    6.20
  -1  -3  -2  313.57   20.70
  -1  -3  -2  336.37   20.50
  -1  -3  -2  332.57   19.90
  -1  -3  -2  366.36   19.50
  -1  -3  -2  354.36   20.10
  -1  -3  -2  351.36   20.60
   1   3   2  351.56   20.00
   1   3   2  352.26   20.70
  -2  -3  -2  139.39   10.50
  -2  -3  -2  143.79    9.00
  -2  -3  -2  148.29    9.90
  -2  -3  -2  133.09   10.00
  -2  -3  -2  164.78    9.50
  -2  -3  -2  145.09    8.60
   2   3   2  133.29    8.80
   2   3   2  145.29    9.20
   2   3   2  149.09    9.30
   2   3   2  141.79    9.80
   2   3   2  140.09    8.60
  -3  -3  -2 4262.57  248.88
  -3  -3  -2 4465.75  249.28
  -3  -3  -2 4540.75  248.98
  -3  -3  -2 4610.34  249.18
  -3  -3  -2 4420.76  248.38
  -3  -3  -2 4688.03  247.78
  -3  -3  -2 4667.43  249.18
   3   3   2 4593.94  249.18
   3   3   2 4650.33  247.78
   3   3   2 4652.13  248.38
   3   3   2 4735.23  249.38
   3   3   2 4781.02  249.28
   3   3   2 4459.65  248.98
  -4  -3  -2  479.85   31.30
  -4  -3  -2  541.05   32.10
  -4  -3  -2  483.55   31.40
  -4  -3  -2  578.94   32.20
  -4  -3  -2  517.95   32.00
  -4  -3  -2  552.64   30.70
  -4  -3  -2  546.95   32.00
   4   3   2  569.14   30.70
   4   3   2  570.44   32.10
   4   3   2  600.24   32.40
   4   3   2  478.65   31.40
   4   3   2  551.84   32.10
   4   3   2  539.25   31.30
   4   3   2  576.44   32.10
  -5  -3  -2  526.85   35.50
  -5  -3  -2  646.04   36.30
  -5  -3  -2  619.74   36.50
  -5  -3  -2  556.34   35.30
  -5  -3  -2  650.23   37.00
   5   3   2  619.74   36.80
   5   3   2  630.34   36.30
   5   3   2  695.53   37.40
   5   3   2  595.44   35.90
   5   3   2  620.94   35.50
   5   3   2  634.74   36.70
   5   3   2  637.24   36.70
  -6  -3  -2    4.20    2.90
  -6  -3  -2    4.30    2.50
  -6  -3  -2    5.10    3.50
  -6  -3  -2    6.90    3.20
  -6  -3  -2    7.80    3.10
  -6  -3  -2    4.30    2.80
   6   3   2    6.70    3.10
   6   3   2    7.00    3.10
   6   3   2   11.60    3.50
   6   3   2    4.30    3.30
   6   3   2    7.90    2.60
   6   3   2    5.70    2.60
   6   3   2    2.50    2.60
  -7  -3  -2    5.90    4.20
  -7  -3  -2    7.10    3.40
  -7  -3  -2    3.80    3.30
  -7  -3  -2   -0.40    3.10
  -7  -3  -2    0.40    3.90
  -7  -3  -2    2.20    2.30
   7   3   2    0.60    3.20
   7   3   2    6.50    3.60
   7   3   2   -6.40    3.80
   7   3   2    5.20    3.20
   7   3   2    0.80    2.70
   7   3   2    6.10    3.00
   7   3   2    2.00    3.50
  -8  -3  -2   35.90    5.60
  -8  -3  -2   26.60    5.40
  -8  -3  -2   32.10    6.80
  -8  -3  -2   34.40    5.70
  -8  -3  -2   39.00    6.40
  -8  -3  -2   49.50    7.90
   8   3   2   44.80    6.70
   8   3   2   38.30    7.00
   8   3   2   38.30    6.90
   8   3   2   44.50    6.30
   8   3   2   48.30    8.10
   8   3   2   35.40    6.90
  -9  -3  -2   12.00    4.60
  -9  -3  -2   20.80    3.70
  -9  -3  -2    8.90    6.20
  -9  -3  -2   34.40    7.40
  -9  -3  -2   12.10    5.10
  -9  -3  -2   15.70    6.90
   9   3   2    8.30    4.90
   9   3   2   17.20    6.10
   9   3   2   16.90    4.80
   9   3   2    9.40    5.50
   9   3   2   12.80    4.70
   9   3   2   11.70    6.40
 -10  -3  -2   -0.80    6.30
 -10  -3  -2   13.20    8.40
 -10  -3  -2    6.60    3.20
 -10  -3  -2    4.20    5.30
 -10  -3  -2   -1.20    4.30
 -10  -3  -2   10.60    7.00
  10   3   2   14.00    7.70
  10   3   2    2.90    5.80
  10   3   2    2.20    5.50
  10   3   2   -1.00    5.20
  10   3   2    4.00    6.00
  10   3   2   -4.30    7.70
 -11  -3  -2   69.79   10.70
 -11  -3  -2   53.89    7.80
 -11  -3  -2   81.69   12.60
 -11  -3  -2   39.90    9.70
  11   3   2   44.50   11.90
  11   3   2   60.29   10.90
  11   3   2   50.39   10.10
  11   3   2   55.19    9.20
  11   3   2   58.09   10.00
  11   3   2   32.60    7.70
 -12  -3  -2   17.00    8.80
 -12  -3  -2    4.80    7.20
  12   3   2   15.30   15.80
  12   3   2   18.70    8.20
  12   3   2   20.70   10.20
  12   3   2    5.50    9.60
  12   3   2    7.70    8.90
  12   3   2   25.80   12.20
 -13  -3  -2   11.20   14.50
 -13  -3  -2    3.90   11.30
 -13  -3  -2   10.70   11.00
  13   3   2    7.30   10.30
  13   3   2   -7.10   11.30
  10  -4  -2   56.89   12.60
  10  -4  -2   50.09   11.20
  10  -4  -2   39.70   12.60
 -10   4   2   49.60    9.20
   9  -4  -2   93.49   15.50
   9  -4  -2   80.09   12.00
   9  -4  -2  127.59   19.00
   9  -4  -2   73.29   11.70
   9  -4  -2   74.09   12.60
  -9   4   2   86.99   13.30
  -9   4   2   96.59   13.50
   8  -4  -2  239.58   20.40
   8  -4  -2  187.08   20.10
   8  -4  -2  230.58   20.60
   8  -4  -2  213.38   21.00
   8  -4  -2  221.08   19.00
  -8   4   2  235.88   16.20
  -8   4   2  243.58   18.10
  -8   4   2  224.88   21.00
   7  -4  -2  705.33   51.19
   7  -4  -2  633.24   41.10
   7  -4  -2  644.04   40.10
   7  -4  -2  673.43   43.20
   7  -4  -2  616.64   40.00
   7  -4  -2  693.53   42.50
  -7   4   2  642.74   43.10
  -7   4   2  652.33   40.00
  -7   4   2  641.04   43.30
  -7   4   2  627.14   37.80
   6  -4  -2  344.57   25.70
   6  -4  -2  331.17   26.30
   6  -4  -2  351.36   26.30
   6  -4  -2  316.97   22.40
   6  -4  -2  325.97   23.30
   6  -4  -2  340.27   24.90
   6  -4  -2  339.37   23.10
   6  -4  -2  333.57   20.70
  -6   4   2  373.76   23.20
  -6   4   2  353.66   25.50
  -6   4   2  331.07   25.30
   5  -4  -2  290.77   19.90
   5  -4  -2  302.37   21.80
   5  -4  -2  320.87   19.50
   5  -4  -2  249.08   17.90
   5  -4  -2  325.97   21.70
   5  -4  -2  277.27   21.80
   5  -4  -2  294.37   20.10
   5  -4  -2  262.87   21.20
  -5   4   2  292.47   21.70
  -5   4   2  282.97   19.70
   4  -4  -2  395.76   26.80
   4  -4  -2  419.46   26.30
   4  -4  -2  425.06   24.70
   4  -4  -2  365.76   24.90
   4  -4  -2  349.87   23.70
   4  -4  -2  417.36   27.00
   4  -4  -2  387.36   24.10
   4  -4  -2  411.06   24.50
   4  -4  -2  395.46   26.50
  -4   4   2  408.66   25.10
  -4   4   2  379.86   26.50
   3  -4  -2  457.25   26.50
   3  -4  -2  456.75   29.10
   3  -4  -2  443.36   27.20
   3  -4  -2  449.06   27.40
   3  -4  -2  442.76   27.70
   3  -4  -2  439.16   28.60
   3  -4  -2  471.75   28.70
   3  -4  -2  470.05   26.70
  -3   4   2  482.85   29.20
  -3   4   2  421.16   27.40
   2  -4  -2  150.78    9.30
   2  -4  -2  145.69   11.70
   2  -4  -2  150.68   11.50
   2  -4  -2  149.69   11.80
   2  -4  -2  153.08   11.00
   2  -4  -2  154.48   11.20
   2  -4  -2  146.39   10.90
   2  -4  -2  150.38    9.50
  -2   4   2  145.29   10.80
  -2   4   2  145.59   11.70
   1  -4  -2 1605.54   90.09
   1  -4  -2 1625.14   90.39
   1  -4  -2 1602.24   90.29
   1  -4  -2 1688.63   90.79
   1  -4  -2 1639.14   90.19
   1  -4  -2 1554.44   90.19
   0  -4  -2  637.84   37.00
   0  -4  -2  620.94   36.40
   0  -4  -2  633.14   36.70
   0  -4  -2  640.54   36.80
  -1  -4  -2   12.70    2.80
  -1  -4  -2   16.20    2.20
  -1  -4  -2   16.50    3.30
  -1  -4  -2   15.50    2.00
  -1  -4  -2   15.20    2.50
  -1  -4  -2   11.50    2.90
  -1  -4  -2   19.40    3.20
   1   4   2   15.10    3.20
  -2  -4  -2   31.10    3.00
  -2  -4  -2   32.90    4.60
  -2  -4  -2   25.40    3.90
  -2  -4  -2   31.50    4.40
  -2  -4  -2   31.80    3.50
  -2  -4  -2   33.90    3.40
  -2  -4  -2   25.60    3.50
   2   4   2   34.00    3.10
   2   4   2   32.00    3.10
   2   4   2   24.40    2.90
   2   4   2   31.90    4.00
   2   4   2   29.60    3.50
   2   4   2   29.20    4.70
   2   4   2   30.00    4.40
  -3  -4  -2 2068.49  116.79
  -3  -4  -2 2075.39  116.89
  -3  -4  -2 2070.69  116.29
  -3  -4  -2 1992.20  116.59
  -3  -4  -2 2324.67  116.59
  -3  -4  -2 2164.78  115.89
  -3  -4  -2 2060.69  114.79
   3   4   2 2163.18  117.19
   3   4   2 2185.48  116.79
   3   4   2 1819.12  114.69
   3   4   2 2220.98  116.09
   3   4   2 2308.77  117.29
   3   4   2 2064.89  115.79
  -4  -4  -2 1395.46   80.29
  -4  -4  -2 1482.25   79.69
  -4  -4  -2 1474.95   80.29
  -4  -4  -2 1547.25   80.69
  -4  -4  -2 1492.85   80.39
  -4  -4  -2 1368.06   80.09
   4   4   2 1496.25   78.39
   4   4   2 1481.95   80.29
   4   4   2 1447.76   80.49
   4   4   2 1228.68   79.99
   4   4   2 1415.46   79.49
   4   4   2 1386.26   80.39
   4   4   2 1427.16   80.09
  -5  -4  -2 2018.30  117.69
  -5  -4  -2 2221.78  118.39
  -5  -4  -2 2103.79  116.29
  -5  -4  -2 2036.90  117.29
  -5  -4  -2 2192.68  118.49
  -5  -4  -2 2125.39  118.19
   5   4   2 2211.18  116.19
   5   4   2 2256.37  118.49
   5   4   2 2161.38  117.39
   5   4   2 1946.41  117.59
   5   4   2 2195.38  118.19
   5   4   2 2206.18  118.19
   5   4   2 1968.50  118.09
  -6  -4  -2 5373.86  282.07
  -6  -4  -2 5198.28  282.77
  -6  -4  -2 5339.27  283.07
  -6  -4  -2 5262.47  281.77
  -6  -4  -2 5460.75  282.97
  -6  -4  -2 5463.55  282.67
   6   4   2 4831.52  282.47
   6   4   2 4719.13  282.67
   6   4   2 5109.89  282.47
   6   4   2 4936.61  280.67
   6   4   2 5697.33  283.47
   6   4   2 4977.90  281.77
   6   4   2 4784.62  281.57
  -7  -4  -2 1628.34   93.99
  -7  -4  -2 1537.75   93.59
  -7  -4  -2 1779.92   92.49
  -7  -4  -2 1677.63   93.29
  -7  -4  -2 1582.64   93.09
  -7  -4  -2 1599.64   93.69
   7   4   2 1642.14   93.49
   7   4   2 1729.43   93.49
   7   4   2 1636.14   93.69
   7   4   2 1789.12   94.69
   7   4   2 1636.74   91.89
   7   4   2 1559.14   92.19
  -8  -4  -2 1310.57   76.39
  -8  -4  -2 1295.67   74.49
  -8  -4  -2 1453.75   76.99
  -8  -4  -2 1301.27   76.79
  -8  -4  -2 1327.77   77.39
  -8  -4  -2 1460.65   80.29
   8   4   2 1211.08   74.59
   8   4   2 1230.18   76.99
   8   4   2 1327.07   76.99
   8   4   2 1331.67   76.39
   8   4   2 1356.06   75.09
   8   4   2 1282.67   76.69
   8   4   2 1327.37   76.49
  -9  -4  -2  228.08   17.50
  -9  -4  -2  259.07   20.60
  -9  -4  -2  254.87   19.20
  -9  -4  -2  268.07   20.40
  -9  -4  -2  265.77   19.90
  -9  -4  -2  260.97   21.10
   9   4   2  234.48   20.50
   9   4   2  315.57   22.60
   9   4   2  262.47   20.00
   9   4   2  266.57   20.70
   9   4   2  262.57   18.60
   9   4   2  268.07   21.00
 -10  -4  -2   82.09   12.90
 -10  -4  -2   71.09   11.10
 -10  -4  -2   68.79    8.70
 -10  -4  -2   85.79   11.90
 -10  -4  -2   53.49   10.40
 -10  -4  -2   69.99   10.70
  10   4   2   86.99   13.60
  10   4   2   70.29   10.40
  10   4   2   60.69   10.20
  10   4   2   71.49   11.60
  10   4   2   90.49   13.00
 -11  -4  -2  197.98   17.90
 -11  -4  -2  257.07   20.70
 -11  -4  -2  185.68   19.60
 -11  -4  -2  197.38   14.40
 -11  -4  -2  151.78   20.00
  11   4   2  188.78   19.80
  11   4   2  223.98   19.50
  11   4   2  194.48   19.90
  11   4   2  161.18   22.30
  11   4   2  223.38   18.30
  11   4   2  189.88   19.80
  11   4   2  214.08   21.10
 -12  -4  -2   67.29    9.50
 -12  -4  -2  100.99   12.80
 -12  -4  -2   62.89   10.10
  12   4   2   77.69   13.00
  12   4   2   73.99   12.40
  12   4   2   65.39   11.00
  12   4   2   90.69   15.00
  12   4   2   79.69   11.30
  12   4   2   56.59   11.20
 -13  -4  -2   49.10    9.50
 -13  -4  -2   38.10   13.10
 -13  -4  -2   36.10   11.00
  13   4   2   75.59   12.60
  13   4   2   42.60    9.80
  13   4   2   46.60   12.40
  13   4   2   46.50   11.30
   9  -5  -2   -6.40   10.80
   9  -5  -2   -1.00    8.90
   9  -5  -2   27.40   10.20
   9  -5  -2    8.30    9.50
   9  -5  -2    6.90    8.30
  -9   5   2   18.90    7.80
  -9   5   2   22.70   11.10
   8  -5  -2    6.50    9.10
   8  -5  -2    2.80    6.80
   8  -5  -2   -5.90    8.10
   8  -5  -2    6.50    8.20
   8  -5  -2    8.80    6.60
  -8   5   2   -7.90    9.00
  -8   5   2    0.00    6.20
   7  -5  -2   27.60    7.90
   7  -5  -2   17.70    7.50
   7  -5  -2   42.90    9.50
   7  -5  -2   25.30    3.90
   7  -5  -2   17.60    5.90
   7  -5  -2   34.20    5.80
  -7   5   2   31.70   15.00
  -7   5   2   31.20    6.30
   6  -5  -2   50.29    9.90
   6  -5  -2   34.90    5.90
   6  -5  -2   30.80    7.70
   6  -5  -2   49.40    9.90
   6  -5  -2   33.70    5.80
   6  -5  -2   28.10    6.40
   6  -5  -2   41.90    5.40
   6  -5  -2   39.30    7.50
   6  -5  -2   35.70    6.60
  -6   5   2   49.99    8.80
  -6   5   2   38.00    6.10
   5  -5  -2  141.29   11.70
   5  -5  -2  123.99   14.70
   5  -5  -2  133.99   11.60
   5  -5  -2  133.59   10.70
   5  -5  -2  133.99   12.90
   5  -5  -2  139.89   11.00
   5  -5  -2  113.69   13.50
   5  -5  -2  121.69   13.70
   5  -5  -2  132.59   14.80
  -5   5   2  120.79   11.60
  -5   5   2  124.59   13.80
   4  -5  -2  191.48   13.40
   4  -5  -2  193.08   13.00
   4  -5  -2  184.98   12.80
   4  -5  -2  193.48   16.40
   4  -5  -2  187.28   13.60
   4  -5  -2  176.08   15.40
   4  -5  -2  188.78   15.40
   4  -5  -2  182.18   16.00
   4  -5  -2  176.48   14.80
  -4   5   2  158.28   13.70
  -4   5   2  172.88   15.30
   3  -5  -2   65.69    7.30
   3  -5  -2   69.79    5.90
   3  -5  -2   66.59    9.00
   3  -5  -2   69.59    8.90
   3  -5  -2   65.99    8.70
   3  -5  -2   58.39    6.90
   3  -5  -2   63.19    8.50
   3  -5  -2   55.69    8.40
   3  -5  -2   67.29    5.90
  -3   5   2   61.49    8.60
  -3   5   2   52.69    7.20
   2  -5  -2  277.57   18.30
   2  -5  -2  271.97   19.00
   2  -5  -2  268.67   15.80
   2  -5  -2  257.87   18.80
   2  -5  -2  261.47   18.20
   2  -5  -2  245.68   17.50
   2  -5  -2  268.47   18.00
   2  -5  -2  273.57   18.90
  -2   5   2  273.97   18.10
   1  -5  -2  227.28   14.90
   1  -5  -2  202.28   14.50
   1  -5  -2  198.38   14.50
   1  -5  -2  201.68   14.90
   1  -5  -2  208.48   14.70
   1  -5  -2  201.08   14.40
   0  -5  -2   60.49    6.20
   0  -5  -2   56.89    7.10
   0  -5  -2   70.49    6.70
   0  -5  -2   68.99    6.70
   0  -5  -2   65.49    6.60
  -1  -5  -2  827.32   47.50
  -1  -5  -2  856.11   46.60
  -1  -5  -2  843.02   47.40
  -1  -5  -2  804.32   47.10
  -1  -5  -2  835.82   47.70
   1   5   2  764.02   47.10
  -2  -5  -2  375.06   21.80
  -2  -5  -2  337.27   19.80
  -2  -5  -2  332.87   19.60
  -2  -5  -2  336.17   20.90
  -2  -5  -2  331.87   19.70
  -2  -5  -2  313.67   20.40
  -2  -5  -2  320.07   21.30
   2   5   2  336.17   21.70
   2   5   2  347.47   21.10
   2   5   2  324.97   20.30
  -3  -5  -2   64.79    6.70
  -3  -5  -2   64.19    6.10
  -3  -5  -2   81.59    7.50
  -3  -5  -2   63.69    6.60
  -3  -5  -2   71.09    4.70
  -3  -5  -2   62.19    6.20
  -3  -5  -2   74.39    6.30
   3   5   2   76.79    6.00
   3   5   2   63.79    4.80
   3   5   2   58.29    6.40
   3   5   2   62.59    7.20
   3   5   2   63.19    5.60
   3   5   2   66.19    6.00
   3   5   2   63.19    6.60
  -4  -5  -2  253.77   17.40
  -4  -5  -2  248.28   15.10
  -4  -5  -2  259.37   17.60
  -4  -5  -2  287.37   18.10
  -4  -5  -2  315.27   18.00
  -4  -5  -2  290.57   17.10
  -4  -5  -2  297.37   18.60
   4   5   2  247.38   18.10
   4   5   2  254.07   17.10
   4   5   2  251.17   15.10
   4   5   2  267.57   17.90
   4   5   2  288.77   18.40
   4   5   2  257.37   16.90
  -5  -5  -2  197.28   13.60
  -5  -5  -2  196.38   13.70
  -5  -5  -2  152.38   13.10
  -5  -5  -2  155.38   13.30
  -5  -5  -2  171.98   12.50
  -5  -5  -2  184.98   10.80
   5   5   2  162.18   13.40
   5   5   2  182.08   13.20
   5   5   2  176.58   13.40
   5   5   2  192.38   12.80
   5   5   2  188.08   10.90
   5   5   2  206.98   13.50
   5   5   2  166.98   13.50
  -6  -5  -2  712.23   40.80
  -6  -5  -2  738.83   40.80
  -6  -5  -2  663.93   39.60
  -6  -5  -2  705.63   40.20
  -6  -5  -2  653.43   40.50
  -6  -5  -2  632.24   40.30
   6   5   2  668.23   37.70
   6   5   2  674.93   39.40
   6   5   2  700.43   40.30
   6   5   2  668.83   40.40
   6   5   2  655.43   40.30
   6   5   2  596.84   39.80
   6   5   2  629.74   40.00
  -7  -5  -2  190.48   15.40
  -7  -5  -2  220.88   16.20
  -7  -5  -2  221.28   16.40
  -7  -5  -2  223.78   15.50
  -7  -5  -2  224.38   16.30
  -7  -5  -2  223.98   16.60
   7   5   2  221.68   16.10
   7   5   2  203.78   16.10
   7   5   2  190.78   13.80
   7   5   2  211.28   15.70
   7   5   2  197.98   15.50
  -8  -5  -2    6.80    3.90
  -8  -5  -2   11.50    3.90
  -8  -5  -2   11.20    4.60
  -8  -5  -2   11.30    5.80
  -8  -5  -2    6.30    3.90
  -8  -5  -2    7.00    3.80
   8   5   2   10.60    5.00
   8   5   2   14.80    4.10
   8   5   2   11.90    4.50
   8   5   2    9.50    3.90
   8   5   2    7.20    3.60
   8   5   2    9.10    3.90
   8   5   2   11.20    3.30
  -9  -5  -2   93.09   13.30
  -9  -5  -2  105.49   12.10
  -9  -5  -2   88.09   10.90
  -9  -5  -2  107.39   11.70
  -9  -5  -2  104.59   11.20
  -9  -5  -2  106.19   12.60
   9   5   2  104.59   11.60
   9   5   2   91.99   10.30
   9   5   2  123.79   12.80
   9   5   2  104.79    9.90
   9   5   2  112.99   12.50
   9   5   2  110.99   12.80
   9   5   2  115.29   13.30
 -10  -5  -2   30.40    7.50
 -10  -5  -2   15.50    7.30
 -10  -5  -2   19.10    8.60
 -10  -5  -2   26.70    6.50
 -10  -5  -2   36.10    8.10
 -10  -5  -2   32.50    6.70
  10   5   2   29.20    7.60
  10   5   2   24.20    6.70
  10   5   2   20.20    7.40
  10   5   2   32.00    7.60
  10   5   2   26.90    5.40
  10   5   2   24.20    7.00
  10   5   2   40.30    8.50
 -11  -5  -2   43.40    7.50
 -11  -5  -2   16.60    7.40
 -11  -5  -2   28.80    7.20
 -11  -5  -2   40.10    8.10
 -11  -5  -2   19.00    8.80
  11   5   2   62.19    9.50
  11   5   2   37.20    6.20
  11   5   2   42.20    9.10
  11   5   2   45.20    9.20
  11   5   2   35.00    9.70
  11   5   2   38.00    7.00
  11   5   2   25.90    9.60
 -12  -5  -2   16.30   10.70
 -12  -5  -2    3.20    7.20
 -12  -5  -2    5.60    8.80
 -12  -5  -2    3.30    7.00
 -12  -5  -2    6.10    5.60
  12   5   2   12.30   10.80
  12   5   2   15.50   11.20
  12   5   2    3.90    7.20
  12   5   2   -2.10    6.60
  12   5   2    5.20    8.60
  12   5   2   18.40   10.00
 -13  -5  -2   17.40    5.00
 -13  -5  -2    9.30   12.30
 -13  -5  -2   27.60    8.60
 -13  -5  -2   32.30    9.10
  13   5   2   19.10    9.50
  13   5   2   16.10   13.30
  13   5   2   18.20   12.60
  13   5   2    6.40   10.50
  13   5   2   11.40    8.70
   8  -6  -2    0.40    8.90
   8  -6  -2   -9.00    9.10
   8  -6  -2   -9.00    7.40
   8  -6  -2    3.80   10.80
   8  -6  -2    1.70    7.50
  -8   6   2   12.20    7.50
  -8   6   2   -1.00   10.00
   7  -6  -2   15.20    6.00
   7  -6  -2   10.40    8.90
   7  -6  -2   15.50    6.40
   7  -6  -2   33.70    8.50
   7  -6  -2   17.50    4.10
   7  -6  -2   28.70    8.10
  -7   6   2   23.20    6.30
  -7   6   2   10.50    7.80
   6  -6  -2   76.19    9.20
   6  -6  -2   64.59    9.70
   6  -6  -2   46.80    9.00
   6  -6  -2   68.49   10.30
   6  -6  -2   73.49   13.10
   6  -6  -2   67.39   10.30
  -6   6   2   69.29   10.70
  -6   6   2   60.99   10.30
   5  -6  -2   47.40    9.20
   5  -6  -2   74.19   12.00
   5  -6  -2   76.59    8.80
   5  -6  -2   75.99    9.00
   5  -6  -2   77.19   12.60
   5  -6  -2   50.79    9.90
   5  -6  -2   69.19    9.60
   5  -6  -2   75.29   10.20
   5  -6  -2   69.49    8.90
  -5   6   2   71.69   11.70
  -5   6   2   81.09   10.10
   4  -6  -2   -3.30    4.20
   4  -6  -2   -5.00    5.30
   4  -6  -2   -1.00    2.90
   4  -6  -2   -0.50    4.60
   4  -6  -2    1.30    4.90
   4  -6  -2   -6.70    6.00
   4  -6  -2    0.20    3.20
   4  -6  -2   -1.30    5.00
   4  -6  -2    0.80    3.70
  -4   6   2    3.50    4.20
   3  -6  -2   85.49   10.90
   3  -6  -2  102.19   10.70
   3  -6  -2   89.29    9.10
   3  -6  -2   91.39   10.10
   3  -6  -2   94.69   10.50
   3  -6  -2  107.29   11.10
   3  -6  -2  108.19    7.70
   3  -6  -2   98.09    7.80
   3  -6  -2   89.09   11.60
  -3   6   2   94.39   10.40
   2  -6  -2    2.60    4.00
   2  -6  -2   -1.80    3.10
   2  -6  -2   -7.00    3.50
   2  -6  -2    0.90    3.40
   2  -6  -2   -2.20    3.90
   2  -6  -2    1.80    3.00
   1  -6  -2  111.59   10.60
   1  -6  -2  104.19   10.20
   1  -6  -2  103.49   10.10
   1  -6  -2  110.49   10.20
   1  -6  -2  105.89   10.40
   1  -6  -2  111.49   10.90
   1  -6  -2  127.79   10.10
   0  -6  -2  152.18   11.50
   0  -6  -2  143.09   10.90
   0  -6  -2  135.29   11.10
   0  -6  -2  128.69   13.00
   0  -6  -2  150.78   11.60
   0  -6  -2  135.39   12.00
  -1  -6  -2    0.50    2.30
  -1  -6  -2   -0.30    2.60
  -1  -6  -2   -3.40    2.20
  -1  -6  -2    1.80    2.90
  -1  -6  -2    2.60    3.30
  -1  -6  -2    0.80    2.00
   1   6   2    5.20    2.50
  -2  -6  -2   81.49    8.30
  -2  -6  -2   85.69    7.50
  -2  -6  -2   76.99    6.30
  -2  -6  -2   73.19    8.80
  -2  -6  -2   88.29    6.80
  -2  -6  -2   94.39    8.10
   2   6   2   85.39    8.80
   2   6   2   85.49    8.00
  -3  -6  -2   61.59    7.40
  -3  -6  -2   70.39    6.70
  -3  -6  -2   84.19    7.20
  -3  -6  -2   74.79    6.60
  -3  -6  -2   71.59    5.40
  -3  -6  -2   73.89    7.50
   3   6   2   71.49    5.70
   3   6   2   65.89    5.80
   3   6   2   70.99    6.80
   3   6   2   82.59    8.20
   3   6   2   74.49    7.50
  -4  -6  -2   -2.20    2.20
  -4  -6  -2    4.00    2.20
  -4  -6  -2   -3.30    2.20
  -4  -6  -2    4.00    2.40
  -4  -6  -2    2.60    1.00
  -4  -6  -2    1.40    2.30
  -4  -6  -2   -0.20    4.50
   4   6   2    2.20    2.30
   4   6   2    0.70    2.80
   4   6   2    2.10    2.50
   4   6   2    1.00    2.90
   4   6   2    1.00    2.80
   4   6   2    1.30    2.80
  -5  -6  -2   80.79    8.70
  -5  -6  -2   94.29    8.90
  -5  -6  -2   85.79    7.90
  -5  -6  -2  107.79   10.10
  -5  -6  -2   80.79    8.30
  -5  -6  -2   84.49   10.00
   5   6   2   78.29    8.80
   5   6   2   81.09    8.00
   5   6   2  104.69    9.70
   5   6   2   95.49    8.50
   5   6   2   90.29    9.10
  -6  -6  -2   16.60    4.60
  -6  -6  -2   10.90    3.90
  -6  -6  -2   19.10    3.60
  -6  -6  -2    4.60    3.60
  -6  -6  -2   10.40    3.70
  -6  -6  -2   16.70    4.20
   6   6   2   12.70    3.50
   6   6   2   11.20    1.70
   6   6   2   11.40    3.80
   6   6   2    7.10    3.40
   6   6   2   14.20    4.40
   6   6   2    9.20    3.70
   6   6   2    6.90    4.00
  -7  -6  -2    1.60    3.10
  -7  -6  -2   -1.50    3.60
  -7  -6  -2    6.30    4.00
  -7  -6  -2    3.30    4.10
  -7  -6  -2    2.70    3.10
  -7  -6  -2    2.10    2.90
   7   6   2    0.60    3.60
   7   6   2    2.20    4.20
   7   6   2    0.90    3.30
   7   6   2    2.50    3.70
   7   6   2   -4.00    2.00
   7   6   2   -4.90    3.60
   7   6   2   -0.60    2.70
  -8  -6  -2   40.80    6.90
  -8  -6  -2   30.80    6.70
  -8  -6  -2   38.90    6.60
  -8  -6  -2   33.20    6.80
  -8  -6  -2   28.30    5.50
  -8  -6  -2   38.80    5.90
   8   6   2   38.50    7.20
   8   6   2   34.70    5.40
   8   6   2   37.70    5.10
   8   6   2   48.00    8.00
   8   6   2   42.90    7.60
   8   6   2   35.10    6.10
   8   6   2   49.40    8.40
   8   6   2   31.30    5.80
  -9  -6  -2   21.90    5.80
  -9  -6  -2   23.10    5.10
  -9  -6  -2   18.00    5.40
  -9  -6  -2   20.90    6.40
  -9  -6  -2   30.40    5.80
  -9  -6  -2   25.00    7.10
   9   6   2    8.60    4.80
   9   6   2   23.60    5.90
   9   6   2   15.20    3.90
   9   6   2   22.50    6.00
   9   6   2   14.90    5.30
   9   6   2   28.20    6.20
   9   6   2   22.20    4.70
   9   6   2   23.30    5.20
 -10  -6  -2   34.50    7.00
 -10  -6  -2   26.60    7.20
 -10  -6  -2   41.00    8.60
 -10  -6  -2   26.40    6.70
 -10  -6  -2   45.80    7.80
 -10  -6  -2   39.40    8.10
  10   6   2   44.20    8.80
  10   6   2   33.10    6.70
  10   6   2   51.09    9.90
  10   6   2   28.30    7.20
  10   6   2   33.60    5.10
  10   6   2   34.80    6.90
  10   6   2   31.00    6.20
  10   6   2   42.40    8.30
 -11  -6  -2  131.79   17.80
 -11  -6  -2  115.89   15.20
 -11  -6  -2  138.59   16.40
 -11  -6  -2  138.69   15.60
 -11  -6  -2  163.98   15.70
  11   6   2  154.78   16.30
  11   6   2  117.09   16.60
  11   6   2  147.39   17.60
  11   6   2  148.49   18.60
  11   6   2  131.99   13.10
  11   6   2  179.48   17.10
 -12  -6  -2   43.50    8.70
 -12  -6  -2   40.70    8.50
 -12  -6  -2   31.50    8.80
 -12  -6  -2   50.29   11.70
 -12  -6  -2   43.80    8.50
  12   6   2   48.40   12.60
  12   6   2   37.70    8.90
  12   6   2   46.50    9.00
  12   6   2   44.60    9.50
  12   6   2   47.10    7.10
  12   6   2   32.30   10.50
 -13  -6  -2   -4.00    7.90
 -13  -6  -2   -1.80    9.20
 -13  -6  -2   -8.50   10.10
  13   6   2   22.80   12.30
  13   6   2   -6.70    8.50
  13   6   2   -8.00    9.60
  13   6   2  -21.70   10.00
  13   6   2   -0.80    7.70
   7  -7  -2  132.59   13.70
   7  -7  -2  125.69   15.30
   7  -7  -2   90.59   13.30
   7  -7  -2   90.09   11.00
   7  -7  -2  119.79   19.60
   7  -7  -2  114.89   10.70
  -7   7   2  133.09   16.90
   6  -7  -2   51.69   11.60
   6  -7  -2   50.49   11.20
   6  -7  -2   52.79    7.20
   6  -7  -2   65.19   11.10
   6  -7  -2   58.49    9.70
   6  -7  -2   60.29    8.20
  -6   7   2   54.89    9.10
   5  -7  -2  289.37   20.20
   5  -7  -2  241.98   22.50
   5  -7  -2  280.37   18.80
   5  -7  -2  271.47   22.10
   5  -7  -2  254.37   21.70
   5  -7  -2  257.77   18.50
  -5   7   2  266.97   21.20
   4  -7  -2  -14.80    7.00
   4  -7  -2    1.70    3.40
   4  -7  -2    0.10    3.50
   4  -7  -2    6.40    6.70
   4  -7  -2    0.50    4.10
   4  -7  -2    3.50    4.80
   4  -7  -2    2.10    6.00
   4  -7  -2    3.20    6.10
   4  -7  -2    5.50    5.30
   4  -7  -2    3.00    7.10
  -4   7   2   -3.30    5.20
   3  -7  -2  282.37   20.60
   3  -7  -2  283.07   19.70
   3  -7  -2  240.28   21.20
   3  -7  -2  264.27   21.00
   3  -7  -2  280.87   17.30
   3  -7  -2  275.97   21.50
   3  -7  -2  288.77   17.20
   3  -7  -2  305.67   20.60
   3  -7  -2  246.18   21.30
   3  -7  -2  273.37   21.10
   2  -7  -2   77.09   10.00
   2  -7  -2   45.80    8.30
   2  -7  -2   79.99   10.30
   2  -7  -2   64.09    9.00
   2  -7  -2   43.80    7.30
   2  -7  -2   64.49    9.30
   2  -7  -2   55.09    8.10
   1  -7  -2   82.59    9.90
   1  -7  -2   69.99    9.50
   1  -7  -2   65.99    8.20
   1  -7  -2   65.79    8.90
   1  -7  -2   63.49    8.80
   1  -7  -2   56.99    8.60
   1  -7  -2   62.49    8.50
   0  -7  -2  871.11   51.89
   0  -7  -2  889.61   52.29
   0  -7  -2  798.22   50.99
   0  -7  -2  909.11   52.39
   0  -7  -2  892.51   52.19
   0  -7  -2  900.61   51.59
  -1  -7  -2    6.80    2.70
  -1  -7  -2   -2.30    2.90
  -1  -7  -2    2.60    3.40
  -1  -7  -2   -2.30    3.50
  -1  -7  -2   -0.30    2.60
  -1  -7  -2    1.10    3.00
  -1  -7  -2    7.10    4.50
  -1  -7  -2    1.90    2.70
  -2  -7  -2  520.55   29.10
  -2  -7  -2  487.85   30.10
  -2  -7  -2  477.05   30.90
  -2  -7  -2  473.95   28.10
  -2  -7  -2  487.85   29.00
  -2  -7  -2  489.85   28.20
  -2  -7  -2  505.05   31.20
  -2  -7  -2  493.95   30.20
  -2  -7  -2  483.65   31.60
   2   7   2  480.45   31.20
   2   7   2  478.65   30.20
  -3  -7  -2 1559.14   84.69
  -3  -7  -2 1510.25   83.09
  -3  -7  -2 1471.25   81.59
  -3  -7  -2 1467.65   80.89
  -3  -7  -2 1588.94   84.39
  -3  -7  -2 1454.15   81.79
  -3  -7  -2 1443.06   82.69
  -3  -7  -2 1317.67   80.69
   3   7   2 1438.86   84.19
   3   7   2 1429.16   82.59
   3   7   2 1475.25   83.09
  -4  -7  -2  622.94   37.20
  -4  -7  -2  588.34   38.90
  -4  -7  -2  654.73   37.00
  -4  -7  -2  637.74   37.10
  -4  -7  -2  605.74   34.50
  -4  -7  -2  625.04   38.20
  -4  -7  -2  568.84   41.90
  -4  -7  -2  622.94   34.50
   4   7   2  635.84   37.60
   4   7   2  618.54   36.00
   4   7   2  650.53   36.30
   4   7   2  652.73   37.30
   4   7   2  604.34   38.60
  -5  -7  -2  407.56   26.10
  -5  -7  -2  416.96   26.40
  -5  -7  -2  416.36   26.90
  -5  -7  -2  403.06   25.80
  -5  -7  -2  395.26   27.30
  -5  -7  -2  418.66   25.70
   5   7   2  377.36   25.40
   5   7   2  414.56   25.60
   5   7   2  399.86   25.50
   5   7   2  402.46   26.40
   5   7   2  422.06   27.10
   5   7   2  448.06   27.70
  -6  -7  -2   15.40    3.80
  -6  -7  -2   15.60    4.40
  -6  -7  -2    9.10    3.80
  -6  -7  -2   17.00    4.60
  -6  -7  -2   12.90    4.50
  -6  -7  -2    8.60    3.40
   6   7   2   15.20    4.80
   6   7   2   16.40    4.00
   6   7   2   10.50    4.30
   6   7   2   10.80    3.90
   6   7   2   12.20    4.30
  -7  -7  -2   11.10    4.70
  -7  -7  -2   10.50    4.30
  -7  -7  -2   11.40    5.20
  -7  -7  -2   15.20    5.00
  -7  -7  -2    8.80    3.60
  -7  -7  -2    9.50    3.50
   7   7   2   12.40    5.10
   7   7   2    6.10    4.20
   7   7   2   10.70    4.20
   7   7   2   18.10    4.90
   7   7   2   15.00    5.20
   7   7   2   15.60    4.70
  -8  -7  -2   27.90    5.80
  -8  -7  -2   21.70    6.00
  -8  -7  -2   27.00    5.40
  -8  -7  -2   30.70    5.30
  -8  -7  -2   38.00    7.40
  -8  -7  -2   32.70    6.40
   8   7   2   39.60    6.70
   8   7   2   41.50    8.00
   8   7   2   36.70    7.00
   8   7   2   33.00    4.60
   8   7   2   23.80    6.20
   8   7   2   27.50    6.20
   8   7   2   35.60    4.10
   8   7   2   35.70    6.90
  -9  -7  -2    5.10    4.80
  -9  -7  -2    0.30    5.40
  -9  -7  -2    2.70    4.40
  -9  -7  -2    7.80    6.40
  -9  -7  -2    2.70    5.50
  -9  -7  -2    0.80    5.00
   9   7   2    4.00    4.90
   9   7   2    0.00    6.20
   9   7   2    2.00    2.90
   9   7   2   -2.40    5.00
   9   7   2    5.00    5.30
   9   7   2   -0.20    5.00
   9   7   2   -3.40    2.70
   9   7   2    3.50    5.10
 -10  -7  -2  145.79   15.90
 -10  -7  -2  148.19   14.30
 -10  -7  -2  137.39   15.90
 -10  -7  -2  136.79   18.20
 -10  -7  -2  136.79   14.70
 -10  -7  -2  171.48   16.50
  10   7   2  140.49   16.00
  10   7   2  134.29   14.60
  10   7   2  144.79   10.80
  10   7   2  112.99   15.90
  10   7   2  135.19   14.80
  10   7   2  138.99   15.50
  10   7   2  146.59   15.00
  10   7   2  161.78   11.50
 -11  -7  -2   92.59   14.30
 -11  -7  -2  100.69   15.40
 -11  -7  -2  112.19   16.30
 -11  -7  -2  115.19   16.80
 -11  -7  -2   97.39   14.10
  11   7   2   83.89   12.40
  11   7   2  114.09   13.80
  11   7   2  106.79   14.60
  11   7   2  112.39   10.30
  11   7   2   90.19   14.10
  11   7   2  102.29   15.50
  11   7   2   85.69   12.90
 -12  -7  -2   46.30    9.80
 -12  -7  -2   68.39   11.30
 -12  -7  -2   35.10   10.60
 -12  -7  -2   95.49   14.70
 -12  -7  -2   71.89   11.70
  12   7   2   70.39    9.20
  12   7   2   56.69   13.60
  12   7   2   62.59   11.30
  12   7   2   51.69   10.20
  12   7   2   60.99    8.10
 -13  -7  -2   28.20    8.90
 -13  -7  -2   22.80   11.60
 -13  -7  -2   11.20   10.10
 -13  -7  -2    3.30    8.80
 -13  -7  -2   18.60   14.90
  13   7   2    5.80   13.50
  13   7   2   24.20    7.30
  13   7   2   19.30    9.80
  13   7   2   21.80    9.60
  13   7   2    2.30   10.30
 -14  -7  -2   -4.70   13.80
   6  -8  -2  -15.20    8.40
   6  -8  -2   19.70    9.60
   6  -8  -2    5.70    7.50
   6  -8  -2    3.30    5.90
   6  -8  -2    2.10   12.00
   6  -8  -2    6.40    5.80
   5  -8  -2   -0.20    7.70
   5  -8  -2    0.00    7.60
   5  -8  -2   -0.90    6.00
   5  -8  -2   -3.40    4.40
   5  -8  -2    2.20    9.20
   5  -8  -2    1.30    9.00
   5  -8  -2   -9.80    6.40
   4  -8  -2    6.90    4.10
   4  -8  -2   10.70    5.60
   4  -8  -2    4.50    6.90
   4  -8  -2    7.10    8.30
   4  -8  -2   17.30    7.00
   4  -8  -2   12.20    6.60
   4  -8  -2   10.70    3.70
   4  -8  -2   18.30    7.70
   3  -8  -2    3.90    5.80
   3  -8  -2    5.30    6.80
   3  -8  -2    8.70    4.50
   3  -8  -2   -1.00    6.50
   3  -8  -2   15.90    7.30
   3  -8  -2   -9.50    5.20
   3  -8  -2    6.40    6.40
   3  -8  -2    3.80    5.30
   2  -8  -2    9.60    4.70
   2  -8  -2    3.60    4.20
   2  -8  -2    2.70    6.10
   2  -8  -2   -5.10    6.30
   2  -8  -2   -0.50    5.40
   2  -8  -2   -1.60    5.70
   2  -8  -2    0.70    5.80
   1  -8  -2   11.90    5.00
   1  -8  -2    6.50    5.80
   1  -8  -2    9.70    4.40
   1  -8  -2    2.40    5.40
   1  -8  -2   -2.10    4.70
   1  -8  -2    4.40    5.40
   1  -8  -2    4.90    4.10
   1  -8  -2    0.30    3.60
   0  -8  -2   59.59    9.50
   0  -8  -2   56.19    9.50
   0  -8  -2   65.99    8.90
   0  -8  -2   50.99    8.10
   0  -8  -2   57.69    8.90
   0  -8  -2   64.09   10.70
   0  -8  -2   58.49    9.00
  -1  -8  -2   41.50    6.90
  -1  -8  -2   36.20    7.10
  -1  -8  -2   35.60    6.70
  -1  -8  -2   37.00    6.00
  -1  -8  -2   40.20    6.60
  -1  -8  -2   33.50    6.10
  -1  -8  -2   32.00    5.10
  -1  -8  -2   28.10    5.20
  -2  -8  -2    3.10    3.80
  -2  -8  -2   -0.60    3.40
  -2  -8  -2    0.80    2.20
  -2  -8  -2    1.50    4.40
  -2  -8  -2    1.10    2.90
  -2  -8  -2   -0.70    2.40
  -2  -8  -2    3.90    2.20
  -2  -8  -2    1.40    3.20
[truncated: 1,937,494 more chars]
