# Supplementary material for: Synthesis and crystal structure of poly[[bis­(aqua-κO)tetra­kis­(μ-4,4′-bi­pyridine-κ2 N:N′)hexa­kis­(3-chloro­benzoato)-κ5 O;κ2 O:O′-tricobalt(II)] methanol disolvate]
Source: Acta Crystallogr E Crystallogr Commun. 2022 Feb 1;78(Pt 3):255–8. doi: 10.1107/S2056989022000731 (PMC8900501; doi:10.1107/S2056989022000731)
Supplement: Supplementary file 2 [file e-78-00255-Isup2.hkl]

data_I                                                                          
_shelx_title ' NWPhP_Cobpy3Clbenz132_0m_a.res in P-1'                           
_shelx_refln_list_code          4                                               
_shelx_F_calc_maximum      224.91                                               
_exptl_crystal_F_000       939.00                                               
_reflns_d_resolution_high  0.8054                                               
                                                                                
loop_                                                                           
 _space_group_symop_operation_xyz                                               
 'x, y, z'                                                                      
 '-x, -y, -z'                                                                   
                                                                                
_cell_length_a    11.3884                                                       
_cell_length_b    11.8684                                                       
_cell_length_c    18.0550                                                       
_cell_angle_alpha  79.516                                                       
_cell_angle_beta   79.088                                                       
_cell_angle_gamma  62.148                                                       
                                                                                
_shelx_F_squared_multiplier     1.000                                           
                                                                                
loop_                                                                           
 _refln_index_h                                                                 
 _refln_index_k                                                                 
 _refln_index_l                                                                 
 _refln_F_squared_calc                                                          
 _refln_F_squared_meas                                                          
 _refln_F_squared_sigma                                                         
 _refln_observed_status                                                         
   2   0   0      21423.44      21175.12       391.89 o                         
   3   0   0       5170.87       5245.97        87.66 o                         
   4   0   0       2154.00       2253.82        41.81 o                         
   5   0   0       2402.82       2787.39        71.91 o                         
   6   0   0         46.99         33.47         4.67 o                         
   7   0   0       2868.56       2967.92        61.11 o                         
   8   0   0        431.27        450.66        22.03 o                         
   9   0   0       1546.85       1591.32        35.28 o                         
  10   0   0       1078.21       1195.18        37.55 o                         
  11   0   0        567.72        593.78        31.63 o                         
  12   0   0        203.00        236.95        23.82 o                         
 -11   1   0          4.04          3.28        14.28 o                         
 -10   1   0        233.68        219.53        15.46 o                         
  -9   1   0         48.59         46.61         8.97 o                         
  -8   1   0         32.17         17.29         6.59 o                         
  -7   1   0         70.67         68.45         6.49 o                         
  -6   1   0        137.32        121.73         6.81 o                         
  -5   1   0       5620.00       5910.35       100.85 o                         
  -4   1   0       5050.73       5393.36        87.48 o                         
  -3   1   0        248.67        239.10         7.65 o                         
  -2   1   0       1720.01       1736.50        33.30 o                         
  -1   1   0       2159.41       2147.62        39.88 o                         
   2   1   0         16.11         39.40         2.79 o                         
   3   1   0      13277.80      12787.44       200.72 o                         
   4   1   0       1155.32       1147.10        20.01 o                         
   5   1   0        154.32        163.58         6.09 o                         
   6   1   0       1053.21       1029.24        20.51 o                         
   7   1   0         56.87         47.36         4.28 o                         
   8   1   0        168.24        164.95        11.15 o                         
   9   1   0         10.67          0.52         6.89 o                         
  10   1   0         76.54         64.69        13.27 o                         
  11   1   0         49.44         59.62        13.05 o                         
  12   1   0         88.98         75.69        16.19 o                         
 -11   2   0         71.41         43.31        19.04 o                         
 -10   2   0          5.21         22.99        13.11 o                         
  -9   2   0         10.75          1.87         9.60 o                         
  -8   2   0          3.52         19.20         7.01 o                         
  -7   2   0         46.03         49.87         6.12 o                         
  -6   2   0          4.57          1.48         4.54 o                         
  -5   2   0        106.25        122.35         6.38 o                         
  -4   2   0          4.48          0.65         2.68 o                         
  -3   2   0       5340.28       5557.90        85.84 o                         
  -2   2   0        551.10        491.84        10.42 o                         
  -1   2   0         46.05         39.76         2.50 o                         
   0   2   0       4816.02       4459.84        92.73 o                         
   1   2   0          3.86          5.06         1.03 o                         
   2   2   0       1111.71       1105.45        19.12 o                         
   3   2   0      18079.19      16998.59       307.93 o                         
   4   2   0        893.63        932.73        17.75 o                         
   5   2   0       7347.18       7517.54       124.41 o                         
   6   2   0         94.89        131.69         6.91 o                         
   7   2   0          0.63         -0.87         3.93 o                         
   8   2   0          0.77          6.31         4.74 o                         
   9   2   0       1702.47       1792.43        38.59 o                         
  10   2   0          7.07          7.76         8.34 o                         
  11   2   0        444.36        475.46        25.62 o                         
  12   2   0        232.27        189.58        18.20 o                         
  13   2   0         85.40         85.83        24.00 o                         
 -10   3   0         85.12        108.06        15.63 o                         
  -9   3   0        508.43        509.86        24.09 o                         
  -8   3   0        220.65        197.68        12.15 o                         
  -7   3   0         85.17         86.83         8.04 o                         
  -6   3   0       1161.48       1160.45        25.40 o                         
  -5   3   0        861.59        904.15        19.03 o                         
  -4   3   0       5873.39       6019.45        93.75 o                         
  -3   3   0       4350.35       4851.28        79.02 o                         
  -2   3   0       2100.50       1949.47        38.66 o                         
  -1   3   0        714.99        779.94        16.85 o                         
   0   3   0      18775.51      17929.27       368.94 o                         
   1   3   0       1597.10       1727.52        36.97 o                         
   2   3   0         79.34         48.95         3.59 o                         
   3   3   0       1387.75       1416.86        24.87 o                         
   4   3   0      13784.05      13707.41       204.16 o                         
   5   3   0       3950.68       4046.07        83.09 o                         
   6   3   0       2253.15       2237.15        37.27 o                         
   7   3   0        634.97        580.14        13.54 o                         
   8   3   0        304.96        322.94        10.88 o                         
   9   3   0        133.03        119.03         7.75 o                         
  10   3   0        123.42        129.18         9.60 o                         
  11   3   0        616.68        594.30        24.52 o                         
  12   3   0        156.57        148.21        19.24 o                         
  13   3   0         62.56         77.68        19.58 o                         
 -10   4   0         10.07        -15.83        27.65 o                         
  -9   4   0        135.96        133.20        13.54 o                         
  -8   4   0        160.62        168.06        13.12 o                         
  -7   4   0        195.96        198.26         9.72 o                         
  -6   4   0        414.36        386.97        12.44 o                         
  -5   4   0        247.91        265.46        12.32 o                         
  -4   4   0          2.81         -0.52         3.90 o                         
  -3   4   0          5.56          6.14         3.68 o                         
  -2   4   0          4.91          3.05         2.97 o                         
  -1   4   0         11.17         14.90         2.66 o                         
   0   4   0        368.34        374.15        11.49 o                         
   1   4   0        135.86        140.72         5.48 o                         
   2   4   0       5592.83       5512.01        91.76 o                         
   3   4   0        329.13        326.24         8.71 o                         
   4   4   0       3551.41       3574.13        54.51 o                         
   5   4   0        351.90        369.31         9.40 o                         
   6   4   0       1091.26       1217.40        22.96 o                         
   7   4   0        623.14        621.86        14.68 o                         
   8   4   0        187.39        209.10         9.13 o                         
   9   4   0         86.51         84.82         6.61 o                         
  10   4   0        180.83        187.95         9.10 o                         
  11   4   0        171.13        164.97        11.42 o                         
  12   4   0        355.51        375.74        18.35 o                         
  13   4   0         55.36         35.81        19.30 o                         
  -9   5   0          0.30         -1.62        21.37 o                         
  -8   5   0         27.42         40.76        12.75 o                         
  -7   5   0          1.46          9.46        12.82 o                         
  -6   5   0         70.90         61.55         7.44 o                         
  -5   5   0        406.74        387.29        13.79 o                         
  -4   5   0          0.25         -0.35         4.79 o                         
  -3   5   0        303.91        306.32        12.13 o                         
  -2   5   0        152.87        154.36         8.07 o                         
  -1   5   0       2608.76       2700.95        50.52 o                         
   0   5   0       2806.76       3010.98        61.64 o                         
   1   5   0        213.44        212.95         8.13 o                         
   2   5   0        615.13        663.29        13.13 o                         
   3   5   0        198.47        218.31         7.29 o                         
   4   5   0        554.14        537.49        13.11 o                         
   5   5   0       1608.99       1688.38        32.79 o                         
   6   5   0          1.01          2.13         3.85 o                         
   7   5   0        382.53        351.33        10.92 o                         
   8   5   0         10.06         10.09         4.51 o                         
   9   5   0        352.64        398.47        13.01 o                         
  10   5   0        164.84        164.65         8.58 o                         
  11   5   0        223.19        219.07        11.46 o                         
  12   5   0         13.56         32.54        10.09 o                         
  13   5   0          0.59         -8.65        15.60 o                         
  -8   6   0        162.46        175.20        22.92 o                         
  -7   6   0        247.97        239.90        16.66 o                         
  -6   6   0        253.05        275.87        15.79 o                         
  -5   6   0        279.09        297.81        13.30 o                         
  -4   6   0        778.98        769.27        23.63 o                         
  -3   6   0         63.07         50.44         6.12 o                         
  -2   6   0       2441.34       2479.94        50.34 o                         
  -1   6   0       1412.56       1375.28        30.23 o                         
   0   6   0      12122.39      12540.68       230.41 o                         
   1   6   0       1279.72       1266.80        27.23 o                         
   2   6   0       8558.37       8623.58       132.44 o                         
   3   6   0         47.66         39.13         3.09 o                         
   4   6   0       2470.43       2458.88        44.60 o                         
   5   6   0        241.75        249.74         9.63 o                         
   6   6   0          5.07          1.03         4.25 o                         
   7   6   0          7.56          4.30         3.89 o                         
   8   6   0         95.75         92.50         6.09 o                         
   9   6   0       1573.33       1560.35        30.22 o                         
  10   6   0         99.03        110.69        10.13 o                         
  11   6   0        308.53        306.60        16.64 o                         
  12   6   0        105.01        107.48        11.28 o                         
  13   6   0         25.19         26.01        15.02 o                         
  -7   7   0          2.49          6.67        13.86 o                         
  -6   7   0         30.15         27.07         9.63 o                         
  -5   7   0         92.15         63.65         8.66 o                         
  -4   7   0        185.92        160.55         9.43 o                         
  -3   7   0        425.70        400.69        14.87 o                         
  -2   7   0        470.63        489.62        14.98 o                         
  -1   7   0        172.37        179.70         9.01 o                         
   0   7   0        787.67        815.89        20.21 o                         
   1   7   0       1164.00       1303.79        28.61 o                         
   2   7   0        464.11        451.12        13.38 o                         
   3   7   0       2333.20       2475.65        41.04 o                         
   4   7   0       1874.02       1909.21        36.37 o                         
   5   7   0        839.10        888.68        20.20 o                         
   6   7   0        288.70        278.45        13.11 o                         
   7   7   0        360.87        376.77        13.32 o                         
   8   7   0        365.08        397.03        11.76 o                         
   9   7   0         43.27         50.22         5.85 o                         
  10   7   0        511.77        500.73        18.38 o                         
  11   7   0         40.19         44.17         8.59 o                         
  12   7   0         93.25        115.76        11.77 o                         
  13   7   0         83.79         77.23        14.13 o                         
  -6   8   0         11.99         33.25        12.17 o                         
  -5   8   0         29.27         30.51         9.36 o                         
  -4   8   0          2.23         -2.90         8.00 o                         
  -3   8   0          6.78          9.22         7.26 o                         
  -2   8   0        697.56        718.95        19.86 o                         
  -1   8   0         25.36         29.79         7.50 o                         
   0   8   0         37.19         20.69         5.59 o                         
   1   8   0        372.72        366.86        14.75 o                         
   2   8   0         10.74          9.43         5.54 o                         
   3   8   0        782.41        737.48        18.85 o                         
   4   8   0          0.36         -2.42         4.56 o                         
   5   8   0       3096.70       3012.12        57.30 o                         
   6   8   0          1.29         -2.59         5.39 o                         
   7   8   0        521.11        517.42        18.41 o                         
   8   8   0         14.42          9.02         6.68 o                         
   9   8   0         69.71         89.35         8.65 o                         
  10   8   0         41.46         43.39         6.62 o                         
  11   8   0        256.08        198.93        11.60 o                         
  12   8   0         60.69         76.49        12.06 o                         
  13   8   0          0.43         15.89        14.77 o                         
  -5   9   0          3.88          5.25        11.48 o                         
  -4   9   0        304.28        319.34        17.47 o                         
  -3   9   0          7.40          8.13         8.54 o                         
  -2   9   0        800.20        844.59        23.41 o                         
  -1   9   0          4.29          8.45         7.05 o                         
   0   9   0       2495.38       2470.56        49.19 o                         
   1   9   0         15.73         17.71         5.65 o                         
   2   9   0          1.84         -4.81         4.85 o                         
   3   9   0        118.17        122.06         9.23 o                         
   4   9   0          3.09          4.00         3.97 o                         
   5   9   0        456.33        446.90        14.62 o                         
   6   9   0        384.97        393.15        14.65 o                         
   7   9   0          1.51          5.91         6.73 o                         
   8   9   0        112.93        119.22         9.72 o                         
   9   9   0        220.98        230.13        16.85 o                         
  10   9   0          1.24          1.93         9.90 o                         
  11   9   0          1.10         -1.94        13.27 o                         
  12   9   0          0.16         -4.37        14.75 o                         
  13   9   0         15.46          1.88        14.73 o                         
  -4  10   0         42.68         29.06        11.25 o                         
  -3  10   0          4.96          4.47        12.96 o                         
  -2  10   0          1.29         -5.24        10.67 o                         
  -1  10   0        157.08        128.33        12.92 o                         
   0  10   0         72.73         60.87         8.59 o                         
   1  10   0        111.21        132.86         9.40 o                         
   2  10   0        272.73        285.00        13.60 o                         
   3  10   0          1.57          8.35         5.64 o                         
   4  10   0        236.01        245.48        13.41 o                         
   5  10   0         20.44         25.07         6.48 o                         
   6  10   0        271.25        258.57        14.87 o                         
   7  10   0        223.68        259.11        15.26 o                         
   8  10   0          3.54          7.79         8.47 o                         
   9  10   0        121.70        122.74        12.51 o                         
  10  10   0        420.55        456.08        24.41 o                         
  11  10   0        180.17        172.54        16.35 o                         
  12  10   0         72.63         47.69        17.24 o                         
  13  10   0         62.64         56.73        21.06 o                         
  -3  11   0         36.45         24.85        19.69 o                         
  -2  11   0         16.13         19.18        25.08 o                         
  -1  11   0        284.10        250.10        17.62 o                         
   0  11   0          3.89          1.08         9.84 o                         
   1  11   0        252.27        291.11        16.04 o                         
   2  11   0         10.66          8.62         7.70 o                         
   3  11   0        246.45        262.18        12.97 o                         
   4  11   0         34.75         26.81         7.14 o                         
   5  11   0         45.38         45.86         9.22 o                         
   6  11   0          4.35         -9.00         9.00 o                         
   7  11   0         16.72          6.87         9.13 o                         
   8  11   0         24.32         15.95        10.30 o                         
   9  11   0        240.44        230.27        15.99 o                         
  10  11   0        122.70        136.28        15.61 o                         
  11  11   0        123.87        118.50        20.49 o                         
  12  11   0         20.63         21.14        19.75 o                         
  -1  12   0          0.30        -18.28        19.19 o                         
   0  12   0         89.04         77.96        12.75 o                         
   1  12   0         59.95         59.77         9.88 o                         
   2  12   0         34.28         34.79         9.95 o                         
   3  12   0         17.73         21.86         9.48 o                         
   4  12   0        176.03        163.64         9.81 o                         
   5  12   0        178.39        170.73        12.82 o                         
   6  12   0         13.92          0.60         9.65 o                         
   7  12   0          0.28         -0.92        10.85 o                         
   8  12   0         45.60         50.80        12.18 o                         
   9  12   0         43.24         34.22        13.88 o                         
  10  12   0         10.17          1.40        16.86 o                         
  11  12   0         33.53         32.45        20.72 o                         
  12  12   0         41.21        -33.24        48.76 o                         
   1  13   0         56.37         86.99        14.64 o                         
   2  13   0        209.77        200.86        15.59 o                         
   3  13   0        120.86        147.08        12.18 o                         
   4  13   0        313.57        297.71        16.09 o                         
   5  13   0        146.53        149.09        19.48 o                         
   6  13   0         65.75        101.45        13.62 o                         
   7  13   0         82.33         77.30        13.51 o                         
   8  13   0         38.91         48.62        16.03 o                         
   9  13   0         55.01         99.72        17.98 o                         
  10  13   0        231.44        241.37        24.00 o                         
   3  14   0         11.78          3.10        27.92 o                         
   4  14   0         34.09         21.39        22.90 o                         
   5  14   0        234.58        230.84        19.30 o                         
   6  14   0          0.51        -15.50        15.50 o                         
   7  14   0        107.64        110.14        18.68 o                         
   8  14   0          7.68        -10.28        20.15 o                         
   9  14   0         42.28          1.77        41.22 o                         
  -8 -14   1          9.55        -21.48        21.48 o                         
  -7 -14   1        227.67        191.68        19.33 o                         
  -6 -14   1        216.65        182.25        17.78 o                         
  -5 -14   1        267.40        242.52        19.43 o                         
  -4 -14   1        199.35        173.32        16.23 o                         
 -10 -13   1         75.56         79.18        21.84 o                         
  -9 -13   1          0.17         21.54        17.59 o                         
  -8 -13   1          0.50        -14.43        14.43 o                         
  -7 -13   1          6.33        -13.41        13.41 o                         
  -6 -13   1         52.11         48.04        14.39 o                         
  -5 -13   1          1.40        -12.09        13.16 o                         
  -4 -13   1          0.47         13.63        10.53 o                         
  -3 -13   1         66.92         71.04        11.16 o                         
  -2 -13   1          5.98         -0.30        12.33 o                         
  -1 -13   1          1.60          3.30        11.98 o                         
 -11 -12   1        114.65         92.07        26.89 o                         
 -10 -12   1          0.23          0.35        18.72 o                         
  -9 -12   1        156.70        127.12        16.43 o                         
  -8 -12   1          1.73         19.16        12.59 o                         
  -7 -12   1          8.05          0.52        11.28 o                         
  -6 -12   1         46.76         29.14        10.43 o                         
  -5 -12   1        173.35        180.04        13.30 o                         
  -4 -12   1        251.47        239.24        17.72 o                         
  -3 -12   1          0.19          9.41        10.84 o                         
  -2 -12   1        256.89        238.82        15.48 o                         
  -1 -12   1          7.44         14.37         9.69 o                         
   0 -12   1        283.13        257.00        20.22 o                         
   1 -12   1         20.21         21.48        15.74 o                         
 -12 -11   1         86.10         67.78        21.19 o                         
 -11 -11   1        142.16        163.95        18.89 o                         
 -10 -11   1        437.96        470.20        37.80 o                         
  -9 -11   1        265.63        276.82        17.85 o                         
  -8 -11   1          1.65         -8.21        10.28 o                         
  -7 -11   1        933.52        955.08        28.74 o                         
  -6 -11   1         73.28         90.80         9.96 o                         
  -5 -11   1        709.31        744.77        23.17 o                         
  -4 -11   1          5.37         -1.52         7.27 o                         
  -3 -11   1        445.01        464.82        17.16 o                         
  -2 -11   1        174.50        150.48        10.30 o                         
  -1 -11   1        282.90        335.39        20.78 o                         
   0 -11   1        292.70        288.07        15.84 o                         
   1 -11   1        101.51        103.63        10.78 o                         
   2 -11   1        232.71        224.84        23.12 o                         
   3 -11   1         20.30         10.80        16.97 o                         
 -13 -10   1          0.50         61.09        36.95 o                         
 -12 -10   1          4.89         -3.71        17.73 o                         
 -11 -10   1         40.85         24.32        15.42 o                         
 -10 -10   1         12.90          1.93        13.81 o                         
  -9 -10   1        624.39        687.24        28.21 o                         
  -8 -10   1         23.96         15.14         8.72 o                         
  -7 -10   1         45.96         21.70         7.90 o                         
  -6 -10   1         82.73         59.75         7.61 o                         
  -5 -10   1        164.28        181.51        10.65 o                         
  -4 -10   1        281.21        270.53        10.25 o                         
  -3 -10   1         24.97         25.61         5.95 o                         
  -2 -10   1        432.73        446.97        19.32 o                         
  -1 -10   1         63.00         56.87         8.68 o                         
   0 -10   1        323.70        348.64        18.69 o                         
   1 -10   1         58.42         68.98        11.22 o                         
   2 -10   1          8.87         -5.23         9.21 o                         
   3 -10   1        141.32        128.20        12.93 o                         
   4 -10   1          7.19         -5.27        12.16 o                         
 -13  -9   1          2.14          0.65        17.36 o                         
 -12  -9   1         45.71         10.80        18.05 o                         
 -11  -9   1        101.63         80.60        14.15 o                         
 -10  -9   1         28.97         34.43        11.12 o                         
  -9  -9   1        365.91        358.10        16.89 o                         
  -8  -9   1          0.44         -0.27         9.13 o                         
  -7  -9   1       1206.02       1251.49        28.97 o                         
  -6  -9   1         39.05         35.20         6.91 o                         
  -5  -9   1        563.06        561.84        16.08 o                         
  -4  -9   1       1267.27       1259.45        23.43 o                         
  -3  -9   1          3.39         -2.79         4.80 o                         
  -2  -9   1        333.67        313.72        13.51 o                         
  -1  -9   1        406.82        337.94        13.88 o                         
   0  -9   1       1450.43       1427.71        32.02 o                         
   1  -9   1         56.17         78.02         7.37 o                         
   2  -9   1        621.78        659.85        26.53 o                         
   3  -9   1         29.87          9.71        11.36 o                         
   4  -9   1         27.96         36.42        10.23 o                         
   5  -9   1          3.92         -5.68        12.14 o                         
 -13  -8   1         11.02         15.42        15.48 o                         
 -12  -8   1         46.42         48.44        11.00 o                         
 -11  -8   1         93.86        119.83         9.92 o                         
 -10  -8   1        634.34        648.25        17.93 o                         
  -9  -8   1        362.53        393.06        16.30 o                         
  -8  -8   1          8.97          5.78         8.61 o                         
  -7  -8   1        862.56        886.94        23.28 o                         
  -6  -8   1         86.06         73.85         6.55 o                         
  -5  -8   1        688.45        692.01        17.89 o                         
  -4  -8   1         24.48         30.11         4.01 o                         
  -3  -8   1        277.62        268.72         9.18 o                         
  -2  -8   1        108.22        113.40         6.78 o                         
  -1  -8   1        107.57        108.06         7.56 o                         
   0  -8   1          4.67          7.23         5.04 o                         
   1  -8   1        815.36        815.44        20.89 o                         
   2  -8   1          4.03         -1.06         6.43 o                         
   3  -8   1        220.76        228.33        11.31 o                         
   4  -8   1         49.02         45.51         9.64 o                         
   5  -8   1         46.33         24.87         9.44 o                         
   6  -8   1         41.70         30.48        11.73 o                         
 -13  -7   1         29.78         24.60        18.90 o                         
 -12  -7   1          0.30         -8.07        10.61 o                         
 -11  -7   1         19.06         13.16         8.86 o                         
 -10  -7   1         13.34         12.27         7.75 o                         
  -9  -7   1        309.26        327.51        13.75 o                         
  -8  -7   1          4.56          2.07         4.89 o                         
  -7  -7   1        170.69        190.32        10.33 o                         
  -6  -7   1         97.19         92.25         6.49 o                         
  -5  -7   1        297.15        276.79        13.16 o                         
  -4  -7   1        572.57        564.94        14.79 o                         
  -3  -7   1       1983.70       1944.83        32.15 o                         
  -2  -7   1         28.70         31.28         3.66 o                         
  -1  -7   1        755.16        664.15        18.63 o                         
   0  -7   1       1978.32       1898.83        40.13 o                         
   1  -7   1        368.28        351.24        11.75 o                         
   2  -7   1        770.88        791.51        20.15 o                         
   3  -7   1        361.75        381.31        15.25 o                         
   4  -7   1        258.98        264.11        14.00 o                         
   5  -7   1        600.30        597.18        24.57 o                         
   6  -7   1         67.11         63.27         9.97 o                         
   7  -7   1        380.87        391.15        26.37 o                         
 -13  -6   1          0.92         11.25        14.54 o                         
 -12  -6   1        115.94        115.04        11.45 o                         
 -11  -6   1        215.46        232.15        11.81 o                         
 -10  -6   1         89.28         79.00         7.58 o                         
  -9  -6   1        133.43        144.76         7.83 o                         
  -8  -6   1          2.56          3.51         4.94 o                         
  -7  -6   1         29.85         38.39         4.27 o                         
  -6  -6   1        139.61        128.40         6.91 o                         
  -5  -6   1        260.80        268.16        10.21 o                         
  -4  -6   1        276.75        256.99         9.23 o                         
  -3  -6   1         68.10         70.59         4.16 o                         
  -2  -6   1       1056.42       1039.19        21.82 o                         
  -1  -6   1          4.81          5.62         3.93 o                         
   0  -6   1       1621.81       1549.85        34.83 o                         
   1  -6   1         68.18         75.06         4.81 o                         
   2  -6   1        277.81        289.36        10.74 o                         
   3  -6   1        700.70        704.26        20.45 o                         
   4  -6   1        389.28        400.34        16.29 o                         
   5  -6   1          0.25         -2.73         8.46 o                         
   6  -6   1        170.99        163.89        10.89 o                         
   7  -6   1         16.48         31.24        12.62 o                         
   8  -6   1          0.19        -10.73        16.39 o                         
 -13  -5   1         39.95         29.64        16.41 o                         
 -12  -5   1        164.84        168.10        11.84 o                         
 -11  -5   1        529.44        573.21        19.53 o                         
 -10  -5   1        342.54        300.26        11.93 o                         
  -9  -5   1        335.63        365.08        12.81 o                         
  -8  -5   1         68.51         63.55         6.08 o                         
  -7  -5   1       1341.16       1389.61        26.26 o                         
  -6  -5   1         47.58         26.79         3.78 o                         
  -5  -5   1       1188.49       1187.44        22.15 o                         
  -4  -5   1        520.53        541.17        13.93 o                         
  -3  -5   1       6687.23       6625.68       111.83 o                         
  -2  -5   1       2860.64       3000.10        52.23 o                         
  -1  -5   1       4986.07       5203.28        87.84 o                         
   0  -5   1         11.95         27.10         5.03 o                         
   1  -5   1       1517.78       1414.10        29.80 o                         
   2  -5   1       1117.24       1238.45        27.28 o                         
   3  -5   1          3.85          0.22         4.54 o                         
   4  -5   1        279.45        289.53        12.78 o                         
   5  -5   1        106.89        102.26         7.45 o                         
   6  -5   1          1.33          4.57         6.82 o                         
   7  -5   1         39.27         27.85        13.65 o                         
   8  -5   1         46.28         38.48        13.45 o                         
   9  -5   1          9.51         12.85        19.84 o                         
 -13  -4   1         96.35         83.13        17.04 o                         
 -12  -4   1        210.41        201.80        11.47 o                         
 -11  -4   1        311.17        280.21        17.93 o                         
 -10  -4   1        115.12        102.95         7.41 o                         
  -9  -4   1        592.15        604.73        15.84 o                         
  -8  -4   1        378.79        405.28        12.26 o                         
  -7  -4   1       1512.43       1543.41        29.53 o                         
  -6  -4   1       1883.61       1883.62        34.37 o                         
  -5  -4   1       2841.73       2712.83        47.37 o                         
  -4  -4   1        130.49        116.90         4.95 o                         
  -3  -4   1        375.59        353.11         9.75 o                         
  -2  -4   1         28.52         30.14         2.35 o                         
  -1  -4   1         59.06         43.53         2.55 o                         
   0  -4   1       6392.42       6466.84       119.79 o                         
   1  -4   1       4082.45       4003.05        71.72 o                         
   2  -4   1       3528.74       3736.01        94.10 o                         
   3  -4   1       5335.30       5374.66       115.24 o                         
   4  -4   1         30.54         26.39         5.28 o                         
   5  -4   1       2227.23       2240.83        38.47 o                         
   6  -4   1          4.94          7.69         5.13 o                         
   7  -4   1        936.80        955.49        23.97 o                         
   8  -4   1        146.35        140.86        11.22 o                         
   9  -4   1        104.40        105.63        14.89 o                         
  10  -4   1        119.72        164.85        22.24 o                         
 -13  -3   1          1.15         15.17        21.69 o                         
 -12  -3   1        118.88        158.34        17.25 o                         
 -11  -3   1        222.21        190.76        11.94 o                         
 -10  -3   1         14.22         20.02         6.79 o                         
  -9  -3   1        119.68        104.50         8.24 o                         
  -8  -3   1         41.74         58.96         5.25 o                         
  -7  -3   1        195.30        214.79         8.51 o                         
  -6  -3   1        143.87        127.10         5.77 o                         
  -5  -3   1       6414.67       6523.09       113.58 o                         
  -4  -3   1       1204.00       1124.39        20.91 o                         
  -3  -3   1        405.95        405.11         8.79 o                         
  -2  -3   1       2911.58       2675.27        45.96 o                         
  -1  -3   1      13589.85      13445.99       243.47 o                         
   0  -3   1      15085.74      14709.21       231.07 o                         
   1  -3   1        621.01        697.91        14.81 o                         
   2  -3   1       2180.21       2233.69        39.30 o                         
   3  -3   1        438.01        463.96        10.84 o                         
   4  -3   1        380.66        423.10        10.18 o                         
   5  -3   1        736.93        733.28        16.24 o                         
   6  -3   1         12.30         10.61         5.32 o                         
   7  -3   1        108.15        108.13         7.92 o                         
   8  -3   1         20.08         31.65         9.00 o                         
   9  -3   1         41.13         34.41        11.55 o                         
  10  -3   1         11.16          1.54        14.39 o                         
 -13  -2   1         41.87        103.72        56.29 o                         
 -12  -2   1        112.24         90.49        15.69 o                         
 -11  -2   1        190.75        203.81        17.39 o                         
 -10  -2   1        396.67        368.78        16.12 o                         
  -9  -2   1        146.98        142.01         7.90 o                         
  -8  -2   1        108.12         92.57         6.27 o                         
  -7  -2   1       1098.75       1051.07        27.83 o                         
  -6  -2   1         44.25         37.33         3.70 o                         
  -5  -2   1       1335.85       1260.64        24.97 o                         
  -4  -2   1        462.85        454.26        11.43 o                         
  -3  -2   1       7797.04       7981.93       132.33 o                         
  -2  -2   1       1703.62       1568.77        31.04 o                         
  -1  -2   1       3508.75       3426.11        57.19 o                         
   0  -2   1        525.12        447.03         8.13 o                         
   1  -2   1        677.79        661.61        13.31 o                         
   2  -2   1       1519.76       1462.26        23.31 o                         
   3  -2   1       2455.57       2634.81        44.11 o                         
   4  -2   1        147.76        151.98         5.98 o                         
   5  -2   1          5.99          3.77         3.69 o                         
   6  -2   1         40.71         42.21         5.13 o                         
   7  -2   1         63.11         56.37         6.65 o                         
   8  -2   1          1.59         -1.92         7.21 o                         
   9  -2   1        114.44         94.50        12.06 o                         
  10  -2   1          2.83         10.10        12.47 o                         
  11  -2   1         21.90         31.06        19.92 o                         
 -12  -1   1         52.24         41.41        17.12 o                         
 -11  -1   1        332.89        335.52        19.49 o                         
 -10  -1   1         81.00         77.60        10.63 o                         
  -9  -1   1        735.27        785.89        21.09 o                         
  -8  -1   1        244.44        226.31         9.56 o                         
  -7  -1   1        563.45        555.33        14.36 o                         
  -6  -1   1       1369.36       1224.54        22.00 o                         
  -5  -1   1        956.68        966.36        17.57 o                         
  -4  -1   1       3744.54       3549.57        58.42 o                         
  -3  -1   1        802.45        661.60        12.82 o                         
  -2  -1   1       7835.23       7821.99       118.23 o                         
   1  -1   1       8079.23       8039.36       131.72 o                         
   2  -1   1       9565.26       9805.83       168.78 o                         
   3  -1   1       4725.85       4522.07        73.33 o                         
   4  -1   1        524.68        490.33        11.88 o                         
   5  -1   1       4545.62       4644.19        80.34 o                         
   6  -1   1       2509.20       2613.91        50.72 o                         
   7  -1   1       2081.51       2147.54        41.80 o                         
   8  -1   1        768.62        751.27        20.81 o                         
   9  -1   1        654.13        679.54        21.38 o                         
  10  -1   1         44.52         55.66        12.32 o                         
  11  -1   1        382.29        379.21        20.38 o                         
 -12   0   1         94.08         72.59        18.62 o                         
 -11   0   1        227.11        223.60        15.28 o                         
 -10   0   1         24.99         33.33        10.85 o                         
  -9   0   1        296.35        255.10        12.00 o                         
  -8   0   1        551.50        569.85        16.81 o                         
  -7   0   1         25.09         28.44         5.25 o                         
  -6   0   1       2141.25       2108.49        37.81 o                         
  -5   0   1         10.49         14.64         3.14 o                         
  -4   0   1        748.86        601.63        15.30 o                         
  -3   0   1       4635.06       4679.44        78.45 o                         
  -2   0   1       5490.28       5421.63        89.64 o                         
   2   0   1       1116.03        976.55        17.80 o                         
   3   0   1        194.42        186.00         6.11 o                         
   4   0   1        504.60        569.19        13.49 o                         
   5   0   1         16.99         26.33         3.66 o                         
   6   0   1        300.79        320.26        11.30 o                         
   7   0   1        269.06        250.71        11.58 o                         
   8   0   1        878.61        879.70        23.33 o                         
   9   0   1          9.65          4.15         7.72 o                         
  10   0   1          1.08        -10.17        10.17 o                         
  11   0   1         20.53         20.61        12.82 o                         
  12   0   1          8.31          0.32        20.00 o                         
 -11   1   1         18.78          4.82        14.77 o                         
 -10   1   1        108.52        112.00        12.27 o                         
  -9   1   1        712.55        738.35        23.52 o                         
  -8   1   1          1.67          7.41         6.25 o                         
  -7   1   1        344.04        346.19        13.36 o                         
  -6   1   1         34.84         14.96         4.53 o                         
  -5   1   1        302.71        310.03         8.97 o                         
  -4   1   1       3573.78       3791.27        57.88 o                         
  -3   1   1        205.76        193.25         5.43 o                         
  -2   1   1       1511.98       1491.31        27.52 o                         
  -1   1   1       1651.32       1645.01        28.03 o                         
   2   1   1       3222.30       3300.51        67.92 o                         
   3   1   1       4358.40       4111.12        64.62 o                         
   4   1   1          3.02          6.23         2.00 o                         
   5   1   1         39.00         55.73         3.46 o                         
   6   1   1        304.67        316.32         9.90 o                         
   7   1   1         48.28         40.33         5.11 o                         
   8   1   1        477.68        507.74        16.18 o                         
   9   1   1        295.51        252.71        14.47 o                         
  10   1   1          7.32         10.58         8.82 o                         
  11   1   1         58.66         55.97        13.65 o                         
  12   1   1        157.10        155.83        17.04 o                         
 -11   2   1        405.81        381.87        32.42 o                         
 -10   2   1       1147.39       1186.88        36.51 o                         
  -9   2   1        523.32        523.28        26.51 o                         
  -8   2   1       1192.43       1169.70        26.80 o                         
  -7   2   1       1887.65       1908.81        36.77 o                         
  -6   2   1       2106.74       2142.86        39.39 o                         
  -5   2   1       5545.19       5596.29        84.86 o                         
  -4   2   1       2212.26       2221.26        42.60 o                         
  -3   2   1       4792.81       4794.91        80.96 o                         
  -2   2   1       1510.20       1597.97        28.29 o                         
  -1   2   1       1014.98        883.16        18.02 o                         
   1   2   1      12141.32      11738.41       191.98 o                         
   2   2   1       3568.82       3641.06        53.89 o                         
   4   2   1      13677.76      13415.77       202.99 o                         
   5   2   1      15915.19      16471.46       249.71 o                         
   6   2   1        488.51        482.75        12.17 o                         
   7   2   1       1897.82       2007.73        38.49 o                         
   8   2   1        356.17        366.83        12.47 o                         
   9   2   1         52.28         45.07         7.39 o                         
  10   2   1        972.05       1032.09        26.48 o                         
  11   2   1       1061.07       1039.36        35.27 o                         
  12   2   1        548.79        538.66        31.61 o                         
  13   2   1        278.09        287.47        24.93 o                         
 -10   3   1          3.39         -9.74        14.19 o                         
  -9   3   1          1.12        -10.80        10.80 o                         
  -8   3   1        219.11        184.05        14.88 o                         
  -7   3   1        854.00        906.57        21.99 o                         
  -6   3   1        201.38        207.39         9.72 o                         
  -5   3   1        106.49        110.02         5.34 o                         
  -4   3   1        161.04        144.11         5.98 o                         
  -3   3   1        217.68        216.03         6.24 o                         
  -2   3   1       3096.28       3162.74        64.00 o                         
  -1   3   1         93.06         81.82         5.14 o                         
   0   3   1       4334.43       4417.93       100.80 o                         
   1   3   1       9626.61       9358.20       161.31 o                         
   2   3   1        549.41        555.86        12.75 o                         
   3   3   1      22542.21      22310.91       322.75 o                         
   4   3   1          0.57          1.66         2.23 o                         
   5   3   1        835.91       1023.12        20.82 o                         
   6   3   1       3109.07       3289.89        55.79 o                         
   7   3   1        138.00        122.31         8.19 o                         
   8   3   1        320.92        328.88        11.19 o                         
   9   3   1          2.41          1.91         5.11 o                         
  10   3   1        231.77        246.04        14.29 o                         
  11   3   1        273.74        244.36        15.75 o                         
  12   3   1         60.49         42.86        15.15 o                         
  13   3   1         87.01         97.63        20.85 o                         
 -10   4   1          5.66        -23.59        23.59 o                         
  -9   4   1         78.06         76.42        19.59 o                         
  -8   4   1         16.47         28.49        10.10 o                         
  -7   4   1        228.77        232.95        11.48 o                         
  -6   4   1         28.78         23.24         5.25 o                         
  -5   4   1        264.78        276.33        11.32 o                         
  -4   4   1        251.55        227.38         9.09 o                         
  -3   4   1         40.45         37.20         3.95 o                         
  -2   4   1       1519.17       1593.22        31.22 o                         
  -1   4   1        104.15        102.25         5.92 o                         
   0   4   1       1367.22       1277.62        32.73 o                         
   1   4   1        435.92        410.95        11.94 o                         
   2   4   1       1260.01       1251.68        23.92 o                         
   3   4   1        107.25         61.97         3.67 o                         
   4   4   1         14.30         11.05         2.30 o                         
   5   4   1       1491.46       1603.71        28.93 o                         
   6   4   1        556.88        609.80        14.45 o                         
   7   4   1         56.39         74.02         6.86 o                         
   8   4   1        976.64        926.02        19.88 o                         
   9   4   1          3.06          1.75         5.44 o                         
  10   4   1         81.93         82.22         7.18 o                         
  11   4   1        105.49        106.60        10.21 o                         
  12   4   1        191.44        159.79        12.71 o                         
  13   4   1        130.06        141.31        17.93 o                         
  -9   5   1        134.85        120.52        16.60 o                         
  -8   5   1         86.25         86.08        14.47 o                         
  -7   5   1        515.90        571.82        29.87 o                         
  -6   5   1        403.53        412.46        17.90 o                         
  -5   5   1        899.57        940.89        22.33 o                         
  -4   5   1         52.51         56.22         5.20 o                         
  -3   5   1        750.46        736.01        17.92 o                         
  -2   5   1       2084.56       2129.91        43.29 o                         
  -1   5   1       5112.77       5265.08       106.02 o                         
   0   5   1      16404.97      17188.98       332.71 o                         
   1   5   1       1097.45        942.44        21.12 o                         
   2   5   1          3.36          3.86         1.95 o                         
   3   5   1       4509.07       4358.81        82.45 o                         
   4   5   1         12.29         11.81         3.03 o                         
   5   5   1       3996.39       4104.69        79.37 o                         
   6   5   1        888.03        969.77        19.17 o                         
   7   5   1       4010.35       3977.26        67.70 o                         
   8   5   1       3046.13       3156.18        55.39 o                         
   9   5   1       1024.68       1074.32        27.57 o                         
  10   5   1        302.89        339.85        14.32 o                         
  11   5   1        309.93        257.90        12.47 o                         
  12   5   1         91.29        104.75        13.00 o                         
  13   5   1          9.68         14.56        15.49 o                         
  -8   6   1          2.01         -8.64        15.73 o                         
  -7   6   1         44.96         38.14        12.68 o                         
  -6   6   1         39.18         29.13         8.45 o                         
  -5   6   1         18.96          9.67         7.61 o                         
  -4   6   1        158.49        147.05         8.26 o                         
  -3   6   1       1425.28       1398.06        30.01 o                         
  -2   6   1          0.15         -3.60         5.87 o                         
  -1   6   1       2388.08       2448.35        56.81 o                         
   0   6   1         25.82         14.74         4.78 o                         
   1   6   1        228.78        218.20         8.08 o                         
   2   6   1        907.28        960.91        20.44 o                         
   3   6   1        727.36        706.79        14.26 o                         
   4   6   1       2944.09       2956.61        55.32 o                         
   5   6   1        205.26        195.31         8.97 o                         
   6   6   1        133.52        104.26         6.08 o                         
   7   6   1       1467.19       1472.12        26.35 o                         
   8   6   1        202.58        215.36         9.54 o                         
   9   6   1         38.49         27.04         5.46 o                         
  10   6   1          7.07          1.03         6.48 o                         
  11   6   1        134.61        112.79         8.87 o                         
  12   6   1         40.32         33.39        11.22 o                         
  13   6   1         72.89         51.33        14.34 o                         
  -7   7   1          2.75         14.80        14.30 o                         
  -6   7   1          2.02         -4.80         9.78 o                         
  -5   7   1         14.42         -3.42         8.07 o                         
  -4   7   1          0.17          2.60         6.41 o                         
  -3   7   1        112.25         90.26         7.23 o                         
  -2   7   1         37.81         30.81         7.54 o                         
  -1   7   1        530.67        484.44        18.35 o                         
   0   7   1         19.89         23.26         7.07 o                         
   1   7   1         40.30         24.04         3.69 o                         
   2   7   1        863.27        926.08        19.79 o                         
   3   7   1         16.17         31.78         3.29 o                         
   4   7   1       1456.01       1379.16        27.44 o                         
   5   7   1         13.03         21.49         4.33 o                         
   6   7   1         71.29         60.24         5.73 o                         
   7   7   1          1.84          5.29         5.09 o                         
   8   7   1        167.72        152.97         7.03 o                         
   9   7   1        148.95        113.59         6.83 o                         
  10   7   1        169.47        161.42         8.30 o                         
  11   7   1        750.54        712.48        20.73 o                         
  12   7   1        169.18        176.38        15.54 o                         
  13   7   1         35.14         24.59        14.47 o                         
  -6   8   1        225.91        227.17        15.44 o                         
  -5   8   1        229.15        235.00        14.20 o                         
  -4   8   1        301.77        295.11        19.74 o                         
  -3   8   1        354.39        395.84        15.83 o                         
  -2   8   1         25.87         14.47         9.17 o                         
  -1   8   1       3141.29       3295.02        71.61 o                         
   0   8   1         31.36         19.41         7.64 o                         
   1   8   1       1035.11       1068.82        27.28 o                         
   2   8   1         45.67         39.14         4.59 o                         
   3   8   1       1287.75       1208.10        26.27 o                         
   4   8   1       2546.96       2690.20        44.68 o                         
   5   8   1       2277.90       2241.98        44.54 o                         
   6   8   1        957.63        932.45        21.90 o                         
   7   8   1          6.38         -0.91         6.02 o                         
   8   8   1         30.42         31.62         6.68 o                         
   9   8   1        186.94        188.17        10.94 o                         
  10   8   1         10.87          1.79         6.80 o                         
  11   8   1         36.78         53.72         8.15 o                         
  12   8   1        137.53        142.92        11.58 o                         
  13   8   1         46.82         25.48        15.00 o                         
  -5   9   1        193.14        223.65        19.45 o                         
  -4   9   1          7.84          1.69         9.52 o                         
  -3   9   1         11.68         22.68         9.15 o                         
  -2   9   1         88.55         66.43        10.92 o                         
  -1   9   1          6.82          7.77         8.79 o                         
   0   9   1         53.91         45.34         7.96 o                         
   1   9   1          6.63          7.12         6.27 o                         
   2   9   1        347.67        329.86        11.72 o                         
   3   9   1        186.40        194.12         9.02 o                         
   4   9   1        554.42        556.51        14.44 o                         
   5   9   1        227.54        239.37        11.05 o                         
   6   9   1         74.43         85.69         7.28 o                         
   7   9   1        968.37       1005.21        24.57 o                         
   8   9   1         53.41         51.75         8.86 o                         
   9   9   1         69.25         78.87         9.15 o                         
  10   9   1        537.75        585.12        21.08 o                         
  11   9   1        381.69        372.40        22.41 o                         
  12   9   1        127.11        130.90        12.41 o                         
  13   9   1         75.04         60.63        14.69 o                         
  -4  10   1         34.80         74.75        16.48 o                         
  -3  10   1         12.56         38.95        16.26 o                         
  -2  10   1        139.42        171.22        15.70 o                         
  -1  10   1         75.06         80.99        11.41 o                         
   0  10   1        108.93        103.47        10.62 o                         
   1  10   1         25.40         13.04         7.08 o                         
   2  10   1        355.24        343.54        15.27 o                         
   3  10   1         74.88         77.79         6.57 o                         
   4  10   1        151.38        162.32        11.10 o                         
   5  10   1        101.82         84.32         7.90 o                         
   6  10   1          7.59          8.28         6.78 o                         
   7  10   1          4.02          5.75         7.09 o                         
   8  10   1        496.00        507.20        18.92 o                         
   9  10   1        179.08        175.76        12.62 o                         
  10  10   1         70.66         72.41        17.89 o                         
  11  10   1         64.71         80.65        14.87 o                         
  12  10   1         22.79         19.67        18.14 o                         
  13  10   1          0.64         -4.25        22.49 o                         
  -3  11   1         82.76         62.88        18.26 o                         
  -2  11   1          6.22         -0.13        31.03 o                         
  -1  11   1        147.17        112.75        15.67 o                         
   0  11   1        142.97        127.59        14.33 o                         
   1  11   1        168.71        179.08        15.18 o                         
   2  11   1         14.73         17.81         7.49 o                         
   3  11   1        575.58        606.64        18.54 o                         
   4  11   1         49.24         47.20         6.93 o                         
   5  11   1        184.70        165.61        12.50 o                         
   6  11   1         78.25         90.93         8.90 o                         
   7  11   1         13.03         15.02         9.10 o                         
   8  11   1         75.05         84.97        10.43 o                         
   9  11   1        292.31        261.44        19.40 o                         
  10  11   1         38.68         52.82        14.27 o                         
  11  11   1         42.84         -5.36        16.43 o                         
  12  11   1         34.04         13.18        18.82 o                         
  -1  12   1         37.36         21.28        19.37 o                         
   0  12   1          7.28         -7.28        15.50 o                         
   1  12   1        102.19        113.38        20.51 o                         
   2  12   1        153.83        140.01        11.60 o                         
   3  12   1         97.65        109.08        11.09 o                         
   4  12   1        273.03        239.77        16.45 o                         
   5  12   1         10.05          2.10        11.51 o                         
   6  12   1        101.78        119.57        12.42 o                         
   7  12   1         92.81         70.41        11.03 o                         
   8  12   1         14.92          2.33        11.59 o                         
   9  12   1         42.33         34.55        13.15 o                         
  10  12   1         97.20         91.29        16.30 o                         
  11  12   1        117.93         96.39        20.94 o                         
  12  12   1         14.88         27.34        22.60 o                         
   1  13   1         17.92         31.03        15.98 o                         
   2  13   1          8.85         34.19        13.28 o                         
   3  13   1         25.50         35.34        11.85 o                         
   4  13   1        101.14        113.40        13.28 o                         
   5  13   1         32.73          8.62         9.74 o                         
   6  13   1        209.19        239.00        16.19 o                         
   7  13   1          2.96         -6.00        15.06 o                         
   8  13   1          7.22          3.29        14.62 o                         
   9  13   1         96.57         95.61        18.78 o                         
  10  13   1         36.39         61.55        21.49 o                         
  11  13   1         49.27         -5.37        22.35 o                         
   3  14   1         59.04         68.51        18.15 o                         
   4  14   1         11.10         24.24        17.61 o                         
   5  14   1         22.08         15.60        15.03 o                         
   6  14   1          3.29         19.73        15.64 o                         
   7  14   1          0.16         -9.99        16.58 o                         
   8  14   1        133.50         94.54        22.37 o                         
   9  14   1          2.95         10.04        20.77 o                         
  -7 -14   2          4.95          0.06        25.27 o                         
  -6 -14   2          4.04          2.99        18.20 o                         
  -5 -14   2         14.23         -1.26        19.59 o                         
 -10 -13   2         11.11        -23.03        23.03 o                         
  -9 -13   2         51.30         13.76        19.49 o                         
  -8 -13   2          0.62         -3.20        16.19 o                         
  -7 -13   2         68.81         55.08        14.28 o                         
  -6 -13   2          8.27         17.23        14.65 o                         
  -5 -13   2         21.26          6.49        13.18 o                         
  -4 -13   2         64.46         61.90        12.73 o                         
  -3 -13   2          0.81         24.07        14.21 o                         
  -2 -13   2          5.61          8.37        11.66 o                         
  -1 -13   2          5.64          0.30        13.36 o                         
 -11 -12   2        228.06        174.31        27.32 o                         
 -10 -12   2        269.45        262.77        31.03 o                         
  -9 -12   2        327.53        342.83        30.49 o                         
  -8 -12   2        125.15        129.11        13.93 o                         
  -7 -12   2        588.22        619.13        28.86 o                         
  -6 -12   2        293.34        287.47        30.89 o                         
  -5 -12   2         87.35        115.52        12.52 o                         
  -4 -12   2        584.06        585.68        20.41 o                         
  -3 -12   2        447.10        447.44        29.85 o                         
  -2 -12   2       1170.76       1154.30        33.58 o                         
  -1 -12   2        103.45        122.13        12.29 o                         
   0 -12   2        560.06        584.77        25.39 o                         
   1 -12   2        233.24        191.30        22.77 o                         
 -12 -11   2          0.17         -1.05        23.65 o                         
 -11 -11   2          0.21        -11.04        17.85 o                         
 -10 -11   2          4.64          1.00        19.09 o                         
  -9 -11   2         26.74          1.93        12.64 o                         
  -8 -11   2         13.02         25.72        11.77 o                         
  -7 -11   2         37.54         31.87         9.99 o                         
  -6 -11   2         98.06        106.42         9.89 o                         
  -5 -11   2          0.95          7.61         8.58 o                         
  -4 -11   2          3.26          5.11         7.20 o                         
  -3 -11   2        510.94        582.97        27.13 o                         
  -2 -11   2         36.05         32.48         9.68 o                         
  -1 -11   2         51.39         57.60         9.11 o                         
   0 -11   2        300.37        267.18        18.04 o                         
   1 -11   2          2.60         11.23        10.98 o                         
   2 -11   2          6.28          2.89        14.96 o                         
   3 -11   2          2.86        -10.74        15.19 o                         
 -12 -10   2         54.49         42.56        21.51 o                         
 -11 -10   2         47.34         51.74        18.31 o                         
 -10 -10   2          0.20         -3.98        15.90 o                         
  -9 -10   2        295.56        285.17        19.46 o                         
  -8 -10   2        271.26        236.86        21.16 o                         
  -7 -10   2          3.66          7.70         8.67 o                         
  -6 -10   2        126.72        148.33         9.18 o                         
  -5 -10   2         67.49         53.11         7.07 o                         
  -4 -10   2        288.77        304.48        11.65 o                         
  -3 -10   2         29.85         36.40         6.69 o                         
  -2 -10   2          0.55         -0.71         7.73 o                         
  -1 -10   2        203.19        227.17        11.88 o                         
   0 -10   2         14.03         20.16         8.09 o                         
   1 -10   2        616.80        624.67        23.15 o                         
   2 -10   2        156.72        144.34        11.60 o                         
   3 -10   2        114.00        121.69        12.55 o                         
   4 -10   2          1.22          8.03        14.71 o                         
 -13  -9   2         50.78         33.45        21.52 o                         
 -12  -9   2        151.38        143.71        17.65 o                         
 -11  -9   2        382.12        340.15        20.21 o                         
 -10  -9   2        638.11        615.72        25.74 o                         
  -9  -9   2        420.08        420.68        20.07 o                         
  -8  -9   2         56.04         65.84         8.59 o                         
  -7  -9   2        394.51        417.16        16.39 o                         
  -6  -9   2       1046.78       1142.33        26.74 o                         
  -5  -9   2        207.63        211.60        10.08 o                         
  -4  -9   2        761.64        738.26        16.55 o                         
  -3  -9   2          2.24          4.13         4.81 o                         
  -2  -9   2        622.05        602.60        18.30 o                         
  -1  -9   2        102.16         77.88         7.90 o                         
   0  -9   2         96.81         83.91         7.42 o                         
   1  -9   2        601.76        584.65        18.75 o                         
   2  -9   2        284.23        311.82        15.49 o                         
   3  -9   2         66.19         72.72        15.36 o                         
   4  -9   2        306.36        327.18        16.95 o                         
   5  -9   2        134.81        157.63        13.90 o                         
 -13  -8   2          0.08         10.81        16.52 o                         
 -12  -8   2         38.71         28.75        11.71 o                         
 -11  -8   2         27.64         27.44         9.60 o                         
 -10  -8   2          2.25         -0.62         8.42 o                         
  -9  -8   2        193.76        197.08        13.55 o                         
  -8  -8   2         35.03         33.98         7.79 o                         
  -7  -8   2        113.86        111.97         8.29 o                         
  -6  -8   2        667.58        656.58        18.49 o                         
  -5  -8   2        775.64        806.91        20.13 o                         
  -4  -8   2        666.44        671.47        15.46 o                         
  -3  -8   2        327.62        366.97        10.90 o                         
  -2  -8   2         76.35         62.00         5.77 o                         
  -1  -8   2         26.55         21.20         5.76 o                         
   0  -8   2        400.29        395.45        13.62 o                         
   1  -8   2        459.74        438.99        15.19 o                         
   2  -8   2         49.45         38.37         6.69 o                         
   3  -8   2        259.50        264.81        12.98 o                         
   4  -8   2         44.78         63.61        11.10 o                         
   5  -8   2        478.33        475.46        21.03 o                         
   6  -8   2         62.73         52.79        12.30 o                         
 -13  -7   2          4.43         -0.45        15.23 o                         
 -12  -7   2         62.82         40.26        11.34 o                         
 -11  -7   2         49.97         43.35        10.36 o                         
 -10  -7   2        250.39        248.60        11.82 o                         
  -9  -7   2        202.05        209.30         8.85 o                         
  -8  -7   2          0.73         -1.84         5.29 o                         
  -7  -7   2        451.77        495.90        16.24 o                         
  -6  -7   2        247.17        227.34        11.12 o                         
  -5  -7   2       1047.27       1092.67        25.32 o                         
  -4  -7   2       2635.15       2781.31        48.83 o                         
  -3  -7   2         47.41         34.62         4.00 o                         
  -2  -7   2        643.30        657.12        14.70 o                         
  -1  -7   2          0.78          0.58         4.98 o                         
   0  -7   2        516.13        509.22        16.10 o                         
   1  -7   2         57.55         65.21         5.71 o                         
   2  -7   2        388.22        387.95        13.09 o                         
   3  -7   2        864.71        857.03        24.82 o                         
   4  -7   2        246.34        234.61        13.51 o                         
   5  -7   2        626.50        630.83        22.89 o                         
   6  -7   2          1.73         -6.63         9.53 o                         
   7  -7   2        246.67        185.84        22.68 o                         
 -13  -6   2         39.31         17.75        16.37 o                         
 -12  -6   2         82.74        113.07        11.76 o                         
 -11  -6   2        218.07        248.93        14.57 o                         
 -10  -6   2        298.61        308.05        14.09 o                         
  -9  -6   2        261.44        228.37         9.85 o                         
  -8  -6   2         56.55         72.66         5.99 o                         
  -7  -6   2       1765.58       1707.23        30.18 o                         
  -6  -6   2        474.25        446.24        11.46 o                         
  -5  -6   2        906.09        833.05        19.36 o                         
  -4  -6   2       1210.12       1076.75        23.86 o                         
  -3  -6   2        274.12        259.55         7.76 o                         
  -2  -6   2       4898.01       4745.02        81.67 o                         
  -1  -6   2       4777.77       5252.20        94.03 o                         
   0  -6   2       1200.10       1091.04        25.16 o                         
   1  -6   2        254.05        212.72         9.02 o                         
   2  -6   2        595.54        604.41        15.45 o                         
   3  -6   2         29.49         27.86         6.20 o                         
   4  -6   2          5.83         -1.37         6.60 o                         
   5  -6   2        320.80        348.11        16.04 o                         
   6  -6   2          6.56         14.83         8.52 o                         
   7  -6   2        144.67        149.96        16.54 o                         
   8  -6   2         16.01         26.06        20.07 o                         
 -13  -5   2          2.15        -14.52        14.52 o                         
 -12  -5   2         19.92         27.76        11.18 o                         
 -11  -5   2          9.56         26.83         9.25 o                         
 -10  -5   2         48.99         43.88         7.34 o                         
  -9  -5   2        109.48        102.51         7.41 o                         
  -8  -5   2        237.74        234.52         9.45 o                         
  -7  -5   2        450.39        464.42        12.41 o                         
  -6  -5   2       1328.44       1261.86        23.99 o                         
  -5  -5   2        492.35        493.52        13.43 o                         
  -4  -5   2        961.23        875.07        19.89 o                         
  -3  -5   2        629.47        565.73        12.24 o                         
  -2  -5   2        142.36        181.71         6.04 o                         
  -1  -5   2       1782.51       1651.81        27.88 o                         
   0  -5   2       1876.63       1843.77        37.51 o                         
   1  -5   2        538.47        440.64        12.89 o                         
   2  -5   2         91.16         64.37         5.17 o                         
   3  -5   2        377.38        346.32        12.49 o                         
   4  -5   2        187.64        201.32        11.39 o                         
   5  -5   2        242.51        241.03        13.03 o                         
   6  -5   2        941.63       1003.72        31.62 o                         
   7  -5   2        259.54        319.44        22.96 o                         
   8  -5   2        246.64        247.73        18.94 o                         
   9  -5   2         56.98         72.79        18.30 o                         
 -13  -4   2         13.00         16.98        19.43 o                         
 -12  -4   2         85.54         73.56        13.22 o                         
 -11  -4   2         43.48         54.72         9.25 o                         
 -10  -4   2        110.98         92.32         7.71 o                         
  -9  -4   2        413.56        439.96        14.12 o                         
  -8  -4   2          6.83          4.36         5.14 o                         
  -7  -4   2          1.35          8.95         4.13 o                         
  -6  -4   2        429.09        375.85        11.11 o                         
  -5  -4   2        582.35        620.72        14.19 o                         
  -4  -4   2       1838.33       1818.97        47.34 o                         
  -3  -4   2        886.76        971.84        18.01 o                         
  -2  -4   2         13.34          7.71         2.01 o                         
  -1  -4   2         31.34         49.44         2.89 o                         
   0  -4   2       1586.30       1694.41        30.44 o                         
   1  -4   2       9325.58       9459.57       139.08 o                         
   2  -4   2        145.98        148.00         5.84 o                         
   3  -4   2        531.55        518.32        12.55 o                         
   4  -4   2         18.97         24.12         3.92 o                         
   5  -4   2       1017.90       1066.58        20.97 o                         
   6  -4   2        102.60        108.42         7.47 o                         
   7  -4   2        102.53         95.98         8.44 o                         
   8  -4   2          0.26         -4.26         9.67 o                         
   9  -4   2         54.60         59.61        13.74 o                         
  10  -4   2          5.97         19.81        19.81 o                         
 -13  -3   2         79.12         50.62        20.65 o                         
 -12  -3   2         75.75         86.82        12.02 o                         
 -11  -3   2        381.02        311.26        18.92 o                         
 -10  -3   2        496.74        546.63        17.25 o                         
  -9  -3   2        249.26        240.90        11.13 o                         
  -8  -3   2        458.59        478.03        13.37 o                         
  -7  -3   2       1404.45       1477.26        26.58 o                         
  -6  -3   2       1436.14       1431.52        26.17 o                         
  -5  -3   2       1967.08       2052.35        34.85 o                         
  -4  -3   2        265.43        235.33         7.09 o                         
  -3  -3   2       1875.76       1713.29        30.82 o                         
  -2  -3   2        838.21        762.18        15.60 o                         
  -1  -3   2         23.39         12.78         1.81 o                         
   0  -3   2       1238.38       1175.20        21.56 o                         
   1  -3   2       5996.03       6057.45       106.12 o                         
   2  -3   2       1549.10       1791.99        29.70 o                         
   3  -3   2       3615.22       3913.59        64.52 o                         
   4  -3   2         60.08         68.40         4.33 o                         
   5  -3   2        121.31        126.36         7.67 o                         
   6  -3   2        181.49        186.37        10.76 o                         
   7  -3   2         15.37         15.17         6.77 o                         
   8  -3   2          0.12          0.14         8.84 o                         
   9  -3   2          0.08        -13.48        13.53 o                         
  10  -3   2         12.19         11.04        16.88 o                         
 -12  -2   2         14.53          9.05        14.47 o                         
 -11  -2   2        155.63        145.64        15.20 o                         
 -10  -2   2        926.98        999.85        25.77 o                         
  -9  -2   2         52.10         52.36         6.26 o                         
  -8  -2   2        718.58        715.65        16.67 o                         
  -7  -2   2        391.34        389.98        11.06 o                         
  -6  -2   2       1317.24       1333.54        25.77 o                         
  -5  -2   2       2999.40       2911.29        47.55 o                         
  -4  -2   2        189.27        150.46         6.26 o                         
  -3  -2   2       4017.07       4303.35        65.84 o                         
  -2  -2   2       1647.71       1700.54        28.64 o                         
  -1  -2   2       1562.60       1629.42        27.34 o                         
   0  -2   2       5576.86       5573.25        88.40 o                         
   1  -2   2        330.12        346.46         7.67 o                         
   2  -2   2        438.84        415.50         8.66 o                         
   3  -2   2         97.96         70.92         3.64 o                         
   4  -2   2       6081.79       6364.70       107.45 o                         
   5  -2   2       7112.17       7404.68       125.73 o                         
   6  -2   2       2082.27       2091.88        40.23 o                         
   7  -2   2       1066.29       1060.06        24.86 o                         
   8  -2   2        740.03        725.62        21.40 o                         
   9  -2   2        195.83        172.71        12.27 o                         
  10  -2   2        350.01        341.35        18.77 o                         
  11  -2   2        219.39        231.88        33.42 o                         
 -12  -1   2        188.07        200.50        19.18 o                         
 -11  -1   2         92.47        106.09        13.07 o                         
 -10  -1   2        176.79        174.37        12.04 o                         
  -9  -1   2         28.64         38.11         7.37 o                         
  -8  -1   2       1371.32       1272.42        25.77 o                         
  -7  -1   2        102.83        102.21         5.72 o                         
  -6  -1   2        123.56        105.90         6.20 o                         
  -5  -1   2       1507.17       1473.25        27.08 o                         
  -4  -1   2         15.20         17.12         2.55 o                         
  -3  -1   2        972.54        954.85        16.26 o                         
  -2  -1   2       3131.00       3011.47        48.83 o                         
  -1  -1   2        384.93        337.78         8.43 o                         
   1  -1   2        926.03        945.15        17.01 o                         
   2  -1   2         94.66         98.84         3.84 o                         
   3  -1   2         16.63          7.30         1.68 o                         
   4  -1   2       1901.11       2087.69        38.04 o                         
   5  -1   2       1454.18       1434.53        28.25 o                         
   6  -1   2          8.56          8.05         4.27 o                         
   7  -1   2         39.26         28.19         5.71 o                         
   8  -1   2         17.15         21.74         6.92 o                         
   9  -1   2          3.75         16.64         8.57 o                         
  10  -1   2          8.98          0.66        12.08 o                         
  11  -1   2         29.46         27.11        14.85 o                         
 -12   0   2          5.60         46.98        19.72 o                         
 -11   0   2        116.21         95.42        13.48 o                         
 -10   0   2        324.71        353.92        19.71 o                         
  -9   0   2        488.81        432.58        16.72 o                         
  -8   0   2         94.12         98.59         6.35 o                         
  -7   0   2        153.51        158.08         7.22 o                         
  -6   0   2       2576.81       2745.47        50.29 o                         
  -5   0   2         33.95         33.12         3.68 o                         
  -4   0   2       2581.07       2586.23        47.87 o                         
  -3   0   2        984.95       1051.86        19.73 o                         
  -2   0   2          6.96          2.54         1.40 o                         
  -1   0   2       1260.81       1213.88        28.93 o                         
   1   0   2        669.91        643.03        44.06 o                         
   2   0   2       7739.61       7553.73       114.48 o                         
   3   0   2        131.32        115.75         5.68 o                         
   4   0   2       1937.49       1992.03        36.08 o                         
   5   0   2        256.23        238.17         8.22 o                         
   6   0   2        567.06        624.21        17.03 o                         
   7   0   2        440.55        471.81        15.45 o                         
   8   0   2        681.70        694.97        20.45 o                         
   9   0   2         49.67         48.04         8.16 o                         
  10   0   2          8.66         21.89        10.48 o                         
  11   0   2         28.01         53.28        13.76 o                         
  12   0   2          4.83          4.68        19.87 o                         
 -11   1   2         83.17         75.01        15.04 o                         
 -10   1   2         56.65         82.50        11.91 o                         
  -9   1   2        136.51        120.61         9.96 o                         
  -8   1   2        286.76        293.16        14.53 o                         
  -7   1   2       1226.63       1207.55        24.09 o                         
  -6   1   2       1943.09       1848.29        31.40 o                         
  -5   1   2       7008.17       7290.27       113.16 o                         
  -4   1   2       6221.14       6289.12       101.17 o                         
  -3   1   2       2646.14       2699.47        41.35 o                         
  -2   1   2         46.33         27.17         2.00 o                         
  -1   1   2        161.75        174.91         4.30 o                         
   2   1   2       1265.76       1477.56        24.64 o                         
   3   1   2        391.20        328.44         8.02 o                         
   4   1   2       3419.64       3230.88        53.51 o                         
   5   1   2       5622.99       5641.69        87.81 o                         
   6   1   2       1892.30       1798.29        34.69 o                         
   7   1   2         10.31          6.50         4.75 o                         
   8   1   2       1814.18       1839.26        38.13 o                         
   9   1   2        161.51        166.09         9.90 o                         
  10   1   2        626.28        651.16        23.60 o                         
  11   1   2        667.93        628.76        36.18 o                         
  12   1   2        180.54        173.06        22.29 o                         
 -11   2   2         75.49         63.10        19.49 o                         
 -10   2   2         12.77         -6.48        12.77 o                         
  -9   2   2         10.52         11.13        10.01 o                         
  -8   2   2          1.47         -5.13         7.25 o                         
  -7   2   2        164.42        159.98         8.26 o                         
  -6   2   2        397.53        373.06        11.29 o                         
  -5   2   2        462.21        405.70        10.80 o                         
  -4   2   2        731.56        811.64        16.61 o                         
  -3   2   2        414.38        424.66        10.28 o                         
  -2   2   2          0.41          5.90         1.83 o                         
  -1   2   2        996.25        969.95        20.78 o                         
   0   2   2        262.84        277.33         8.21 o                         
   1   2   2          7.42         18.76         1.59 o                         
   2   2   2        105.72         88.71         3.24 o                         
   3   2   2      18307.51      17800.89       268.02 o                         
   4   2   2          1.22          3.81         2.35 o                         
   5   2   2       7036.95       7291.99       117.09 o                         
   6   2   2          5.13          6.59         3.31 o                         
   7   2   2        132.85        123.62         6.60 o                         
   8   2   2        178.07        193.37         8.76 o                         
   9   2   2          4.04         13.92         6.92 o                         
  10   2   2         29.24          9.59         8.74 o                         
  11   2   2         24.27        -11.78        11.78 o                         
  12   2   2         40.83         62.15        16.18 o                         
  13   2   2          0.81         48.21        27.62 o                         
 -10   3   2        142.29        143.86        15.75 o                         
  -9   3   2         88.91         89.24        12.36 o                         
  -8   3   2          5.74          7.30         9.39 o                         
  -7   3   2        126.19        126.04         7.83 o                         
  -6   3   2        441.68        410.79        11.99 o                         
  -5   3   2        278.60        266.26         8.71 o                         
  -4   3   2        262.70        247.59         8.06 o                         
  -3   3   2       1051.69       1016.24        22.68 o                         
  -2   3   2        580.43        571.81        14.60 o                         
  -1   3   2        154.54        112.96         6.26 o                         
   0   3   2        379.82        326.72        10.92 o                         
   1   3   2       1543.63       1540.45        31.87 o                         
   2   3   2        640.60        641.46        12.49 o                         
   3   3   2      21714.16      21533.47       324.22 o                         
   4   3   2       2432.61       2425.24        37.75 o                         
   5   3   2       2412.70       2766.01        46.68 o                         
   6   3   2         11.82         26.37         3.60 o                         
   7   3   2          8.79         11.52         3.94 o                         
   8   3   2        173.95        172.41         8.32 o                         
   9   3   2         80.10         70.50         6.91 o                         
  10   3   2         30.38         17.02         6.94 o                         
  11   3   2        291.46        245.50        15.39 o                         
  12   3   2         67.36         60.72        14.70 o                         
  13   3   2         12.15         22.17        22.70 o                         
 -10   4   2        282.19        220.81        24.64 o                         
  -9   4   2        402.35        392.06        23.70 o                         
  -8   4   2        973.18       1006.74        30.32 o                         
  -7   4   2       2781.97       2893.36        58.83 o                         
  -6   4   2       1468.70       1510.66        32.19 o                         
  -5   4   2       1265.98       1289.75        28.65 o                         
  -4   4   2       1817.40       1761.82        34.01 o                         
  -3   4   2       2066.28       2017.28        39.09 o                         
  -2   4   2        675.96        662.91        15.20 o                         
  -1   4   2       6987.22       7278.52       165.67 o                         
   0   4   2       2849.78       2824.10        81.90 o                         
   1   4   2         74.49         68.69         4.13 o                         
   2   4   2        107.25        135.20         4.24 o                         
   3   4   2       9357.59       9623.87       146.14 o                         
   4   4   2       6500.65       6464.28        99.77 o                         
   5   4   2       9074.01       9604.86       147.17 o                         
   6   4   2      24325.44      23862.05       360.64 o                         
   7   4   2       6845.74       7399.15       120.53 o                         
   8   4   2       5755.99       5921.40        94.78 o                         
   9   4   2       1117.58       1162.09        25.69 o                         
  10   4   2        292.47        325.04        14.78 o                         
  11   4   2        911.53        898.17        29.12 o                         
  12   4   2        318.80        331.89        17.03 o                         
  13   4   2        229.58        220.38        18.70 o                         
  -9   5   2         59.78         48.38        18.64 o                         
  -8   5   2         28.86          7.88        12.53 o                         
  -7   5   2        168.96        126.19        10.85 o                         
  -6   5   2        171.77        171.70         9.15 o                         
  -5   5   2        570.80        579.07        16.71 o                         
  -4   5   2        921.20        811.98        19.23 o                         
  -3   5   2        243.44        284.15        10.01 o                         
  -2   5   2       1252.48       1184.55        26.63 o                         
  -1   5   2       1050.28        918.25        26.55 o                         
   0   5   2        310.30        287.80        13.17 o                         
   1   5   2       3404.50       3671.80        86.03 o                         
   2   5   2       1500.81       1492.78        28.99 o                         
   3   5   2        297.05        298.37         7.16 o                         
   4   5   2       1148.35       1202.38        24.90 o                         
   5   5   2        783.73        804.25        17.89 o                         
   6   5   2       2904.62       2987.17        49.37 o                         
   7   5   2        910.24        939.60        21.04 o                         
   8   5   2         56.00         43.70         4.98 o                         
   9   5   2        499.12        466.92        14.48 o                         
  10   5   2        125.59        125.06         8.78 o                         
  11   5   2        168.31        169.86        12.17 o                         
  12   5   2         29.60         30.58        10.58 o                         
  13   5   2        103.00         81.21        12.93 o                         
  -8   6   2          3.27         -0.30        14.22 o                         
  -7   6   2         93.04         86.62        11.64 o                         
  -6   6   2        314.19        294.30        15.91 o                         
  -5   6   2        319.78        314.78        13.32 o                         
  -4   6   2          0.23         -4.06         5.74 o                         
  -3   6   2        461.24        432.17        13.61 o                         
  -2   6   2          1.77         -4.15         6.20 o                         
  -1   6   2        533.24        493.64        17.35 o                         
   0   6   2        644.59        629.40        21.06 o                         
   1   6   2          0.77          3.84         4.11 o                         
   2   6   2        396.61        373.52        12.04 o                         
   3   6   2        341.61        322.63         8.88 o                         
   4   6   2          0.97          5.74         2.61 o                         
   5   6   2        374.34        396.88        11.80 o                         
   6   6   2         41.53         52.75         4.26 o                         
   7   6   2          1.70          2.36         3.90 o                         
   8   6   2        136.36        165.93         7.54 o                         
   9   6   2         85.47         95.35         6.36 o                         
  10   6   2        147.80        160.89         8.50 o                         
  11   6   2        737.75        638.12        21.61 o                         
  12   6   2        191.32        190.70        12.18 o                         
  13   6   2         16.54        -14.32        14.32 o                         
  -7   7   2        510.88        506.74        26.51 o                         
  -6   7   2        242.63        250.60        15.64 o                         
  -5   7   2       1144.80       1187.88        34.47 o                         
  -4   7   2          1.99          3.91         6.53 o                         
  -3   7   2       1188.11       1227.33        28.00 o                         
  -2   7   2        253.48        272.56        20.55 o                         
  -1   7   2        303.51        296.30        14.86 o                         
   0   7   2       3662.83       3909.91        94.34 o                         
   1   7   2          4.81          7.43         4.75 o                         
   2   7   2       2217.24       2176.21        40.10 o                         
   3   7   2       6247.16       6577.51       111.50 o                         
   4   7   2       2952.11       2778.40        45.91 o                         
   5   7   2       1784.38       1823.24        33.73 o                         
   6   7   2         73.65         58.52         5.48 o                         
   7   7   2         61.89         52.73         5.67 o                         
   8   7   2        132.40        144.96         6.94 o                         
   9   7   2          5.17          7.27         5.28 o                         
  10   7   2        629.83        640.73        17.27 o                         
  11   7   2        469.42        452.11        17.73 o                         
  12   7   2        262.70        280.68        17.65 o                         
  13   7   2         72.00         72.61        13.86 o                         
  14   7   2         28.34        -20.83        61.17 o                         
  -6   8   2          1.58         16.10        13.74 o                         
  -5   8   2          3.99         -9.01        11.01 o                         
  -4   8   2         39.52         47.10         8.69 o                         
  -3   8   2          0.27         17.15         9.04 o                         
  -2   8   2          3.31          7.74         8.89 o                         
  -1   8   2         16.56         20.27         7.27 o                         
   0   8   2        279.56        261.38        15.32 o                         
   1   8   2        164.11        156.13         9.54 o                         
   2   8   2          3.58          2.53         3.96 o                         
   3   8   2         19.58         13.81         4.17 o                         
   4   8   2         20.63         30.63         3.67 o                         
   5   8   2          3.62         -2.81         4.41 o                         
   6   8   2        859.14        873.46        21.97 o                         
   7   8   2        149.67        177.95         9.26 o                         
   8   8   2        170.91        153.84         9.37 o                         
   9   8   2         24.29         32.16         7.39 o                         
  10   8   2        485.49        415.62        18.13 o                         
  11   8   2        207.10        212.87        10.85 o                         
  12   8   2          9.94         -5.58        10.80 o                         
  13   8   2          6.40         15.61        14.13 o                         
  -5   9   2          0.07         14.45        13.35 o                         
  -4   9   2          0.11        -11.20        11.20 o                         
  -3   9   2          0.07          2.85        12.11 o                         
  -2   9   2         56.83         74.11        10.65 o                         
  -1   9   2         32.98         45.43         9.17 o                         
   0   9   2          8.62          9.25         8.59 o                         
   1   9   2        167.54        167.18        10.45 o                         
   2   9   2         72.58         82.13         6.05 o                         
   3   9   2         47.46         45.19         5.20 o                         
   4   9   2        340.40        312.59        14.63 o                         
   5   9   2        270.59        270.63        11.76 o                         
   6   9   2        495.34        504.27        16.62 o                         
   7   9   2        156.16        157.97        10.18 o                         
   8   9   2        214.74        240.26        14.74 o                         
   9   9   2         73.10         73.35         8.72 o                         
  10   9   2          0.60          3.77         9.53 o                         
  11   9   2        176.92        149.64        14.33 o                         
  12   9   2         63.16         46.52        10.73 o                         
  13   9   2         30.12         10.73        15.04 o                         
  -4  10   2         75.76         88.35        17.89 o                         
  -3  10   2         54.82         73.31        14.99 o                         
  -2  10   2        122.74        138.69        13.92 o                         
  -1  10   2         99.20        113.80        12.13 o                         
   0  10   2        241.28        240.78        14.03 o                         
   1  10   2         88.20         89.40         9.96 o                         
   2  10   2        170.78        188.99        11.03 o                         
   3  10   2        210.06        183.21         9.77 o                         
   4  10   2        666.59        774.58        21.10 o                         
   5  10   2        236.04        239.97        11.03 o                         
   6  10   2        732.10        753.37        20.43 o                         
   7  10   2        757.66        735.54        20.99 o                         
   8  10   2        392.91        355.47        15.91 o                         
   9  10   2        533.35        553.65        21.96 o                         
  10  10   2         63.23         60.65        11.66 o                         
  11  10   2        111.20        122.64        14.43 o                         
  12  10   2         11.14         27.30        16.15 o                         
  13  10   2          2.93          1.10        24.76 o                         
  -3  11   2        177.68        172.54        35.73 o                         
  -2  11   2         34.47         38.49        17.23 o                         
  -1  11   2          0.56         -0.44        15.29 o                         
   0  11   2         34.46         14.51        11.81 o                         
   1  11   2         21.65         25.53        11.39 o                         
   2  11   2        123.52        145.26         9.43 o                         
   3  11   2          4.37         -1.19         7.95 o                         
   4  11   2         73.94         83.95         7.48 o                         
   5  11   2        117.87        125.50         8.00 o                         
   6  11   2        198.46        194.68        10.34 o                         
   7  11   2        956.65       1025.15        28.93 o                         
   8  11   2          7.15         15.45         9.65 o                         
   9  11   2         70.40         66.17        11.85 o                         
  10  11   2        384.89        391.14        24.83 o                         
  11  11   2        168.33        171.45        17.23 o                         
  12  11   2         63.04         69.46        20.19 o                         
  13  11   2         28.97         -2.22        55.85 o                         
  -1  12   2          0.17         33.83        18.02 o                         
   0  12   2         27.63         -8.98        15.69 o                         
   1  12   2          2.13          5.86        13.34 o                         
   2  12   2         63.90         43.96        13.41 o                         
   3  12   2         56.34         14.89        12.62 o                         
   4  12   2        176.26        182.59        11.97 o                         
   5  12   2        180.95        171.20        12.35 o                         
   6  12   2          3.14         14.61        12.99 o                         
   7  12   2         10.80         14.31         9.64 o                         
   8  12   2         10.69         15.05        11.12 o                         
   9  12   2        215.81        206.78        15.48 o                         
  10  12   2         10.62         23.75        14.58 o                         
  11  12   2        165.46        173.17        20.36 o                         
  12  12   2         76.94         42.32        23.83 o                         
   1  13   2          1.37         10.23        16.22 o                         
   2  13   2        126.49        149.01        17.88 o                         
   3  13   2          6.26         -0.77        10.81 o                         
   4  13   2        233.20        268.81        16.94 o                         
   5  13   2          0.36        -11.76        11.76 o                         
   6  13   2        141.74        151.51        15.25 o                         
   7  13   2         22.78          8.19        13.30 o                         
   8  13   2         16.02         34.27        13.31 o                         
   9  13   2         59.56         27.85        15.46 o                         
  10  13   2         24.71        -10.09        20.82 o                         
  11  13   2         18.31         14.16        23.15 o                         
   3  14   2         39.98         39.92        14.50 o                         
   4  14   2         12.74        -13.52        13.52 o                         
   5  14   2         96.39         91.71        14.56 o                         
   6  14   2         11.32         20.74        16.08 o                         
   7  14   2         97.45         84.58        17.70 o                         
   8  14   2          0.86          2.73        18.93 o                         
   9  14   2         30.86         31.46        31.28 o                         
  -9 -13   3        145.86        151.51        22.16 o                         
  -8 -13   3         80.95         33.99        21.13 o                         
  -7 -13   3         55.05         18.84        17.82 o                         
  -6 -13   3         41.93         49.85        20.32 o                         
  -5 -13   3        105.39        123.79        16.32 o                         
  -4 -13   3        359.83        368.22        33.38 o                         
  -3 -13   3         95.54        123.62        14.41 o                         
  -2 -13   3        176.21        207.16        17.14 o                         
 -11 -12   3         21.67        -11.37        47.26 o                         
 -10 -12   3         36.17          9.22        22.86 o                         
  -9 -12   3         57.21         20.87        15.58 o                         
  -8 -12   3         49.91         61.15        12.98 o                         
  -7 -12   3          0.22        -10.30        12.65 o                         
  -6 -12   3         25.21         20.24        16.77 o                         
  -5 -12   3          3.67         17.19        11.08 o                         
  -4 -12   3          0.79         -1.87         8.81 o                         
  -3 -12   3          2.35          1.72        10.15 o                         
  -2 -12   3          0.31          2.05         9.48 o                         
  -1 -12   3         18.97          4.00        11.07 o                         
   0 -12   3         10.42         19.80        14.16 o                         
   1 -12   3          3.70        -16.68        16.68 o                         
 -11 -11   3          5.60          8.61        20.58 o                         
 -10 -11   3          2.81         16.02        16.78 o                         
  -9 -11   3         20.38          5.44        14.14 o                         
  -8 -11   3          4.56          1.15        12.73 o                         
  -7 -11   3         60.75         53.72        11.22 o                         
  -6 -11   3         15.75         11.67        12.48 o                         
  -5 -11   3         48.90         36.18         9.38 o                         
  -4 -11   3         62.27         87.98         7.99 o                         
  -3 -11   3         32.79         13.28         9.64 o                         
  -2 -11   3         11.79         15.50        10.07 o                         
  -1 -11   3          0.17          6.77        10.01 o                         
   0 -11   3         39.75         40.06         9.35 o                         
   1 -11   3         79.21        136.85        12.53 o                         
   2 -11   3         13.36         27.49        16.59 o                         
 -12 -10   3        188.22        220.68        24.80 o                         
 -11 -10   3        298.62        291.43        29.92 o                         
 -10 -10   3        692.89        769.53        38.54 o                         
  -9 -10   3        426.50        464.77        25.76 o                         
  -8 -10   3        194.17        204.88        15.14 o                         
  -7 -10   3        582.55        570.92        20.29 o                         
  -6 -10   3        681.38        677.95        20.48 o                         
  -5 -10   3        780.07        765.24        20.93 o                         
  -4 -10   3        918.59        913.06        20.82 o                         
  -3 -10   3        352.94        341.65        14.82 o                         
  -2 -10   3        414.86        431.84        25.70 o                         
  -1 -10   3         93.50        106.25         8.93 o                         
   0 -10   3       1238.86       1252.02        32.93 o                         
   1 -10   3       1165.57       1102.19        51.77 o                         
   2 -10   3        287.52        256.61        16.67 o                         
   3 -10   3        532.55        573.33        27.02 o                         
   4 -10   3        101.05        121.49        18.54 o                         
 -12  -9   3          5.87         11.10        19.76 o                         
 -11  -9   3         17.03         29.02        14.83 o                         
 -10  -9   3          6.10        -12.67        12.67 o                         
  -9  -9   3         44.27         68.08        10.64 o                         
  -8  -9   3         45.91         37.04         8.97 o                         
  -7  -9   3          0.03         -7.32         7.73 o                         
  -6  -9   3        276.50        279.06        12.44 o                         
  -5  -9   3         76.50         69.22         6.88 o                         
  -4  -9   3          2.36         -5.12         5.12 o                         
  -3  -9   3        131.13        125.55         7.37 o                         
  -2  -9   3        596.56        630.73        20.58 o                         
  -1  -9   3         53.27         31.51         7.10 o                         
   0  -9   3        453.82        451.45        16.07 o                         
   1  -9   3        127.26        121.24         8.57 o                         
   2  -9   3          1.15         -3.45         8.24 o                         
   3  -9   3        137.58        106.20        14.29 o                         
   4  -9   3        267.05        271.28        20.00 o                         
   5  -9   3          6.65          1.45        12.57 o                         
 -13  -8   3          2.76        -13.33        19.05 o                         
 -12  -8   3         20.95         35.94        14.06 o                         
 -11  -8   3         92.45         90.55        10.29 o                         
 -10  -8   3         55.58         67.83         8.56 o                         
  -9  -8   3        484.32        525.95        20.12 o                         
  -8  -8   3         24.85         10.29         8.00 o                         
  -7  -8   3         36.10         21.88         7.22 o                         
  -6  -8   3        648.79        662.06        21.47 o                         
  -5  -8   3       1000.13       1077.10        23.72 o                         
  -4  -8   3        517.25        534.22        13.92 o                         
  -3  -8   3         61.42         52.02         5.46 o                         
  -2  -8   3          1.36         -4.13         4.13 o                         
  -1  -8   3        541.30        574.12        18.55 o                         
   0  -8   3        318.73        324.72        13.39 o                         
   1  -8   3        352.40        346.64        14.57 o                         
   2  -8   3         46.65         53.67         7.24 o                         
   3  -8   3         71.28         84.77         9.52 o                         
   4  -8   3        194.29        208.20        11.87 o                         
   5  -8   3         74.35         55.48        10.04 o                         
   6  -8   3        188.35        190.10        13.86 o                         
 -13  -7   3         56.68         29.75        16.10 o                         
 -12  -7   3        189.70        175.23        14.09 o                         
 -11  -7   3        207.19        273.81        17.77 o                         
 -10  -7   3        592.32        596.65        19.75 o                         
  -9  -7   3        831.62        887.71        22.31 o                         
  -8  -7   3        235.07        218.93        10.95 o                         
  -7  -7   3        579.05        650.72        20.72 o                         
  -6  -7   3       1064.20       1043.71        24.33 o                         
  -5  -7   3        130.56        132.87         8.94 o                         
  -4  -7   3       2295.69       2311.95        39.58 o                         
  -3  -7   3        219.56        194.49         8.75 o                         
  -2  -7   3       1744.73       1823.70        31.73 o                         
  -1  -7   3        507.01        464.07        13.11 o                         
   0  -7   3         41.05         39.55         4.84 o                         
   1  -7   3       4498.06       4516.46        79.60 o                         
   2  -7   3          3.95          0.65         5.29 o                         
   3  -7   3        116.94        129.68         7.98 o                         
   4  -7   3         92.64         89.66         8.68 o                         
   5  -7   3        209.98        201.88        13.82 o                         
   6  -7   3        397.83        417.12        20.49 o                         
   7  -7   3         56.43         24.77        12.43 o                         
 -13  -6   3          0.02        -15.73        15.73 o                         
 -12  -6   3         33.23         12.17        11.35 o                         
 -11  -6   3          0.04         11.63         9.63 o                         
 -10  -6   3          8.48         -3.17         8.40 o                         
  -9  -6   3        408.72        420.37        14.46 o                         
  -8  -6   3         20.20         13.83         5.46 o                         
  -7  -6   3         38.28         36.84         5.31 o                         
  -6  -6   3         87.77         83.82         5.93 o                         
  -5  -6   3       1521.74       1595.68        34.80 o                         
  -4  -6   3         98.29         99.05         5.08 o                         
  -3  -6   3       3226.99       3191.13        53.98 o                         
  -2  -6   3        830.37        859.22        17.01 o                         
  -1  -6   3        690.79        616.56        13.56 o                         
   0  -6   3       3075.09       3220.91        54.46 o                         
   1  -6   3         64.65         54.76         5.95 o                         
   2  -6   3       1609.78       1682.90        33.15 o                         
   3  -6   3         40.67         27.92         5.61 o                         
   4  -6   3        810.39        838.21        25.50 o                         
   5  -6   3        581.77        600.49        21.77 o                         
   6  -6   3         94.50         97.81        10.35 o                         
   7  -6   3        538.63        606.33        38.55 o                         
   8  -6   3        149.47        165.97        18.67 o                         
 -13  -5   3          0.30         15.25        15.29 o                         
 -12  -5   3         25.77         11.34        11.31 o                         
 -11  -5   3         22.66         28.07         9.58 o                         
 -10  -5   3        557.58        614.71        19.17 o                         
  -9  -5   3        116.53        115.43         7.56 o                         
  -8  -5   3        199.13        184.70         9.03 o                         
  -7  -5   3        152.51        121.70         6.76 o                         
  -6  -5   3         79.45         78.22         5.88 o                         
  -5  -5   3       1158.46       1108.79        21.89 o                         
  -4  -5   3         38.45         39.35         3.45 o                         
  -3  -5   3         73.11         86.42         4.62 o                         
  -2  -5   3        243.67        233.81         7.09 o                         
  -1  -5   3       2373.10       2482.99        43.38 o                         
   0  -5   3       2101.92       2189.60        39.83 o                         
   1  -5   3        901.20        862.54        16.51 o                         
   2  -5   3        645.00        702.38        14.82 o                         
   3  -5   3        150.91        131.53         8.14 o                         
   4  -5   3          0.69          2.62         5.14 o                         
   5  -5   3        167.58        150.40         8.55 o                         
   6  -5   3        178.56        166.21         8.87 o                         
   7  -5   3         59.40         66.61        12.92 o                         
   8  -5   3          4.02          2.64        14.73 o                         
   9  -5   3         47.80         99.39        19.14 o                         
 -13  -4   3         26.53         15.73        23.16 o                         
 -12  -4   3        137.97        159.07        12.51 o                         
 -11  -4   3         96.27        125.88         9.99 o                         
 -10  -4   3        645.92        623.94        18.85 o                         
  -9  -4   3         59.21         64.28         7.15 o                         
  -8  -4   3        261.61        248.63        12.56 o                         
  -7  -4   3        597.75        554.51        14.47 o                         
  -6  -4   3       1677.35       1684.30        31.58 o                         
  -5  -4   3        116.63         84.79         5.03 o                         
  -4  -4   3        423.76        390.42         9.91 o                         
  -3  -4   3       2551.65       2510.70        40.92 o                         
  -2  -4   3        963.45        948.69        19.17 o                         
  -1  -4   3          5.62         10.67         2.35 o                         
   0  -4   3        275.31        282.87         8.31 o                         
   1  -4   3       1647.02       1644.57        27.74 o                         
   2  -4   3        310.74        423.30        10.52 o                         
   3  -4   3        224.34        182.04         8.02 o                         
   4  -4   3          9.55          6.42         3.75 o                         
   5  -4   3         16.45         22.19         6.71 o                         
   6  -4   3         36.58         42.43         6.81 o                         
   7  -4   3          2.68          0.11         8.41 o                         
   8  -4   3          2.39        -10.02        10.02 o                         
   9  -4   3          8.20        -11.26        13.80 o                         
  10  -4   3          7.85         58.00        23.12 o                         
 -12  -3   3         49.45         52.02        17.14 o                         
 -11  -3   3         92.20        100.93        10.28 o                         
 -10  -3   3        336.04        324.64        14.37 o                         
  -9  -3   3          3.46          4.23         5.96 o                         
  -8  -3   3         58.15         45.40         5.41 o                         
  -7  -3   3       1287.57       1297.61        26.43 o                         
  -6  -3   3         90.76         65.63         4.68 o                         
  -5  -3   3        357.38        311.24         9.32 o                         
  -4  -3   3       1840.89       1885.22        49.69 o                         
  -3  -3   3          7.46          3.55         2.14 o                         
  -2  -3   3        101.21         99.39         4.15 o                         
  -1  -3   3        329.93        289.09         6.89 o                         
   0  -3   3       1423.04       1470.91        24.70 o                         
   1  -3   3       2446.58       2585.80        43.26 o                         
   2  -3   3        168.79        227.02         6.89 o                         
   3  -3   3       1977.67       1921.93        33.65 o                         
   4  -3   3        552.56        466.69        11.23 o                         
   5  -3   3        843.59        861.11        18.54 o                         
   6  -3   3        809.09        810.37        20.00 o                         
   7  -3   3        136.53        146.75         8.91 o                         
   8  -3   3        553.01        570.44        21.50 o                         
   9  -3   3        261.33        251.92        19.85 o                         
  10  -3   3        138.71        166.26        17.22 o                         
 -12  -2   3        130.96        156.39        17.12 o                         
 -11  -2   3         32.75         19.19         9.31 o                         
 -10  -2   3        386.19        394.08        16.65 o                         
  -9  -2   3        930.73        876.76        20.21 o                         
  -8  -2   3        134.82        129.01         9.52 o                         
  -7  -2   3        900.72        842.74        18.29 o                         
  -6  -2   3        237.80        236.27         8.47 o                         
  -5  -2   3       1299.99       1241.84        23.73 o                         
  -4  -2   3        170.39        182.58         6.46 o                         
  -3  -2   3          3.07          3.99         2.13 o                         
  -2  -2   3        994.85        914.38        17.51 o                         
  -1  -2   3         84.30         78.14         3.71 o                         
   0  -2   3       2471.30       2453.22        46.92 o                         
   1  -2   3       1920.57       1823.67        30.71 o                         
   2  -2   3        249.41        215.40         5.92 o                         
   3  -2   3        805.12        744.95        14.90 o                         
   4  -2   3         63.81         71.33         3.94 o                         
   5  -2   3       1406.16       1472.52        28.22 o                         
   6  -2   3        791.51        791.15        19.38 o                         
   7  -2   3          1.23          3.45         6.09 o                         
   8  -2   3         52.25         42.74        11.75 o                         
   9  -2   3          0.25          4.70        11.35 o                         
  10  -2   3          5.81          9.34        13.06 o                         
  11  -2   3         19.26         16.77        19.77 o                         
 -12  -1   3        125.22        119.31        21.38 o                         
 -11  -1   3        148.34        138.98        20.88 o                         
 -10  -1   3        416.07        439.58        22.38 o                         
  -9  -1   3        738.93        718.11        19.27 o                         
  -8  -1   3          7.08          1.47         5.28 o                         
  -7  -1   3        828.49        891.52        18.93 o                         
  -6  -1   3       1149.34       1095.55        21.22 o                         
  -5  -1   3       1100.03       1100.89        30.41 o                         
  -4  -1   3       1977.82       2027.91        32.55 o                         
  -3  -1   3        357.86        325.46         7.69 o                         
  -2  -1   3        201.92        195.73         5.72 o                         
  -1  -1   3       7997.68       7609.60       120.25 o                         
   0  -1   3      13770.02      13501.78       215.25 o                         
   1  -1   3        708.60        652.26        12.12 o                         
   2  -1   3        218.45        251.36         6.44 o                         
   3  -1   3       5222.77       5366.24        86.41 o                         
   4  -1   3       2766.34       2867.27        50.87 o                         
   5  -1   3       2796.87       2970.59        59.18 o                         
   6  -1   3        734.60        747.01        18.31 o                         
   7  -1   3         48.19         42.03         5.97 o                         
   8  -1   3          1.43         -0.73         6.72 o                         
   9  -1   3         14.26          4.76        10.12 o                         
  10  -1   3        213.63        210.28        14.28 o                         
  11  -1   3         19.52         24.47        15.41 o                         
 -12   0   3          6.62        -19.95        19.95 o                         
 -11   0   3         53.43         17.39        15.81 o                         
 -10   0   3        222.99        202.50        13.92 o                         
  -9   0   3         23.22         27.88         6.35 o                         
  -8   0   3        108.91         98.33         6.37 o                         
  -7   0   3       2367.77       2481.80        42.84 o                         
  -6   0   3       3019.98       3237.48        58.01 o                         
  -5   0   3       2991.15       3024.14        57.26 o                         
  -4   0   3       2751.43       2901.09        65.01 o                         
  -3   0   3       1311.49       1249.17        24.54 o                         
  -2   0   3        812.29        726.42        14.15 o                         
  -1   0   3        332.81        273.21         6.38 o                         
   1   0   3         29.23         30.83         2.22 o                         
   2   0   3       6954.99       6754.21       110.52 o                         
   3   0   3        206.11        197.51         7.28 o                         
   4   0   3       6702.27       6433.00        99.32 o                         
   5   0   3       2540.19       2827.16        48.56 o                         
   6   0   3       1016.21        963.86        20.66 o                         
   7   0   3       1311.09       1299.52        28.11 o                         
   8   0   3       1146.43       1234.27        29.53 o                         
   9   0   3       1433.98       1410.03        34.25 o                         
  10   0   3        169.47        170.99        12.79 o                         
  11   0   3        528.97        571.54        28.96 o                         
  12   0   3         91.75         98.03        29.58 o                         
 -11   1   3         54.99         55.61        16.14 o                         
 -10   1   3         29.22         28.28        12.08 o                         
  -9   1   3        160.24        175.50        16.45 o                         
  -8   1   3         69.06         62.77         6.27 o                         
  -7   1   3        286.92        256.90        10.00 o                         
  -6   1   3        195.93        190.72         9.02 o                         
  -5   1   3       1869.68       1904.71        34.17 o                         
  -4   1   3         58.78         64.37         3.63 o                         
  -3   1   3        170.24        180.34         5.42 o                         
  -2   1   3       2073.80       2128.59        32.81 o                         
  -1   1   3       3138.77       3083.95        49.70 o                         
   0   1   3       7984.67       7541.94       118.64 o                         
   1   1   3       1424.38       1459.46        33.94 o                         
   2   1   3       2532.54       2607.30        40.77 o                         
   3   1   3       1141.59        944.64        20.05 o                         
   4   1   3       2542.09       2520.98        53.32 o                         
   5   1   3         88.46        100.97         5.76 o                         
   6   1   3        227.67        211.98        10.45 o                         
   7   1   3        227.53        208.78        11.88 o                         
   8   1   3          2.28         -2.46         6.44 o                         
   9   1   3        514.92        494.08        19.70 o                         
  10   1   3         56.99         58.19        10.44 o                         
  11   1   3         35.39         48.79        13.70 o                         
  12   1   3         21.50         48.68        20.99 o                         
 -11   2   3          0.38        -18.26        19.92 o                         
 -10   2   3         31.99         25.80        17.38 o                         
  -9   2   3        195.03        192.37        14.61 o                         
  -8   2   3        224.78        194.03         9.28 o                         
  -7   2   3          1.62         -5.18         5.18 o                         
  -6   2   3       1582.39       1617.54        31.26 o                         
  -5   2   3         20.81         23.17         4.19 o                         
  -4   2   3         69.74         81.81         4.62 o                         
  -3   2   3       5705.09       6074.77        97.91 o                         
  -2   2   3       1042.99       1022.42        17.06 o                         
  -1   2   3       8432.94       7828.90       123.97 o                         
   0   2   3         10.19         14.43         1.43 o                         
   1   2   3      12437.02      11592.13       181.85 o                         
   2   2   3       2829.19       2743.52        42.88 o                         
   3   2   3      14101.20      14009.40       229.83 o                         
   4   2   3          1.36          2.59         2.24 o                         
   5   2   3       5908.93       6111.51        95.07 o                         
   6   2   3        194.39        176.22         7.69 o                         
   7   2   3          0.36          3.28         3.42 o                         
   8   2   3          0.65         -2.16         4.15 o                         
   9   2   3          0.16         -6.36         6.70 o                         
  10   2   3        116.72        109.05         9.94 o                         
  11   2   3         47.86         35.83        12.23 o                         
  12   2   3         28.93         30.57        15.67 o                         
  13   2   3         11.00         21.20        22.16 o                         
 -10   3   3        108.17        136.00        15.92 o                         
  -9   3   3        108.78        134.03        12.34 o                         
  -8   3   3         88.00         76.47         9.43 o                         
  -7   3   3        267.45        279.30        10.22 o                         
  -6   3   3         54.50         58.64         5.01 o                         
  -5   3   3       1028.59       1078.12        22.02 o                         
  -4   3   3        551.11        550.51        12.98 o                         
  -3   3   3       2578.53       2574.59        45.39 o                         
  -2   3   3       7756.96       8151.47       159.47 o                         
  -1   3   3         25.56         19.98         2.55 o                         
   0   3   3      19217.97      19225.92       369.35 o                         
   1   3   3       3630.68       3564.21        57.30 o                         
   2   3   3        598.63        499.72         9.53 o                         
   3   3   3       2242.72       2229.94        37.30 o                         
   4   3   3       6253.72       6024.49        93.06 o                         
   5   3   3      16982.67      17067.31       268.92 o                         
   6   3   3        758.55        667.97        14.62 o                         
   7   3   3       2875.23       2694.91        47.96 o                         
   8   3   3       1651.36       1667.49        39.44 o                         
   9   3   3        625.32        563.61        15.43 o                         
  10   3   3          9.56         -4.73         6.46 o                         
  11   3   3        735.88        722.67        26.18 o                         
  12   3   3        415.18        413.58        32.09 o                         
  13   3   3        165.20        160.93        20.82 o                         
  -9   4   3        238.65        229.40        19.68 o                         
  -8   4   3         12.71         -3.75        10.77 o                         
  -7   4   3        245.69        242.87        13.79 o                         
  -6   4   3         22.21         23.44         6.92 o                         
  -5   4   3       1572.47       1591.93        32.12 o                         
  -4   4   3        363.59        375.51        12.28 o                         
  -3   4   3        334.40        353.65        10.97 o                         
  -2   4   3        756.90        852.36        20.62 o                         
  -1   4   3       2704.73       2765.71        57.61 o                         
   0   4   3       4684.18       5006.20       106.42 o                         
   1   4   3        873.62        771.63        16.84 o                         
   2   4   3       1942.74       1856.14        30.07 o                         
   3   4   3        149.91        166.45         5.26 o                         
   4   4   3       1878.43       1869.23        38.41 o                         
   5   4   3        997.73       1050.80        24.34 o                         
   6   4   3        645.74        653.66        15.07 o                         
   7   4   3        137.64        177.10         8.63 o                         
   8   4   3          1.16          2.15         4.94 o                         
   9   4   3         16.75          9.16         5.83 o                         
  10   4   3          0.21         -1.73         7.08 o                         
  11   4   3          1.73         -3.92         7.10 o                         
  12   4   3         20.41         10.02        11.65 o                         
  13   4   3          1.66         -2.31        17.31 o                         
  -9   5   3         19.08         17.36        17.87 o                         
  -8   5   3         28.08         22.87        12.49 o                         
  -7   5   3        203.34        169.83        10.64 o                         
  -6   5   3         21.66         30.68         6.91 o                         
  -5   5   3         12.93          3.67         5.76 o                         
  -4   5   3         15.76         15.51         4.95 o                         
  -3   5   3        404.30        362.88        11.78 o                         
  -2   5   3          2.31          1.32         4.73 o                         
  -1   5   3        921.31        818.29        22.81 o                         
   0   5   3       1435.40       1321.97        38.34 o                         
   1   5   3        697.73        691.01        17.86 o                         
   2   5   3       3258.70       3261.41        62.22 o                         
   3   5   3        535.79        564.26        11.87 o                         
   4   5   3       1226.41       1183.32        21.04 o                         
   5   5   3         33.97         33.80         3.28 o                         
   6   5   3       3108.26       3042.67        67.39 o                         
   7   5   3          3.67         11.34         3.84 o                         
   8   5   3        410.78        397.11        13.05 o                         
   9   5   3        108.78        126.52         7.31 o                         
  10   5   3         12.65         11.74         6.95 o                         
  11   5   3        383.60        352.52        16.42 o                         
  12   5   3         24.79         -2.98         9.47 o                         
  13   5   3          0.85         13.00        12.60 o                         
  -8   6   3        117.14         61.96        14.78 o                         
  -7   6   3       1313.26       1246.87        32.20 o                         
  -6   6   3       1472.09       1535.33        44.91 o                         
  -5   6   3       1789.95       1763.99        36.50 o                         
  -4   6   3       5280.69       5450.80        95.54 o                         
  -3   6   3        171.17        150.34         8.27 o                         
  -2   6   3       3089.73       3179.62        72.65 o                         
  -1   6   3       2184.15       2186.62        56.70 o                         
   0   6   3       5513.79       5394.58       138.12 o                         
   1   6   3       1207.96       1216.63        34.39 o                         
   2   6   3       3973.76       3776.81        81.66 o                         
   3   6   3       3096.09       3262.14        59.13 o                         
   4   6   3       6274.05       6531.63       101.33 o                         
   5   6   3       2510.65       2462.69        40.79 o                         
   6   6   3       3979.83       4045.68        62.85 o                         
   7   6   3        342.06        314.25        11.14 o                         
   8   6   3       1782.49       1911.46        36.14 o                         
   9   6   3       4402.79       4335.63        74.92 o                         
  10   6   3       1113.20       1130.16        26.38 o                         
  11   6   3       1602.85       1555.88        34.32 o                         
  12   6   3        301.16        293.02        20.05 o                         
  13   6   3        282.64        329.91        28.84 o                         
  14   6   3         91.52         84.66        22.90 o                         
  -7   7   3         66.70         61.12        10.37 o                         
  -6   7   3          5.67         20.23        10.83 o                         
  -5   7   3         12.65         20.13         9.55 o                         
  -4   7   3        309.41        315.13        13.93 o                         
  -3   7   3        195.53        183.33         9.60 o                         
  -2   7   3        343.22        323.54        15.73 o                         
  -1   7   3        717.05        719.54        23.43 o                         
   0   7   3        951.36        942.31        29.18 o                         
   1   7   3          0.63          1.70         5.14 o                         
   2   7   3          0.86         -0.12         3.96 o                         
   3   7   3        136.36        149.49         8.68 o                         
   4   7   3        162.19        179.21         7.45 o                         
   5   7   3         71.00         59.07         4.63 o                         
   6   7   3        100.76         89.09         5.77 o                         
   7   7   3        218.50        222.09         8.97 o                         
   8   7   3         61.65         66.66         5.88 o                         
   9   7   3        956.28        914.97        21.32 o                         
  10   7   3        188.65        174.96         9.12 o                         
  11   7   3          8.32          1.73         9.86 o                         
  12   7   3         83.07         64.82        10.94 o                         
  13   7   3         34.38         34.19        13.25 o                         
  14   7   3         38.40         -0.64        21.25 o                         
  -6   8   3          9.65         -0.11        26.07 o                         
  -5   8   3          9.33          7.22        10.29 o                         
  -4   8   3         36.15         37.52         8.73 o                         
  -3   8   3          0.04          5.21         9.62 o                         
  -2   8   3         44.44         21.20         8.32 o                         
  -1   8   3         98.37         58.42         8.86 o                         
   0   8   3        388.98        373.34        17.68 o                         
   1   8   3          9.47         12.21         7.66 o                         
   2   8   3        127.95        121.44         7.38 o                         
   3   8   3          9.64          4.87         4.49 o                         
   4   8   3       1294.91       1399.06        26.61 o                         
   5   8   3       2524.63       2727.56        49.94 o                         
   6   8   3          0.63          7.49         4.95 o                         
   7   8   3       1101.87       1118.57        24.57 o                         
   8   8   3          0.93          3.46         6.22 o                         
   9   8   3        112.74        135.81         7.23 o                         
  10   8   3         78.53         57.71         7.02 o                         
  11   8   3        210.77        211.09        11.27 o                         
  12   8   3         99.98         82.34        12.73 o                         
  13   8   3         29.08         34.91        13.94 o                         
  -5   9   3        155.68         95.91        12.53 o                         
  -4   9   3         86.20         81.69        15.29 o                         
  -3   9   3        166.92        176.08        15.06 o                         
  -2   9   3        424.44        436.23        21.23 o                         
  -1   9   3         14.71          2.28         8.92 o                         
   0   9   3       2687.71       2765.20        62.54 o                         
   1   9   3          3.16         11.32         7.22 o                         
   2   9   3        730.77        693.08        17.49 o                         
   3   9   3         20.51         22.52         4.93 o                         
   4   9   3        830.72        806.61        20.98 o                         
   5   9   3        918.96        894.89        19.48 o                         
   6   9   3       1058.16       1053.85        25.86 o                         
   7   9   3       1127.70       1085.89        24.53 o                         
   8   9   3          7.35         -0.07         6.68 o                         
   9   9   3        270.04        268.28        12.54 o                         
  10   9   3        158.05        145.36        11.04 o                         
  11   9   3        213.37        221.76        13.82 o                         
  12   9   3          7.84         -3.19        10.42 o                         
  13   9   3         81.85        101.34        15.50 o                         
  -4  10   3        248.52        243.39        22.32 o                         
  -3  10   3          6.79         -6.97        14.75 o                         
  -2  10   3         60.32         51.03        15.12 o                         
  -1  10   3        353.38        316.11        17.30 o                         
   0  10   3         64.37         39.94         9.26 o                         
   1  10   3          2.11          3.44         8.60 o                         
   2  10   3        326.26        339.26        13.52 o                         
   3  10   3        407.87        395.80        14.48 o                         
   4  10   3          8.19          4.38         5.69 o                         
   5  10   3        195.93        174.39         9.45 o                         
   6  10   3        287.50        307.12        13.74 o                         
   7  10   3        244.18        273.16        16.97 o                         
   8  10   3         27.22         28.17         8.37 o                         
   9  10   3        159.43        130.14        11.08 o                         
  10  10   3        368.70        438.27        23.12 o                         
  11  10   3        105.06        110.96        14.43 o                         
  12  10   3         15.11         31.32        17.15 o                         
  13  10   3         64.42         50.88        21.27 o                         
  -3  11   3          1.04          5.04        19.92 o                         
  -2  11   3         55.66         46.39        16.35 o                         
  -1  11   3         26.94         17.11        15.98 o                         
   0  11   3         25.61         18.53        11.71 o                         
   1  11   3          0.51         -8.57        12.24 o                         
   2  11   3         27.31         26.89        10.77 o                         
   3  11   3         65.84         65.13         7.21 o                         
   4  11   3         46.86         50.48         7.23 o                         
   5  11   3        463.77        487.25        17.22 o                         
   6  11   3          0.65         -4.74         7.80 o                         
   7  11   3          5.98          6.90         7.92 o                         
   8  11   3          1.67          3.62         9.59 o                         
   9  11   3        242.59        253.59        23.47 o                         
  10  11   3         70.77         59.91        14.27 o                         
  11  11   3        152.92        156.41        31.98 o                         
  12  11   3         21.68         -3.57        19.34 o                         
  13  11   3          7.28          3.53        26.19 o                         
  -1  12   3          2.69          0.18        19.85 o                         
   0  12   3        307.09        303.49        28.78 o                         
   1  12   3          9.42          2.70        13.50 o                         
   2  12   3        244.09        236.56        24.23 o                         
   3  12   3         79.77         84.09        10.62 o                         
   4  12   3        233.66        202.80        15.06 o                         
   5  12   3        295.23        322.30        20.48 o                         
   6  12   3        133.26        136.76        16.38 o                         
   7  12   3        216.83        202.95        14.83 o                         
   8  12   3         37.49         44.06        12.78 o                         
   9  12   3         71.70         76.46        13.78 o                         
  10  12   3        115.29         93.14        15.40 o                         
  11  12   3        200.17        177.84        20.50 o                         
  12  12   3         52.83         53.55        29.17 o                         
   1  13   3        106.61         94.47        17.57 o                         
   2  13   3         11.96         -3.52        16.70 o                         
   3  13   3         10.81          9.42        10.33 o                         
   4  13   3         31.39         33.82        11.77 o                         
   5  13   3          2.49         32.13        10.56 o                         
   6  13   3         59.78         44.88        13.18 o                         
   7  13   3         51.32         43.48        16.88 o                         
   8  13   3         14.29         23.30        13.69 o                         
   9  13   3         70.00         63.57        14.83 o                         
  10  13   3        164.12        145.95        19.98 o                         
  11  13   3         31.80         28.01        22.54 o                         
   3  14   3          1.97         33.71        19.38 o                         
   4  14   3         55.45         40.29        14.23 o                         
   5  14   3         47.95         25.61        12.41 o                         
   6  14   3         10.23         15.78        15.54 o                         
   7  14   3         27.48        -18.27        18.27 o                         
   8  14   3          2.21         -2.75        18.28 o                         
   9  14   3         95.10        123.34        26.87 o                         
  -9 -13   4         10.84          7.08        25.91 o                         
  -8 -13   4          1.43         36.81        20.26 o                         
  -7 -13   4         38.36         37.43        17.23 o                         
  -6 -13   4          6.67          4.59        14.37 o                         
  -5 -13   4         11.86         -3.81        15.83 o                         
  -4 -13   4         27.86         24.04        24.05 o                         
  -3 -13   4          5.55         15.97        18.21 o                         
  -2 -13   4         18.31         12.43        17.81 o                         
 -10 -12   4         19.32         31.84        23.21 o                         
  -9 -12   4         14.26         20.99        16.90 o                         
  -8 -12   4          0.27        -11.52        15.48 o                         
  -7 -12   4          2.85        -12.96        12.96 o                         
  -6 -12   4         64.93         49.78        12.69 o                         
  -5 -12   4         12.61         15.79        11.24 o                         
  -4 -12   4         13.55          2.63         9.75 o                         
  -3 -12   4          2.15          7.59        10.52 o                         
  -2 -12   4         12.73         25.96        14.41 o                         
  -1 -12   4          0.39         -7.35        13.40 o                         
   0 -12   4         54.95         40.40        16.05 o                         
 -11 -11   4        125.18        181.08        24.12 o                         
 -10 -11   4        146.81        178.10        19.45 o                         
  -9 -11   4        383.42        406.47        29.45 o                         
  -8 -11   4          6.73          2.90        14.61 o                         
  -7 -11   4        661.71        714.61        29.52 o                         
  -6 -11   4        500.94        496.98        23.42 o                         
  -5 -11   4        608.55        615.67        23.01 o                         
  -4 -11   4        222.06        220.70        16.33 o                         
  -3 -11   4        112.32        124.33        12.94 o                         
  -2 -11   4        149.15        145.37        12.35 o                         
  -1 -11   4        308.61        346.27        22.67 o                         
   0 -11   4         99.68        113.82        11.81 o                         
   1 -11   4        419.13        484.72        25.11 o                         
   2 -11   4         78.05         88.96        14.54 o                         
 -12 -10   4          4.56          4.15        28.44 o                         
 -11 -10   4          2.86          5.16        17.45 o                         
 -10 -10   4         24.67         35.78        16.05 o                         
  -9 -10   4          0.53         -5.69        14.43 o                         
  -8 -10   4          0.69          6.98        11.75 o                         
  -7 -10   4         10.28          5.09         9.72 o                         
  -6 -10   4         36.55         59.19         9.20 o                         
  -5 -10   4         16.95         11.52         8.24 o                         
  -4 -10   4         28.45         35.89         6.60 o                         
  -3 -10   4         54.07         57.85         7.20 o                         
  -2 -10   4         24.28         15.96         8.63 o                         
  -1 -10   4          2.01          2.20         7.33 o                         
   0 -10   4         43.50         49.53         8.43 o                         
   1 -10   4         18.84          6.36         8.93 o                         
   2 -10   4         18.74          0.31         9.69 o                         
   3 -10   4          0.04        -12.47        12.47 o                         
   4 -10   4          0.48        -15.90        15.90 o                         
 -12  -9   4          0.02         27.90        15.83 o                         
 -11  -9   4         11.96         36.38        17.32 o                         
 -10  -9   4          3.69        -13.60        13.60 o                         
  -9  -9   4         18.15         15.23        10.65 o                         
  -8  -9   4        118.18         85.59         9.97 o                         
  -7  -9   4        150.53        154.26        10.70 o                         
  -6  -9   4         15.55         16.03         7.17 o                         
  -5  -9   4        337.69        344.76        13.69 o                         
  -4  -9   4          5.40          9.42         5.52 o                         
  -3  -9   4         18.79         19.99         5.63 o                         
  -2  -9   4         76.90         83.70         7.43 o                         
  -1  -9   4        398.38        352.46        15.58 o                         
   0  -9   4        309.95        345.06        16.08 o                         
   1  -9   4        427.83        456.34        17.70 o                         
   2  -9   4        625.50        628.92        21.39 o                         
   3  -9   4         16.60         18.66         9.51 o                         
   4  -9   4         52.05         54.01        11.38 o                         
   5  -9   4         40.56         24.49        14.82 o                         
 -12  -8   4        244.13        257.06        23.68 o                         
 -11  -8   4        258.48        271.75        14.20 o                         
 -10  -8   4       1399.12       1422.08        35.88 o                         
  -9  -8   4       1094.30       1054.84        27.75 o                         
  -8  -8   4         58.09         61.96        10.29 o                         
  -7  -8   4        914.55        914.67        24.07 o                         
  -6  -8   4        162.82        166.04         9.78 o                         
  -5  -8   4       2478.19       2550.58        44.59 o                         
  -4  -8   4        261.97        260.89         9.29 o                         
  -3  -8   4       2622.03       2679.22        45.50 o                         
  -2  -8   4        345.53        351.41        10.83 o                         
  -1  -8   4       1409.20       1473.94        35.24 o                         
   0  -8   4       1557.80       1541.80        37.50 o                         
   1  -8   4        598.72        591.25        17.90 o                         
   2  -8   4        821.83        807.65        21.63 o                         
   3  -8   4        274.99        250.19        13.56 o                         
   4  -8   4        803.44        766.88        25.09 o                         
   5  -8   4        413.69        372.15        19.36 o                         
   6  -8   4        549.76        489.36        23.29 o                         
 -13  -7   4          7.60        -17.22        17.22 o                         
 -12  -7   4         22.05          5.25        12.76 o                         
 -11  -7   4         13.04          0.32        10.24 o                         
 -10  -7   4         62.16         62.17         8.67 o                         
  -9  -7   4         69.89         69.35         7.24 o                         
  -8  -7   4         20.61         21.65         5.82 o                         
  -7  -7   4        223.14        227.31         9.96 o                         
  -6  -7   4          0.18         -3.73         5.52 o                         
  -5  -7   4         83.48         78.74         5.61 o                         
  -4  -7   4       1421.42       1451.10        31.01 o                         
  -3  -7   4          4.84          3.95         4.62 o                         
  -2  -7   4        554.21        526.48        12.78 o                         
  -1  -7   4         15.16          5.48         4.01 o                         
   0  -7   4       1331.41       1372.94        25.44 o                         
   1  -7   4         14.45         13.28         5.12 o                         
   2  -7   4         58.66         47.80         6.06 o                         
   3  -7   4       1006.02        990.61        23.73 o                         
   4  -7   4         46.00         42.23         7.06 o                         
   5  -7   4        435.64        426.08        21.00 o                         
   6  -7   4         90.99         75.41        10.43 o                         
   7  -7   4        288.14        308.88        20.97 o                         
 -13  -6   4          0.71         -4.54        16.96 o                         
 -12  -6   4         47.52         61.79        12.10 o                         
 -11  -6   4         78.62         52.06         9.69 o                         
 -10  -6   4        181.01        187.39        10.94 o                         
  -9  -6   4        383.99        411.76        15.37 o                         
  -8  -6   4        356.04        357.05        14.46 o                         
  -7  -6   4         81.96        100.18         7.12 o                         
  -6  -6   4        506.12        536.30        13.67 o                         
  -5  -6   4        444.45        439.87        11.66 o                         
  -4  -6   4         54.37         46.68         4.05 o                         
  -3  -6   4        425.10        453.44        12.00 o                         
  -2  -6   4       1194.29       1163.30        22.52 o                         
  -1  -6   4        144.25        133.00         5.88 o                         
   0  -6   4       2533.80       2627.99        43.66 o                         
   1  -6   4         93.87         87.94         4.93 o                         
   2  -6   4        567.90        601.91        16.91 o                         
   3  -6   4        386.87        378.37        13.09 o                         
   4  -6   4         51.34         40.81         7.03 o                         
   5  -6   4         17.76         -4.05         8.82 o                         
   6  -6   4        151.95        163.96        11.78 o                         
   7  -6   4         37.47         51.88        25.01 o                         
   8  -6   4         82.15         77.79        19.44 o                         
 -13  -5   4         14.17        -23.06        24.01 o                         
 -12  -5   4        228.30        224.69        14.00 o                         
 -11  -5   4        236.01        223.96        12.31 o                         
 -10  -5   4        593.77        630.04        23.00 o                         
  -9  -5   4       1265.21       1305.63        26.61 o                         
  -8  -5   4          9.60         11.29         6.01 o                         
  -7  -5   4       3070.52       3140.87        58.02 o                         
  -6  -5   4       1038.21       1049.11        21.16 o                         
  -5  -5   4       3890.48       3783.65        67.25 o                         
  -4  -5   4        724.94        681.62        14.31 o                         
  -3  -5   4       2917.30       2795.89        49.78 o                         
  -2  -5   4       1360.33       1333.34        26.89 o                         
  -1  -5   4       2538.57       2483.31        42.82 o                         
   0  -5   4        305.33        255.64         7.32 o                         
   1  -5   4       4818.32       4773.46        78.81 o                         
   2  -5   4        350.37        348.02         9.41 o                         
   3  -5   4        321.51        271.46        10.20 o                         
   4  -5   4        267.26        275.09        10.63 o                         
   5  -5   4         13.07          8.30         6.48 o                         
   6  -5   4        355.35        398.66        14.00 o                         
   7  -5   4          5.38         13.72        10.55 o                         
   8  -5   4         73.72         41.85        16.31 o                         
   9  -5   4         61.16         72.36        21.43 o                         
 -12  -4   4         10.35         18.07        11.92 o                         
 -11  -4   4         61.58         55.58         9.93 o                         
 -10  -4   4         38.66         51.63         8.08 o                         
  -9  -4   4        376.49        371.60        15.91 o                         
  -8  -4   4         19.04         11.98         5.60 o                         
  -7  -4   4        123.18        108.05         6.61 o                         
  -6  -4   4       1349.67       1461.31        31.00 o                         
  -5  -4   4          1.17         -1.00         3.31 o                         
  -4  -4   4         62.20         69.57         4.24 o                         
  -3  -4   4        543.92        499.61        11.68 o                         
  -2  -4   4          9.72          6.43         2.50 o                         
  -1  -4   4        961.38        897.61        16.71 o                         
   0  -4   4       2423.02       2580.29        45.62 o                         
   1  -4   4        404.01        374.89         9.07 o                         
   2  -4   4       2330.24       2340.51        40.70 o                         
   3  -4   4       1346.50       1335.17        25.55 o                         
   4  -4   4       1276.50       1223.50        23.25 o                         
   5  -4   4        597.79        607.24        16.17 o                         
   6  -4   4         83.52         68.49         6.30 o                         
   7  -4   4       1091.69       1090.70        29.97 o                         
   8  -4   4         83.62         88.01        11.69 o                         
   9  -4   4        158.60        170.37        16.96 o                         
  10  -4   4         57.65         33.68        22.91 o                         
 -12  -3   4         56.11         70.23        16.03 o                         
 -11  -3   4        138.57        134.20        15.24 o                         
 -10  -3   4         55.96         39.95         8.00 o                         
  -9  -3   4        554.71        574.56        16.39 o                         
  -8  -3   4        347.23        351.53        12.67 o                         
  -7  -3   4        408.82        467.75        13.91 o                         
  -6  -3   4        223.04        222.72         8.80 o                         
  -5  -3   4        764.10        753.73        16.44 o                         
  -4  -3   4       1495.17       1427.91        27.39 o                         
  -3  -3   4         51.83         69.66         3.75 o                         
  -2  -3   4       2219.71       2345.85        39.94 o                         
  -1  -3   4        122.87         96.30         5.59 o                         
   0  -3   4       1994.86       2030.24        36.56 o                         
   1  -3   4        173.60        162.36         6.31 o                         
   2  -3   4      10526.06      10948.85       167.14 o                         
   3  -3   4        464.94        451.44        10.84 o                         
   4  -3   4       2070.57       1968.66        33.89 o                         
   5  -3   4        271.31        279.55         9.87 o                         
   6  -3   4       1251.48       1229.97        26.93 o                         
   7  -3   4          3.70         -1.24         6.59 o                         
   8  -3   4         83.84         71.23         9.60 o                         
   9  -3   4         97.24         92.87        12.22 o                         
  10  -3   4          1.88         22.91        20.89 o                         
 -12  -2   4        250.07        262.93        17.13 o                         
 -11  -2   4        200.91        218.81        14.76 o                         
 -10  -2   4        285.33        280.83        16.37 o                         
  -9  -2   4        200.51        206.21        10.70 o                         
  -8  -2   4        383.55        382.95        14.18 o                         
  -7  -2   4        352.64        347.13        11.24 o                         
  -6  -2   4        288.12        275.03         9.30 o                         
  -5  -2   4       1594.13       1534.76        28.18 o                         
  -4  -2   4         34.05         41.76         3.59 o                         
  -3  -2   4       4206.96       3998.99        78.50 o                         
  -2  -2   4        194.00        189.52         6.32 o                         
  -1  -2   4       2742.00       2631.79        45.51 o                         
   0  -2   4         92.02         98.00         4.67 o                         
   1  -2   4       4698.67       4384.77        78.78 o                         
   2  -2   4        502.26        541.06        11.43 o                         
   3  -2   4         67.38         44.90         3.18 o                         
   4  -2   4       2545.62       2618.32        43.03 o                         
   5  -2   4        593.65        665.45        15.41 o                         
   6  -2   4        608.39        598.43        15.97 o                         
   7  -2   4          0.62         11.35         8.29 o                         
   8  -2   4         31.17         22.30         7.54 o                         
   9  -2   4        221.47        210.89        17.66 o                         
  10  -2   4          5.02        -10.58        13.02 o                         
  11  -2   4          0.47         11.99        19.85 o                         
 -12  -1   4         12.80         47.48        18.62 o                         
 -11  -1   4         29.45         22.23         9.73 o                         
 -10  -1   4         12.70         18.11         9.24 o                         
  -9  -1   4        289.22        306.90        12.23 o                         
  -8  -1   4        446.49        437.90        13.92 o                         
  -7  -1   4       1921.19       1811.06        34.54 o                         
  -6  -1   4         86.73        103.26         5.76 o                         
  -5  -1   4        270.62        229.72         7.78 o                         
  -4  -1   4        427.81        412.50         9.45 o                         
  -3  -1   4         50.59         56.50         3.48 o                         
  -2  -1   4       4114.07       3819.57        67.96 o                         
  -1  -1   4         91.42         68.98         3.12 o                         
   0  -1   4      50583.96      48719.02      1671.19 o                         
   1  -1   4        115.36         99.49         4.60 o                         
   2  -1   4        301.11        272.97         7.49 o                         
   3  -1   4       1384.23       1271.45        31.89 o                         
   4  -1   4         77.41         95.78         4.58 o                         
   5  -1   4       2319.98       2279.86        42.50 o                         
   6  -1   4         45.65         27.69         4.83 o                         
   7  -1   4       2370.75       2509.80        48.19 o                         
   8  -1   4         42.01         35.11         7.26 o                         
   9  -1   4        716.68        722.63        24.30 o                         
  10  -1   4        105.70         90.50        12.52 o                         
  11  -1   4        297.68        290.63        25.57 o                         
 -11   0   4         40.82         10.43        13.93 o                         
 -10   0   4        210.62        218.42        13.61 o                         
  -9   0   4        143.45        130.33        14.45 o                         
  -8   0   4         79.69         69.10         6.16 o                         
  -7   0   4       1157.49       1159.75        28.46 o                         
  -6   0   4        562.24        554.15        14.01 o                         
  -5   0   4        645.84        629.90        14.34 o                         
  -4   0   4        127.18        147.67         5.86 o                         
  -3   0   4         57.13         71.25         3.56 o                         
  -2   0   4       7433.82       7341.73       112.13 o                         
  -1   0   4       1164.01       1200.09        20.04 o                         
   0   0   4       7003.31       6823.76       108.88 o                         
   1   0   4       3380.17       3306.29        55.84 o                         
   2   0   4       2684.01       2526.17        43.51 o                         
   3   0   4       1606.26       1513.60        25.47 o                         
   4   0   4          1.38          1.34         2.12 o                         
   5   0   4         56.84         50.38         5.00 o                         
   6   0   4         61.57         64.27         5.58 o                         
   7   0   4        330.43        334.83        12.45 o                         
   8   0   4        214.03        208.00        13.41 o                         
   9   0   4        286.74        259.27        13.92 o                         
  10   0   4         49.89         56.30        11.69 o                         
  11   0   4         56.35         53.61        15.38 o                         
  12   0   4         50.75         21.26        25.57 o                         
 -11   1   4         11.99         33.27        18.61 o                         
 -10   1   4        206.45        243.19        16.55 o                         
  -9   1   4        467.74        453.76        21.09 o                         
  -8   1   4         63.85         71.25         6.91 o                         
  -7   1   4       1039.32       1058.38        21.90 o                         
  -6   1   4        639.08        670.40        15.19 o                         
  -5   1   4       5356.53       5681.56       125.20 o                         
  -4   1   4        196.55        215.15         7.46 o                         
  -3   1   4       8263.73       8551.58       126.23 o                         
  -2   1   4       1591.21       1490.63        34.28 o                         
  -1   1   4       5020.01       4775.99        88.55 o                         
   0   1   4       2973.47       2956.06        47.93 o                         
   1   1   4        214.79        274.99         6.09 o                         
   2   1   4       7907.58       7361.78       121.86 o                         
   3   1   4        660.58        612.80        11.97 o                         
   4   1   4        121.54        117.41         6.68 o                         
   5   1   4         96.28         80.79         4.64 o                         
   6   1   4        137.37        126.43         9.34 o                         
   7   1   4        819.47        885.92        20.11 o                         
   8   1   4        598.57        569.14        17.31 o                         
   9   1   4         27.85         24.96         7.78 o                         
  10   1   4        132.48        128.49        11.04 o                         
  11   1   4         21.95         -7.41        15.27 o                         
  12   1   4         17.55        -20.22        20.22 o                         
 -10   2   4         52.97         63.26        13.01 o                         
  -9   2   4         13.47         15.08         9.16 o                         
  -8   2   4         16.84          4.98         6.98 o                         
  -7   2   4        659.95        703.69        17.50 o                         
  -6   2   4        198.54        194.58         8.81 o                         
  -5   2   4        502.50        558.06        13.16 o                         
  -4   2   4       2603.17       2596.62        41.26 o                         
  -3   2   4       7681.68       8185.54       121.17 o                         
  -2   2   4       2836.26       2786.86        46.40 o                         
  -1   2   4       1488.79       1492.66        24.63 o                         
   0   2   4       3081.52       2864.02        46.75 o                         
   1   2   4       5500.10       5305.99       103.44 o                         
   2   2   4        641.28        656.82        16.49 o                         
   3   2   4       5380.85       5278.24        88.39 o                         
   4   2   4       1488.10       1437.98        29.58 o                         
   5   2   4       2272.14       2271.59        39.12 o                         
   6   2   4        931.14        883.73        17.58 o                         
   7   2   4       1095.08       1069.77        21.79 o                         
   8   2   4        321.08        304.36        11.13 o                         
   9   2   4        121.75        129.27         8.78 o                         
  10   2   4        145.41        133.92        10.17 o                         
  11   2   4       1397.11       1425.45        41.75 o                         
  12   2   4        404.05        408.80        32.33 o                         
  13   2   4        227.06        239.16        37.61 o                         
 -10   3   4        110.29        148.89        17.69 o                         
  -9   3   4        105.19        122.72        12.41 o                         
  -8   3   4        219.67        201.50        12.49 o                         
  -7   3   4         60.92         62.61         6.57 o                         
  -6   3   4        528.72        559.21        15.28 o                         
  -5   3   4         31.51         38.29         4.37 o                         
  -4   3   4        957.39        930.26        19.64 o                         
  -3   3   4       1141.69       1203.80        24.66 o                         
  -2   3   4       5021.80       5430.20       101.89 o                         
  -1   3   4       3153.87       3251.54        58.59 o                         
   0   3   4       6207.75       6184.93       114.11 o                         
   1   3   4         96.77        101.53         4.05 o                         
   2   3   4       1929.29       1806.25        31.93 o                         
   3   3   4        712.33        714.57        13.80 o                         
   4   3   4       1835.95       1822.56        30.49 o                         
   5   3   4        119.10        168.04         7.32 o                         
   6   3   4        487.03        498.56        12.05 o                         
   7   3   4         24.25         20.77         3.96 o                         
   8   3   4         45.55         56.74         5.19 o                         
   9   3   4         48.07         31.93         8.73 o                         
  10   3   4          6.94         -5.25         6.89 o                         
  11   3   4          1.75         -7.98        10.26 o                         
  12   3   4          0.14         -7.08        14.76 o                         
  13   3   4          8.37         24.99        25.40 o                         
  -9   4   4        232.98        216.34        20.29 o                         
  -8   4   4        102.40         85.50        10.16 o                         
  -7   4   4         67.18         62.55         7.71 o                         
  -6   4   4         34.72         28.78         6.50 o                         
  -5   4   4        227.88        221.24        10.53 o                         
  -4   4   4         11.59          8.31         4.81 o                         
  -3   4   4        336.57        325.73        12.13 o                         
  -2   4   4        152.72        148.18         7.38 o                         
  -1   4   4       1000.60       1010.67        23.77 o                         
   0   4   4         14.28         10.74         3.30 o                         
   1   4   4          7.86          5.36         2.27 o                         
   2   4   4       1768.82       1699.90        30.28 o                         
   3   4   4       1141.12       1130.34        20.11 o                         
   4   4   4       1770.03       1930.36        33.37 o                         
   5   4   4         55.86         65.76         3.94 o                         
   6   4   4       2766.38       2906.04        48.00 o                         
   7   4   4          0.73         -0.47         3.82 o                         
   8   4   4         71.19         83.03         6.87 o                         
   9   4   4         12.30         10.07         6.14 o                         
  10   4   4          0.12         -0.01         5.97 o                         
  11   4   4          0.12         13.85         7.59 o                         
  12   4   4          6.41         -0.53        12.87 o                         
  13   4   4          4.94         15.83        16.49 o                         
  -9   5   4         16.67         38.45        17.00 o                         
  -8   5   4        168.42        176.01        14.23 o                         
  -7   5   4        338.28        314.01        15.14 o                         
  -6   5   4        152.60        163.12        11.17 o                         
  -5   5   4        449.75        436.77        14.69 o                         
  -4   5   4        200.86        183.59        10.42 o                         
  -3   5   4        549.06        559.21        18.33 o                         
  -2   5   4        568.33        569.89        14.63 o                         
  -1   5   4       2416.95       2419.65        59.89 o                         
   0   5   4       8121.16       8560.23       168.66 o                         
   1   5   4       3770.91       3585.69        64.80 o                         
   2   5   4       6410.16       6475.95       108.54 o                         
   3   5   4       3862.80       3825.59        60.27 o                         
   4   5   4       1977.93       1884.57        31.59 o                         
   5   5   4       4172.20       4283.70        73.60 o                         
   6   5   4       1742.75       1907.65        33.70 o                         
   7   5   4       3632.58       3730.49        61.10 o                         
   8   5   4       2629.63       2576.23        44.76 o                         
   9   5   4       1517.39       1645.19        33.26 o                         
  10   5   4        412.95        428.40        17.26 o                         
  11   5   4       1164.46       1117.35        29.09 o                         
  12   5   4        384.59        413.06        22.81 o                         
  13   5   4         70.82         95.48        15.16 o                         
  -8   6   4         24.66         22.03        16.96 o                         
  -7   6   4         93.20         88.20        10.95 o                         
  -6   6   4        582.39        579.08        28.05 o                         
  -5   6   4        384.73        349.24        15.97 o                         
  -4   6   4        183.04        209.43        11.10 o                         
  -3   6   4         58.03         56.43         5.80 o                         
  -2   6   4        150.18        153.76        10.27 o                         
  -1   6   4          9.94          5.38         5.45 o                         
   0   6   4        229.70        242.23        12.90 o                         
   1   6   4       4635.95       4780.97       103.64 o                         
   2   6   4       2887.34       2976.53        58.14 o                         
   3   6   4       1148.60       1127.04        22.31 o                         
   4   6   4        553.25        577.07        12.73 o                         
   5   6   4        229.57        240.06         7.81 o                         
   6   6   4          3.04          1.75         3.44 o                         
   7   6   4        663.28        669.53        15.57 o                         
   8   6   4         10.13          8.79         4.49 o                         
   9   6   4        117.00        107.24         7.43 o                         
  10   6   4          6.56          4.58         7.09 o                         
  11   6   4         52.33         48.24         8.83 o                         
  12   6   4          1.41         18.99        10.74 o                         
  13   6   4          0.35        -12.28        12.28 o                         
  14   6   4         10.26         17.47        20.14 o                         
  -7   7   4         46.45         33.27        17.35 o                         
  -6   7   4         75.20         76.50        11.21 o                         
  -5   7   4        239.50        216.40        16.24 o                         
  -4   7   4        176.61        145.06        10.24 o                         
  -3   7   4        592.92        566.96        19.18 o                         
  -2   7   4        867.43        865.05        27.48 o                         
  -1   7   4       2849.51       2870.83        67.23 o                         
   0   7   4         79.39         65.93         8.13 o                         
   1   7   4        161.24        149.21         9.49 o                         
   2   7   4        143.47        143.84         7.17 o                         
   3   7   4        941.01        929.78        23.57 o                         
   4   7   4          1.72          0.31         3.03 o                         
   5   7   4        738.43        713.19        17.97 o                         
   6   7   4        119.67        112.83         5.62 o                         
   7   7   4          3.35         -3.39         3.93 o                         
   8   7   4         49.90         47.42         5.58 o                         
   9   7   4        653.11        595.35        18.04 o                         
  10   7   4         12.10         33.86         7.63 o                         
  11   7   4        616.51        562.04        20.34 o                         
  12   7   4        162.72        178.36        11.89 o                         
  13   7   4         56.10         47.15        15.01 o                         
  14   7   4         33.69         45.93        16.86 o                         
  -6   8   4         81.55         61.91        15.64 o                         
  -5   8   4        596.33        623.73        25.73 o                         
  -4   8   4       1593.31       1553.64        39.58 o                         
  -3   8   4       1051.84        991.96        31.34 o                         
  -2   8   4       2762.39       2764.22        62.79 o                         
  -1   8   4       5888.35       6153.41       126.66 o                         
   0   8   4       2270.36       2232.65        54.51 o                         
   1   8   4       1412.47       1510.41        39.27 o                         
   2   8   4        135.11        140.95         7.45 o                         
   3   8   4       1203.80       1137.78        27.85 o                         
   4   8   4        336.40        378.02        11.52 o                         
   5   8   4       4011.26       4124.82        69.33 o                         
   6   8   4        616.76        593.05        14.94 o                         
   7   8   4       1189.18       1191.51        26.12 o                         
   8   8   4        623.07        679.41        17.80 o                         
   9   8   4       1124.43       1165.34        28.13 o                         
  10   8   4        195.77        169.31        10.04 o                         
  11   8   4        503.60        516.17        19.28 o                         
  12   8   4        597.25        567.77        24.15 o                         
  13   8   4        349.95        352.29        19.48 o                         
  14   8   4        223.12        168.46        61.62 o                         
  -5   9   4          3.84         15.57        18.86 o                         
  -4   9   4          7.53          2.32        17.72 o                         
  -3   9   4        277.66        267.85        18.11 o                         
  -2   9   4        361.69        392.01        21.49 o                         
  -1   9   4        136.48        148.61         9.97 o                         
   0   9   4          7.00          8.31         8.40 o                         
   1   9   4        878.80        787.85        24.59 o                         
   2   9   4        126.40        120.11         7.40 o                         
   3   9   4        274.44        246.83        11.83 o                         
   4   9   4        110.05        108.68         7.91 o                         
   5   9   4         38.00         25.94         5.14 o                         
   6   9   4        171.11        157.04         9.45 o                         
   7   9   4         57.20         59.42         6.97 o                         
   8   9   4          7.24         12.03         6.87 o                         
   9   9   4        203.77        174.35        10.65 o                         
  10   9   4         81.09         68.77        10.22 o                         
  11   9   4         94.14         79.13        13.61 o                         
  12   9   4        134.22        109.74        11.27 o                         
  13   9   4         41.58         48.60        16.06 o                         
  -4  10   4          0.42        -22.26        22.26 o                         
  -3  10   4          0.51        -16.65        16.65 o                         
  -2  10   4         34.72         30.03        12.59 o                         
  -1  10   4         36.74         35.57         9.67 o                         
   0  10   4          5.08         -3.76        11.57 o                         
   1  10   4         16.67          6.92         8.82 o                         
   2  10   4         91.60        110.54        11.46 o                         
   3  10   4          1.30          9.58         5.49 o                         
   4  10   4        471.71        452.73        15.73 o                         
   5  10   4         15.12          7.00         6.21 o                         
   6  10   4          1.59          4.99         6.59 o                         
   7  10   4         52.16         58.93         7.80 o                         
   8  10   4        411.73        433.43        17.27 o                         
   9  10   4        256.56        268.20        19.49 o                         
  10  10   4         60.64         52.87        12.23 o                         
  11  10   4        148.99        103.96        14.40 o                         
  12  10   4         11.34         10.04        22.39 o                         
  13  10   4         16.45         25.03        23.00 o                         
  -3  11   4         87.32         85.51        21.37 o                         
  -2  11   4         32.19         29.87        15.31 o                         
  -1  11   4        218.62        198.92        16.61 o                         
   0  11   4         85.78         37.89        12.07 o                         
   1  11   4        674.19        774.58        30.06 o                         
   2  11   4         14.15         12.84         9.84 o                         
   3  11   4        845.59        824.51        21.83 o                         
   4  11   4        437.91        477.51        20.37 o                         
   5  11   4        215.91        191.86        10.35 o                         
   6  11   4        184.13        179.02        13.19 o                         
   7  11   4        110.67        120.58         9.84 o                         
   8  11   4         37.86         19.45         9.65 o                         
   9  11   4        353.71        391.86        23.51 o                         
  10  11   4        205.55        204.31        17.09 o                         
  11  11   4        229.98        217.10        20.03 o                         
  12  11   4         39.76         23.88        18.50 o                         
  13  11   4         54.12         54.07        28.60 o                         
  -1  12   4         53.56         73.78        20.06 o                         
   0  12   4         46.23         25.05        19.62 o                         
   1  12   4         93.44         61.96        23.70 o                         
   2  12   4         18.80         45.62        13.27 o                         
   3  12   4         73.68         69.72         9.26 o                         
   4  12   4          0.83         -2.57        11.40 o                         
   5  12   4          4.21          0.31         9.21 o                         
   6  12   4         50.76         40.07        13.64 o                         
   7  12   4         42.53         22.37        10.34 o                         
   8  12   4         40.83         47.98        11.59 o                         
   9  12   4         42.46         23.94        12.93 o                         
  10  12   4         49.92         32.34        15.59 o                         
  11  12   4         48.97         49.36        17.06 o                         
  12  12   4         27.62         -3.31        36.41 o                         
   1  13   4         15.39         -5.66        17.64 o                         
   2  13   4         10.47        -10.29        20.80 o                         
   3  13   4          9.84        -11.82        15.79 o                         
   4  13   4         32.47         39.16         9.87 o                         
   5  13   4         66.40         70.26         9.61 o                         
   6  13   4         63.39         58.43        14.95 o                         
   7  13   4         29.23         13.98        16.60 o                         
   8  13   4          7.32        -11.62        14.18 o                         
   9  13   4        121.00        146.13        17.08 o                         
  10  13   4         12.37         47.74        18.04 o                         
  11  13   4         23.22         45.78        22.35 o                         
   3  14   4         29.69          9.94        32.41 o                         
   4  14   4         15.40         14.68        13.41 o                         
   5  14   4        113.88         94.97        12.99 o                         
   6  14   4          1.78        -17.06        17.06 o                         
   7  14   4         52.89         44.71        17.11 o                         
   8  14   4         27.69         18.18        17.81 o                         
   9  14   4        106.62        122.58        24.53 o                         
  10  14   4         52.02         89.09        45.65 o                         
  -8 -13   5         66.47         40.41        21.54 o                         
  -7 -13   5         37.72          1.05        20.70 o                         
  -6 -13   5        114.55        106.00        22.17 o                         
  -5 -13   5          0.08        -16.68        16.68 o                         
  -4 -13   5          0.04          7.86        14.36 o                         
  -3 -13   5          6.57        -12.98        12.98 o                         
 -10 -12   5        109.76         72.02        24.14 o                         
  -9 -12   5        311.03        287.53        24.46 o                         
  -8 -12   5        161.58        182.28        32.04 o                         
  -7 -12   5        406.93        463.27        24.61 o                         
  -6 -12   5        123.72        146.95        14.08 o                         
  -5 -12   5        388.82        388.29        24.53 o                         
  -4 -12   5         72.36         85.03        11.73 o                         
  -3 -12   5        260.32        283.82        15.41 o                         
  -2 -12   5        230.47        214.72        17.85 o                         
  -1 -12   5          6.67          6.56        15.88 o                         
   0 -12   5        538.71        588.54        53.16 o                         
 -11 -11   5         22.63         31.87        22.94 o                         
 -10 -11   5          0.35         11.82        20.78 o                         
  -9 -11   5         11.76          2.81        15.77 o                         
  -8 -11   5         50.92         47.33        13.39 o                         
  -7 -11   5         46.69         57.00        12.75 o                         
  -6 -11   5         11.14         23.58        12.51 o                         
  -5 -11   5         45.68         35.48        10.20 o                         
  -4 -11   5         17.65         24.72         8.48 o                         
  -3 -11   5        127.95        157.42        14.72 o                         
  -2 -11   5         21.75         17.57         8.81 o                         
  -1 -11   5         37.27         24.69        16.06 o                         
   0 -11   5         66.34         30.26        11.93 o                         
   1 -11   5          9.94         -7.84         8.62 o                         
   2 -11   5          1.82        -11.06        16.63 o                         
 -11 -10   5          0.57         16.02        20.48 o                         
 -10 -10   5         26.20         10.35        16.66 o                         
  -9 -10   5          3.08          9.61        17.19 o                         
  -8 -10   5        168.91        143.72        14.88 o                         
  -7 -10   5          2.46         -6.60        10.15 o                         
  -6 -10   5        325.88        350.21        19.64 o                         
  -5 -10   5          6.42          8.81         6.57 o                         
  -4 -10   5        237.49        232.24        11.66 o                         
  -3 -10   5         77.81         68.12         7.69 o                         
  -2 -10   5          9.69          2.72         8.60 o                         
  -1 -10   5         68.57         72.90         9.36 o                         
   0 -10   5        115.22         95.95         9.02 o                         
   1 -10   5         56.00         61.94         9.08 o                         
   2 -10   5         46.63         35.53        10.01 o                         
   3 -10   5        144.95        135.71        13.65 o                         
 -12  -9   5        164.15        134.04        22.94 o                         
 -11  -9   5        163.11        173.10        19.69 o                         
 -10  -9   5        308.68        285.01        20.98 o                         
  -9  -9   5        718.61        751.09        28.39 o                         
  -8  -9   5          8.08         -4.92         9.78 o                         
  -7  -9   5        157.47        161.92        10.62 o                         
  -6  -9   5        736.47        796.10        22.05 o                         
  -5  -9   5        597.89        609.75        17.04 o                         
  -4  -9   5       1712.57       1751.01        31.84 o                         
  -3  -9   5        522.25        556.33        15.09 o                         
  -2  -9   5       1489.58       1548.84        35.58 o                         
  -1  -9   5          4.50         15.48         5.89 o                         
   0  -9   5        335.17        350.23        16.14 o                         
   1  -9   5        325.87        303.74        13.80 o                         
   2  -9   5        202.03        179.13        13.20 o                         
   3  -9   5         29.18         31.10         8.98 o                         
   4  -9   5        179.24        215.51        12.93 o                         
   5  -9   5        147.21        158.30        21.68 o                         
 -12  -8   5         76.98         28.20        17.49 o                         
 -11  -8   5         85.90         77.13        11.60 o                         
 -10  -8   5         33.91         28.67        10.40 o                         
  -9  -8   5         23.29         22.75         7.70 o                         
  -8  -8   5         38.94         32.56         9.23 o                         
  -7  -8   5        291.28        279.59        13.45 o                         
  -6  -8   5          8.60          4.17         7.24 o                         
  -5  -8   5         31.05         30.94         5.05 o                         
  -4  -8   5         47.41         29.14         5.44 o                         
  -3  -8   5          0.42          7.03         4.73 o                         
  -2  -8   5        109.94        109.87         6.69 o                         
  -1  -8   5         43.18         40.25         5.33 o                         
   0  -8   5          5.90         11.25         5.61 o                         
   1  -8   5         61.25         67.87         6.43 o                         
   2  -8   5        225.43        231.32        17.10 o                         
   3  -8   5        195.26        172.09        10.07 o                         
   4  -8   5         77.84         84.79         9.07 o                         
   5  -8   5         39.32         48.89        11.68 o                         
   6  -8   5          4.51          7.66        15.03 o                         
 -12  -7   5          3.16         -9.11        14.16 o                         
 -11  -7   5          0.85          5.51        10.17 o                         
 -10  -7   5         21.22         11.44         9.20 o                         
  -9  -7   5         14.25         29.36         8.04 o                         
  -8  -7   5        149.46        152.76         9.19 o                         
  -7  -7   5          6.04          7.47         5.86 o                         
  -6  -7   5         24.81         17.21         4.68 o                         
  -5  -7   5          0.70         10.57         4.28 o                         
  -4  -7   5        110.59        104.27         6.10 o                         
  -3  -7   5         76.24         75.13         5.43 o                         
  -2  -7   5          5.47          2.23         4.55 o                         
  -1  -7   5        487.55        489.98        13.70 o                         
   0  -7   5        188.38        185.76         9.60 o                         
   1  -7   5          6.59          1.05         6.84 o                         
   2  -7   5        281.58        282.89        11.17 o                         
   3  -7   5         78.49         62.51         7.02 o                         
   4  -7   5        184.42        155.76         9.35 o                         
   5  -7   5         37.83         55.89        10.07 o                         
   6  -7   5          2.67        -12.07        12.07 o                         
   7  -7   5        181.63        200.52        18.79 o                         
 -12  -6   5        251.57        267.27        20.32 o                         
 -11  -6   5        388.71        424.42        20.15 o                         
 -10  -6   5       1084.29       1107.65        28.33 o                         
  -9  -6   5       1443.33       1507.95        31.19 o                         
  -8  -6   5        287.04        298.14        12.92 o                         
  -7  -6   5       3541.45       3556.99        65.64 o                         
  -6  -6   5       3062.55       3096.14        55.63 o                         
  -5  -6   5       2290.63       2396.29        41.77 o                         
  -4  -6   5       3388.99       3451.60        54.75 o                         
  -3  -6   5        655.44        632.78        16.55 o                         
  -2  -6   5       4065.66       4385.31        73.51 o                         
  -1  -6   5        466.82        489.01        12.14 o                         
   0  -6   5       3680.36       3792.64        71.85 o                         
   1  -6   5        695.47        734.06        17.99 o                         
   2  -6   5       4303.08       4432.81        68.94 o                         
   3  -6   5        233.10        230.87         9.59 o                         
   4  -6   5        710.90        725.59        18.22 o                         
   5  -6   5        182.01        186.52        16.09 o                         
   6  -6   5       1080.12       1079.12        36.12 o                         
   7  -6   5        571.21        577.02        41.16 o                         
   8  -6   5         41.38         -1.68        17.29 o                         
 -12  -5   5          3.04        -12.86        12.86 o                         
 -11  -5   5          0.36         -6.28        10.31 o                         
 -10  -5   5         34.19         51.77         9.14 o                         
  -9  -5   5          0.81          9.20         7.70 o                         
  -8  -5   5         24.81         34.14         6.42 o                         
  -7  -5   5        113.88        113.66         7.24 o                         
  -6  -5   5         50.58         33.86         5.25 o                         
  -5  -5   5         45.12         49.31         4.37 o                         
  -4  -5   5       2271.65       2438.49        39.84 o                         
  -3  -5   5          6.75          5.49         3.25 o                         
  -2  -5   5       1695.34       1658.03        30.31 o                         
  -1  -5   5       1438.03       1553.02        27.46 o                         
   0  -5   5       2433.09       2330.60        45.11 o                         
   1  -5   5        473.75        475.41        13.19 o                         
   2  -5   5        812.52        847.67        16.73 o                         
   3  -5   5       1878.72       1824.27        34.43 o                         
   4  -5   5         75.33         59.11         5.80 o                         
   5  -5   5         71.71         59.39         6.70 o                         
   6  -5   5        135.97        128.82         9.90 o                         
   7  -5   5        123.60        121.05        12.80 o                         
   8  -5   5        259.93        235.66        17.49 o                         
   9  -5   5         10.66         64.60        22.65 o                         
 -12  -4   5         36.61         30.62        13.02 o                         
 -11  -4   5          0.14          3.60        10.27 o                         
 -10  -4   5         69.16         94.73         9.39 o                         
  -9  -4   5        341.08        330.86        15.92 o                         
  -8  -4   5        305.50        334.54        14.19 o                         
  -7  -4   5        201.38        222.57        10.37 o                         
  -6  -4   5         72.78         53.34         4.87 o                         
  -5  -4   5       1676.25       1773.85        35.78 o                         
  -4  -4   5         87.59         99.08         4.95 o                         
  -3  -4   5          8.24          7.47         3.11 o                         
  -2  -4   5       1995.28       2072.08        36.82 o                         
  -1  -4   5         60.37         82.40         4.39 o                         
   0  -4   5       1969.50       2131.02        37.53 o                         
   1  -4   5       2474.80       2493.10        45.36 o                         
   2  -4   5       1126.16       1113.02        21.03 o                         
   3  -4   5        492.07        474.15        13.12 o                         
   4  -4   5          1.14         -2.92         4.03 o                         
   5  -4   5       2442.99       2408.78        41.79 o                         
   6  -4   5         91.01         96.58         7.85 o                         
   7  -4   5        325.67        322.18        17.44 o                         
   8  -4   5         24.67         24.15        11.55 o                         
   9  -4   5         59.16         57.44        14.20 o                         
  10  -4   5         41.48         28.72        32.12 o                         
 -12  -3   5        123.76        113.05        15.47 o                         
 -11  -3   5        252.59        266.83        16.30 o                         
 -10  -3   5        857.08        877.08        24.51 o                         
  -9  -3   5        102.85         79.66         8.18 o                         
  -8  -3   5         15.85         10.04         5.81 o                         
  -7  -3   5       1176.25       1259.31        25.04 o                         
  -6  -3   5       2801.35       2879.52        50.90 o                         
  -5  -3   5       1651.49       1647.86        32.56 o                         
  -4  -3   5       2319.08       2139.73        36.26 o                         
  -3  -3   5         52.39         37.27         3.52 o                         
  -2  -3   5       6885.08       6949.42       148.22 o                         
  -1  -3   5         63.42         65.58         3.81 o                         
   0  -3   5       5992.96       5870.15       104.19 o                         
   1  -3   5        201.97        200.95         7.87 o                         
   2  -3   5       2339.95       2295.49        38.03 o                         
   3  -3   5          6.12          6.65         3.06 o                         
   4  -3   5        894.05        822.36        17.03 o                         
   5  -3   5        396.61        394.00        11.29 o                         
   6  -3   5        403.78        425.02        14.73 o                         
   7  -3   5        359.70        391.43        16.30 o                         
   8  -3   5          2.17          9.29         9.51 o                         
   9  -3   5        208.59        199.32        15.17 o                         
  10  -3   5         30.08         43.33        18.62 o                         
 -12  -2   5          2.04         21.28        18.71 o                         
 -11  -2   5          0.82          6.41        12.65 o                         
 -10  -2   5        101.10         83.15        10.24 o                         
  -9  -2   5         76.34         69.63         7.71 o                         
  -8  -2   5          0.52         -0.54         5.74 o                         
  -7  -2   5         15.65         16.74         4.79 o                         
  -6  -2   5       3104.76       3136.71        54.47 o                         
  -5  -2   5         45.78         37.43         4.15 o                         
  -4  -2   5        677.47        610.15        13.29 o                         
  -3  -2   5         64.08         50.86         3.37 o                         
  -2  -2   5       1668.23       1479.51        26.43 o                         
  -1  -2   5        222.74        188.52         5.85 o                         
   0  -2   5       2346.64       2344.05        38.06 o                         
   1  -2   5        914.39        839.51        18.25 o                         
   2  -2   5          2.03          4.94         2.25 o                         
   3  -2   5       1207.22       1134.75        22.66 o                         
   4  -2   5       5194.10       5331.60        83.91 o                         
   5  -2   5       1002.97       1068.27        21.70 o                         
   6  -2   5        964.67        930.18        22.14 o                         
   7  -2   5       1510.72       1520.69        31.44 o                         
   8  -2   5        418.87        457.65        17.84 o                         
   9  -2   5         15.23          8.00        13.97 o                         
  10  -2   5        362.34        314.92        23.14 o                         
  11  -2   5        285.95        317.58        24.34 o                         
 -12  -1   5        119.75        113.12        20.68 o                         
 -11  -1   5        334.57        298.78        14.91 o                         
 -10  -1   5         86.24         71.31        10.79 o                         
  -9  -1   5        101.24        101.68         8.12 o                         
  -8  -1   5         80.96         58.48         6.27 o                         
  -7  -1   5        162.90        168.87         8.99 o                         
  -6  -1   5        517.32        465.68        13.23 o                         
  -5  -1   5        152.20        138.06         6.20 o                         
  -4  -1   5       1628.98       1617.52        28.28 o                         
  -3  -1   5        851.74        973.34        18.07 o                         
  -2  -1   5       2583.15       2554.86        42.93 o                         
  -1  -1   5       8447.40       8474.97       129.25 o                         
   0  -1   5      16308.71      15723.87       237.42 o                         
   1  -1   5       6446.24       6354.56       100.16 o                         
   2  -1   5        208.87        194.42         7.15 o                         
   3  -1   5        149.40        213.45         6.83 o                         
   4  -1   5       1236.93       1359.66        26.93 o                         
   5  -1   5       2063.71       2109.19        39.37 o                         
   6  -1   5        411.39        395.71        13.31 o                         
   7  -1   5        154.29        148.72         8.37 o                         
   8  -1   5        212.58        217.26        11.04 o                         
   9  -1   5        333.59        342.43        16.36 o                         
  10  -1   5          0.40        -10.10        12.21 o                         
  11  -1   5         46.24         77.75        17.39 o                         
 -11   0   5        123.86        114.55        15.59 o                         
 -10   0   5        317.86        272.42        15.91 o                         
  -9   0   5        843.39        888.24        24.69 o                         
  -8   0   5          4.63          3.43         6.31 o                         
  -7   0   5        460.93        468.25        13.63 o                         
  -6   0   5       1499.42       1445.61        29.65 o                         
  -5   0   5        206.05        230.48         8.14 o                         
  -4   0   5       4550.02       4469.68        73.56 o                         
  -3   0   5       1036.79       1154.00        21.84 o                         
  -2   0   5       3969.61       3736.81        58.86 o                         
  -1   0   5         10.95         11.94         1.91 o                         
   0   0   5       3365.22       3228.04        52.78 o                         
   1   0   5       1530.88       1591.04        42.58 o                         
   2   0   5         62.74         50.63         2.84 o                         
   3   0   5        145.95        134.74         5.21 o                         
   4   0   5       1676.55       1532.38        29.07 o                         
   5   0   5         11.00          9.04         2.78 o                         
   6   0   5       1880.33       1896.14        44.39 o                         
   7   0   5          3.04         -5.11         5.11 o                         
   8   0   5          1.59          0.54         6.37 o                         
   9   0   5         23.45         13.14         9.06 o                         
  10   0   5          2.33          9.90        14.85 o                         
  11   0   5         27.86         49.30        14.87 o                         
  12   0   5          0.63         -9.99        20.74 o                         
 -11   1   5          0.73        -18.16        19.31 o                         
 -10   1   5        106.53        106.82        11.53 o                         
  -9   1   5         54.28         50.92         9.16 o                         
  -8   1   5        156.83        157.66         8.84 o                         
  -7   1   5          1.71          2.80         5.50 o                         
  -6   1   5        352.84        360.86        12.61 o                         
  -5   1   5        122.99        125.10         6.14 o                         
  -4   1   5        748.67        677.94        13.64 o                         
  -3   1   5        698.18        624.35        14.58 o                         
  -2   1   5       2250.92       2157.75        40.60 o                         
  -1   1   5        924.79        944.51        18.24 o                         
   0   1   5       6459.12       6206.54        99.08 o                         
   1   1   5       8692.18       8328.91       121.99 o                         
   2   1   5       2081.14       1920.36        31.32 o                         
   3   1   5         81.69         72.00         3.49 o                         
   4   1   5       2100.36       2086.42        34.75 o                         
   5   1   5        205.80        168.87         6.91 o                         
   6   1   5         25.94         10.77         3.78 o                         
   7   1   5        115.19        107.92         6.18 o                         
   8   1   5         23.08         26.11         6.36 o                         
   9   1   5          7.18         -1.94         7.78 o                         
  10   1   5        773.38        852.28        25.92 o                         
  11   1   5        475.53        436.95        26.03 o                         
  12   1   5        314.69        278.32        23.86 o                         
 -10   2   5          5.98         -8.14        13.20 o                         
  -9   2   5          4.30          7.72         9.13 o                         
  -8   2   5        113.85         92.00         8.42 o                         
  -7   2   5        395.43        392.35        13.75 o                         
  -6   2   5        245.47        245.62         9.57 o                         
  -5   2   5        969.07        977.74        19.52 o                         
  -4   2   5        328.74        369.96         9.74 o                         
  -3   2   5        569.27        553.04        13.32 o                         
  -2   2   5        915.01       1033.06        18.35 o                         
  -1   2   5       4802.59       4686.18        79.23 o                         
   0   2   5       1604.83       1605.98        27.57 o                         
   1   2   5        391.69        393.87         8.90 o                         
   2   2   5        165.36        167.94         5.08 o                         
   3   2   5         78.07         61.32         3.14 o                         
   4   2   5        253.59        262.61         7.69 o                         
   5   2   5       4922.50       5026.24        95.40 o                         
   6   2   5        228.34        252.59         9.70 o                         
   7   2   5        524.10        539.90        14.77 o                         
   8   2   5         10.88          5.75         4.76 o                         
   9   2   5        560.03        582.37        18.11 o                         
  10   2   5         96.11         68.67        10.45 o                         
  11   2   5        107.99        123.92        15.20 o                         
  12   2   5        111.83         79.59        26.49 o                         
  13   2   5          7.87         16.32        21.90 o                         
 -10   3   5         94.59         86.30        23.83 o                         
  -9   3   5         50.18         43.44         9.74 o                         
  -8   3   5         17.80         10.41         8.69 o                         
  -7   3   5         22.96         21.96         6.26 o                         
  -6   3   5       1105.85       1141.34        24.07 o                         
  -5   3   5        144.72        146.56         7.39 o                         
  -4   3   5       2124.84       2130.43        39.53 o                         
  -3   3   5        517.70        566.52        13.41 o                         
  -2   3   5       4415.45       4796.61        81.73 o                         
  -1   3   5        114.18        136.19         4.87 o                         
   0   3   5        995.92        989.92        18.99 o                         
   1   3   5       1523.18       1455.98        23.37 o                         
   2   3   5       3146.78       3101.82        58.99 o                         
   3   3   5         10.23         20.21         2.32 o                         
   4   3   5          1.12          2.43         2.26 o                         
   5   3   5        888.44        955.50        18.14 o                         
   6   3   5         82.17         90.52         4.90 o                         
   7   3   5        650.82        643.50        15.79 o                         
   8   3   5         56.37         53.84         5.64 o                         
   9   3   5         50.47         41.63         5.66 o                         
  10   3   5         60.64         50.51        10.69 o                         
  11   3   5         87.11         65.18        11.09 o                         
  12   3   5          5.56         -5.87        22.86 o                         
  13   3   5          6.35          6.43        20.76 o                         
  -9   4   5         22.06         15.00        14.08 o                         
  -8   4   5         26.14         20.30         8.83 o                         
  -7   4   5        362.52        361.06        18.77 o                         
  -6   4   5          6.16          3.34         8.44 o                         
  -5   4   5         28.07         43.20         6.41 o                         
  -4   4   5        515.47        487.65        16.55 o                         
  -3   4   5         10.98          9.18         4.77 o                         
  -2   4   5       4617.76       4680.44        94.98 o                         
  -1   4   5        694.24        697.20        15.79 o                         
   0   4   5      13744.35      14601.87       266.29 o                         
   1   4   5       4497.15       4371.22        70.80 o                         
   2   4   5       2574.68       2492.77        46.54 o                         
   3   4   5       1904.02       1793.70        33.75 o                         
   4   4   5        620.31        605.89        11.98 o                         
   5   4   5        748.92        734.82        15.72 o                         
   6   4   5       1727.81       1681.14        37.53 o                         
   7   4   5       1406.76       1470.21        28.44 o                         
   8   4   5       2342.73       2374.44        40.11 o                         
   9   4   5        583.27        572.06        15.28 o                         
  10   4   5        539.78        624.56        17.80 o                         
  11   4   5        827.56        744.61        26.94 o                         
  12   4   5        207.64        238.70        19.13 o                         
  13   4   5         98.88         92.16        21.87 o                         
  -8   5   5          1.58          2.81        10.49 o                         
  -7   5   5        441.08        449.32        20.78 o                         
  -6   5   5        172.53        151.10        10.09 o                         
  -5   5   5         41.49         26.35         7.25 o                         
  -4   5   5         25.27         13.81         5.85 o                         
  -3   5   5         17.31         17.90         5.96 o                         
  -2   5   5          4.36          8.98         4.49 o                         
  -1   5   5        659.94        710.41        16.59 o                         
   0   5   5        228.76        245.68         8.61 o                         
   1   5   5       1859.72       1949.74        39.24 o                         
   2   5   5        223.23        210.62         6.05 o                         
   3   5   5        731.49        688.22        14.30 o                         
   4   5   5       1933.67       1847.97        31.22 o                         
   5   5   5       1352.46       1416.85        26.45 o                         
   6   5   5         34.85         25.12         3.74 o                         
   7   5   5        425.96        447.73        12.80 o                         
   8   5   5         25.43         15.60         4.83 o                         
   9   5   5          0.10          2.91         5.76 o                         
  10   5   5        108.17        114.92         8.01 o                         
  11   5   5         49.16         46.68         8.19 o                         
  12   5   5         18.94         23.30         9.82 o                         
  13   5   5         10.67         29.54        18.94 o                         
  -8   6   5          4.70         -3.39        14.83 o                         
  -7   6   5         40.15         18.00        11.20 o                         
  -6   6   5        542.87        473.17        27.82 o                         
  -5   6   5          0.24         -7.76         7.76 o                         
  -4   6   5        130.16        122.59         9.02 o                         
  -3   6   5        513.41        527.35        17.04 o                         
  -2   6   5       1672.50       1730.13        37.90 o                         
  -1   6   5         19.43         19.95         5.16 o                         
   0   6   5       1583.22       1525.90        38.02 o                         
   1   6   5        367.09        316.86         9.39 o                         
   2   6   5        149.44        117.18         6.05 o                         
   3   6   5       2330.01       2439.40        41.86 o                         
   4   6   5          0.05          0.50         2.80 o                         
   5   6   5        244.11        213.55         8.09 o                         
   6   6   5         63.16         70.87         4.75 o                         
   7   6   5       1257.87       1248.94        25.40 o                         
   8   6   5        257.81        240.56        10.31 o                         
   9   6   5        817.65        777.83        19.80 o                         
  10   6   5         22.61         18.65         7.21 o                         
  11   6   5        604.46        577.60        30.95 o                         
  12   6   5         54.01         61.28        12.08 o                         
  13   6   5          6.40         15.34        13.19 o                         
  14   6   5          0.16         81.99        23.03 o                         
  -7   7   5         96.38         73.44        15.65 o                         
  -6   7   5        325.57        320.26        17.34 o                         
  -5   7   5        250.92        247.30        14.60 o                         
  -4   7   5        343.63        357.94        14.55 o                         
  -3   7   5       1014.44       1030.17        27.10 o                         
  -2   7   5         42.18         37.94         8.28 o                         
  -1   7   5       1156.38       1179.65        30.73 o                         
   0   7   5       1005.58       1019.66        28.87 o                         
   1   7   5        299.45        300.17        14.88 o                         
   2   7   5        419.83        451.02        12.59 o                         
   3   7   5        630.79        589.39        17.00 o                         
   4   7   5       5537.83       5548.64        90.83 o                         
   5   7   5       1357.76       1369.67        27.20 o                         
   6   7   5       2034.78       1892.54        33.31 o                         
   7   7   5         95.01         95.67         5.74 o                         
   8   7   5        394.30        384.64        12.63 o                         
   9   7   5         30.91         14.72         5.62 o                         
  10   7   5        590.30        626.49        19.89 o                         
  11   7   5       1101.16       1052.72        28.09 o                         
  12   7   5        341.55        404.88        19.54 o                         
  13   7   5        144.62        162.16        14.96 o                         
  14   7   5         96.84         83.15        24.60 o                         
  -6   8   5         82.85         73.04        17.68 o                         
  -5   8   5         22.31         -5.79        11.52 o                         
  -4   8   5         44.94         45.17        10.05 o                         
  -3   8   5        752.14        712.71        26.94 o                         
  -2   8   5        379.79        379.35        21.30 o                         
  -1   8   5       1923.76       1929.88        46.24 o                         
   0   8   5       1029.18       1039.03        28.76 o                         
   1   8   5        145.60        156.01        10.48 o                         
   2   8   5         42.60         28.94         4.76 o                         
   3   8   5         66.46         59.53         5.94 o                         
   4   8   5        226.90        253.48         9.90 o                         
   5   8   5        132.17        142.46         6.98 o                         
   6   8   5         21.29         15.50         4.06 o                         
   7   8   5        820.50        796.68        18.83 o                         
   8   8   5        107.59         88.63         9.93 o                         
   9   8   5         42.68         28.52         6.50 o                         
  10   8   5         36.04         25.77         8.11 o                         
  11   8   5          8.69         21.14         9.57 o                         
  12   8   5         49.34         40.60        10.80 o                         
  13   8   5          2.41        -12.69        14.21 o                         
  14   8   5          1.92         39.45        62.05 o                         
  -5   9   5        104.08         89.86        16.81 o                         
  -4   9   5        291.91        256.39        21.93 o                         
  -3   9   5         53.09         16.61        14.74 o                         
  -2   9   5         35.74         32.93         9.93 o                         
  -1   9   5         73.00         50.94         9.04 o                         
   0   9   5          0.83         -5.30         9.23 o                         
   1   9   5        451.65        455.46        20.35 o                         
   2   9   5        110.13        106.49         7.08 o                         
   3   9   5         15.59         18.13         5.26 o                         
   4   9   5         10.95         10.54         5.94 o                         
   5   9   5        193.94        188.15         8.99 o                         
   6   9   5        185.72        182.76         8.36 o                         
   7   9   5         32.79         27.09         5.54 o                         
   8   9   5        451.05        433.54        21.58 o                         
   9   9   5         13.23         14.71         7.41 o                         
  10   9   5         19.55         17.38         9.63 o                         
  11   9   5         44.24         35.72         9.48 o                         
  12   9   5         33.99          7.66        10.64 o                         
  13   9   5          1.38          2.30        14.95 o                         
  -4  10   5         28.57          8.31        18.84 o                         
  -3  10   5        195.98        200.17        17.71 o                         
  -2  10   5        441.52        421.49        21.82 o                         
  -1  10   5       1067.14       1079.16        30.35 o                         
   0  10   5       2272.03       2267.35        48.85 o                         
   1  10   5        989.77       1020.85        30.69 o                         
   2  10   5       3345.47       3514.60        81.98 o                         
   3  10   5        541.17        520.02        17.02 o                         
   4  10   5        623.20        656.87        20.99 o                         
   5  10   5        584.99        589.81        20.09 o                         
   6  10   5        349.71        363.38        12.81 o                         
   7  10   5        825.71        861.19        28.73 o                         
   8  10   5        575.75        580.58        20.24 o                         
   9  10   5        615.59        624.08        23.50 o                         
  10  10   5        923.09        941.83        34.27 o                         
  11  10   5        565.97        556.81        31.25 o                         
  12  10   5        433.39        371.68        22.64 o                         
  13  10   5          7.06          6.21        15.54 o                         
  -3  11   5          3.93        -22.14        22.14 o                         
  -2  11   5         19.05         16.47        19.94 o                         
  -1  11   5         13.89          5.01        16.00 o                         
   0  11   5        159.99        149.95        12.66 o                         
   1  11   5         59.14         44.26        11.85 o                         
   2  11   5        186.10        207.87        16.75 o                         
   3  11   5          4.64          7.01         6.67 o                         
   4  11   5        504.76        554.92        17.69 o                         
   5  11   5         38.43         43.66         8.80 o                         
   6  11   5        463.45        443.85        19.21 o                         
   7  11   5          0.14         -4.85         8.88 o                         
   8  11   5        191.68        182.82        12.52 o                         
   9  11   5         64.36         57.39        12.25 o                         
  10  11   5         34.16         18.45        12.41 o                         
  11  11   5        111.49        110.98        17.73 o                         
  12  11   5         42.43        -14.04        19.76 o                         
  13  11   5         35.93         29.85        24.07 o                         
  -1  12   5         22.41         22.40        28.53 o                         
   0  12   5          2.53          6.70        17.98 o                         
   1  12   5         72.23         83.69        17.21 o                         
   2  12   5         28.83         19.64        13.28 o                         
   3  12   5         12.27          3.35         9.89 o                         
   4  12   5          0.97         -1.44         8.99 o                         
   5  12   5         83.42         60.34         9.16 o                         
   6  12   5         46.21         35.52        14.27 o                         
   7  12   5          2.69        -10.76        10.76 o                         
   8  12   5          0.39          6.45        11.73 o                         
   9  12   5        108.82        122.00        14.48 o                         
  10  12   5         94.63         81.42        14.81 o                         
  11  12   5        235.56        220.96        19.04 o                         
  12  12   5         88.08         93.16        24.79 o                         
   1  13   5         54.15         82.88        21.67 o                         
   2  13   5          7.60        -17.77        17.77 o                         
   3  13   5        128.79         89.24        28.12 o                         
   4  13   5        293.04        300.25        16.46 o                         
   5  13   5         11.71         17.39        10.47 o                         
   6  13   5        333.60        367.27        31.86 o                         
   7  13   5         95.29        111.02        15.50 o                         
   8  13   5         56.25         52.99        14.49 o                         
   9  13   5         66.27         92.33        21.73 o                         
  10  13   5          9.89         24.36        20.05 o                         
  11  13   5         10.29         46.10        20.46 o                         
   3  14   5          2.04         -4.05        22.55 o                         
   4  14   5         89.63         87.53        13.64 o                         
   5  14   5          4.67          2.21        12.40 o                         
   6  14   5          1.29         11.81        15.90 o                         
   7  14   5          1.03        -16.06        16.06 o                         
   8  14   5          6.00        -15.83        17.64 o                         
   9  14   5         41.97         24.44        22.04 o                         
  10  14   5          0.81        -23.49        43.44 o                         
  -7 -13   6         67.37         71.81        43.88 o                         
  -6 -13   6         21.58         33.46        20.01 o                         
  -5 -13   6         20.76          3.78        33.27 o                         
  -4 -13   6        148.43        165.34        18.46 o                         
  -9 -12   6        243.67        238.45        28.31 o                         
  -8 -12   6         42.21         75.17        21.41 o                         
  -7 -12   6         31.92         24.90        15.20 o                         
  -6 -12   6         17.29          1.67        13.61 o                         
  -5 -12   6         37.46         32.66         9.11 o                         
  -4 -12   6         73.03         87.24        15.17 o                         
  -3 -12   6          9.48          8.06        16.17 o                         
  -2 -12   6         37.25         31.44        16.26 o                         
  -1 -12   6         14.47         37.92        24.84 o                         
   0 -12   6         28.03         32.39        21.11 o                         
 -10 -11   6          6.06        -12.41        29.88 o                         
  -9 -11   6        168.82        186.41        21.78 o                         
  -8 -11   6        131.05        125.88        15.08 o                         
  -7 -11   6        112.82         93.95        14.47 o                         
  -6 -11   6          0.13         15.65        11.23 o                         
  -5 -11   6        107.47        102.90         9.65 o                         
  -4 -11   6         54.27         38.97         8.73 o                         
  -3 -11   6        103.38        107.67        13.97 o                         
  -2 -11   6         22.97         30.50        21.05 o                         
  -1 -11   6          0.08        -16.01        16.01 o                         
   0 -11   6          3.71         10.29        15.48 o                         
   1 -11   6         46.78         43.57        17.23 o                         
   2 -11   6         16.38        -12.24        30.86 o                         
 -11 -10   6        149.05        170.13        21.93 o                         
 -10 -10   6        192.47        187.58        35.22 o                         
  -9 -10   6        195.84        203.33        16.26 o                         
  -8 -10   6         44.36         17.76        12.46 o                         
  -7 -10   6         52.95         54.80        12.12 o                         
  -6 -10   6        997.42       1103.02        32.79 o                         
  -5 -10   6       1142.44       1234.70        36.83 o                         
  -4 -10   6        807.05        851.75        25.40 o                         
  -3 -10   6        326.75        375.26        23.64 o                         
  -2 -10   6        271.00        282.81        20.48 o                         
  -1 -10   6         40.18         34.34        13.49 o                         
   0 -10   6        270.46        297.01        19.86 o                         
   1 -10   6        421.44        421.67        35.66 o                         
   2 -10   6         33.50         38.53        14.51 o                         
   3 -10   6        172.22        196.21        17.05 o                         
 -11  -9   6        124.62        156.69        22.06 o                         
 -10  -9   6          1.18         -3.87        14.77 o                         
  -9  -9   6        181.24        153.56        14.34 o                         
  -8  -9   6         13.41         21.14        11.80 o                         
  -7  -9   6          3.54         13.51         9.53 o                         
  -6  -9   6         12.33         13.70         5.77 o                         
  -5  -9   6          8.28          2.67         6.17 o                         
  -4  -9   6        472.71        481.05        14.33 o                         
  -3  -9   6         21.52         16.54         5.48 o                         
  -2  -9   6         33.80         44.28        10.18 o                         
  -1  -9   6         98.38        102.82         8.60 o                         
   0  -9   6        114.92        135.70        14.64 o                         
   1  -9   6         12.83         14.36        10.96 o                         
   2  -9   6        206.30        208.70        15.37 o                         
   3  -9   6         92.54         79.03        14.17 o                         
   4  -9   6          8.57         -1.30        10.02 o                         
   5  -9   6         70.12         49.50        15.79 o                         
 -12  -8   6          5.71          4.52        20.82 o                         
 -11  -8   6          0.06         -3.24        13.42 o                         
 -10  -8   6         63.69         66.54        10.11 o                         
  -9  -8   6          0.60         -8.08         8.08 o                         
  -8  -8   6         50.91         25.46         9.72 o                         
  -7  -8   6          0.08         -0.24         6.68 o                         
  -6  -8   6         10.65          2.15         6.28 o                         
  -5  -8   6          7.27          7.19         5.66 o                         
  -4  -8   6         53.53         52.34         5.72 o                         
  -3  -8   6        540.48        523.09        14.30 o                         
  -2  -8   6        137.53        129.63         8.72 o                         
  -1  -8   6         15.90         12.45         7.34 o                         
   0  -8   6         46.51         37.10         7.28 o                         
   1  -8   6        155.67        162.62        12.44 o                         
   2  -8   6        155.21        149.18        12.20 o                         
   3  -8   6        115.27        116.06        10.53 o                         
   4  -8   6         17.08         27.53         9.07 o                         
   5  -8   6        112.70        118.80        11.52 o                         
   6  -8   6         46.37         44.69        16.04 o                         
 -12  -7   6         97.64         95.53        18.95 o                         
 -11  -7   6        238.75        305.70        18.01 o                         
 -10  -7   6        383.77        451.13        23.74 o                         
  -9  -7   6       1197.62       1309.56        31.90 o                         
  -8  -7   6         34.96         56.74         8.02 o                         
  -7  -7   6        485.56        510.66        15.23 o                         
  -6  -7   6        827.16        856.98        20.79 o                         
  -5  -7   6        805.31        822.29        19.90 o                         
  -4  -7   6        969.90        945.16        22.39 o                         
  -3  -7   6        501.31        486.27        13.23 o                         
  -2  -7   6       1777.88       1849.15        34.87 o                         
  -1  -7   6        634.37        620.78        18.08 o                         
   0  -7   6       2292.87       2386.23        45.72 o                         
   1  -7   6       2823.76       3022.10        56.26 o                         
   2  -7   6        637.24        651.09        19.07 o                         
   3  -7   6        342.83        333.91        12.80 o                         
   4  -7   6          1.48          9.22         7.25 o                         
   5  -7   6       1018.84       1042.44        30.44 o                         
   6  -7   6         45.39         74.12        11.52 o                         
   7  -7   6        376.90        370.53        26.56 o                         
 -12  -6   6         12.29        -14.53        14.53 o                         
 -11  -6   6         12.90         13.20        11.42 o                         
 -10  -6   6        102.37        112.92        14.19 o                         
  -9  -6   6        172.79        157.46        10.80 o                         
  -8  -6   6          3.93         -2.93         7.25 o                         
  -7  -6   6         24.87         23.47         5.87 o                         
  -6  -6   6         51.18         50.48         5.61 o                         
  -5  -6   6         21.05         21.11         5.56 o                         
  -4  -6   6        115.75        128.70         6.84 o                         
  -3  -6   6       1655.88       1603.43        31.51 o                         
  -2  -6   6          3.39          3.36         3.64 o                         
  -1  -6   6       2498.42       2493.98        47.49 o                         
   0  -6   6         31.80         14.27         4.81 o                         
   1  -6   6        314.80        266.79        10.87 o                         
   2  -6   6         95.65        104.23         6.96 o                         
   3  -6   6         52.98         46.38         5.02 o                         
   4  -6   6          0.60         -3.40         5.66 o                         
   5  -6   6          4.17          6.21         7.63 o                         
   6  -6   6         13.02          0.14        11.26 o                         
   7  -6   6         41.24         39.33        14.89 o                         
   8  -6   6         52.42         72.83        18.69 o                         
 -12  -5   6          7.26         -9.27        14.09 o                         
 -11  -5   6         10.02          5.31        11.60 o                         
 -10  -5   6         81.68         90.41        10.04 o                         
  -9  -5   6         36.39         19.10         8.14 o                         
  -8  -5   6        453.72        431.71        15.69 o                         
  -7  -5   6         82.83         84.45         6.60 o                         
  -6  -5   6         71.56         79.66         5.88 o                         
  -5  -5   6          8.08         13.83         4.64 o                         
  -4  -5   6        393.56        434.83        11.83 o                         
  -3  -5   6       1026.26       1111.84        21.47 o                         
  -2  -5   6        157.24        178.51         7.39 o                         
  -1  -5   6        376.92        406.03        11.64 o                         
   0  -5   6         48.54         60.51         5.28 o                         
   1  -5   6        667.32        618.52        15.96 o                         
   2  -5   6         38.35         29.05         4.90 o                         
   3  -5   6          3.07         -1.68         4.25 o                         
   4  -5   6        219.83        229.55         9.91 o                         
   5  -5   6         18.78         18.71         6.12 o                         
   6  -5   6         71.36         77.14         9.30 o                         
   7  -5   6          1.79          2.69        11.91 o                         
   8  -5   6          0.47          3.23        14.07 o                         
   9  -5   6         33.69         38.08        21.80 o                         
 -12  -4   6        193.06        200.88        17.45 o                         
 -11  -4   6        367.28        390.65        20.06 o                         
 -10  -4   6       1152.79       1240.01        35.47 o                         
  -9  -4   6        514.31        552.82        18.92 o                         
  -8  -4   6         70.09         54.44         7.24 o                         
  -7  -4   6       3267.18       3396.00        57.75 o                         
  -6  -4   6       5867.69       5884.87        98.06 o                         
  -5  -4   6       2231.93       2318.10        38.57 o                         
  -4  -4   6      11693.85      12040.50       179.12 o                         
  -3  -4   6       2595.65       2466.85        41.44 o                         
  -2  -4   6       4030.72       4068.73        65.13 o                         
  -1  -4   6       5368.05       5178.64        88.91 o                         
   0  -4   6        177.33        211.52         8.61 o                         
   1  -4   6       3497.98       3597.05        63.79 o                         
   2  -4   6         27.10         26.17         4.17 o                         
   3  -4   6       3793.69       3880.55        65.87 o                         
   4  -4   6         83.59         78.28         5.37 o                         
   5  -4   6       2037.79       2045.82        36.67 o                         
   6  -4   6       1532.46       1558.25        35.58 o                         
   7  -4   6        419.26        415.94        19.92 o                         
   8  -4   6         63.41         41.92        13.70 o                         
   9  -4   6        475.80        456.50        33.29 o                         
 -12  -3   6          2.98          1.08        19.59 o                         
 -11  -3   6          1.49          2.36        10.76 o                         
 -10  -3   6         45.53         25.88         9.40 o                         
  -9  -3   6         55.20         46.32         9.42 o                         
  -8  -3   6         30.38         22.20         6.97 o                         
  -7  -3   6        568.01        623.97        16.94 o                         
  -6  -3   6          3.74         -0.37         4.56 o                         
  -5  -3   6        662.46        677.41        14.78 o                         
  -4  -3   6         20.71         11.85         3.26 o                         
  -3  -3   6        657.40        629.41        14.17 o                         
  -2  -3   6        867.93        778.79        19.81 o                         
  -1  -3   6       6952.42       7396.69       114.31 o                         
   0  -3   6        214.08        219.75         7.67 o                         
   1  -3   6        100.14         67.42         4.81 o                         
   2  -3   6       1339.40       1454.67        29.92 o                         
   3  -3   6        893.44        902.36        17.92 o                         
   4  -3   6       1118.89       1163.43        22.42 o                         
   5  -3   6        658.49        643.61        16.14 o                         
   6  -3   6        523.21        541.64        15.60 o                         
   7  -3   6        315.56        334.52        15.41 o                         
   8  -3   6         85.70         79.42        10.87 o                         
   9  -3   6        140.88        133.06        14.80 o                         
  10  -3   6        106.22         71.75        18.26 o                         
 -12  -2   6        173.24        145.83        17.85 o                         
 -11  -2   6          0.50         12.46        12.38 o                         
 -10  -2   6        315.15        353.31        16.27 o                         
  -9  -2   6          0.44          2.25         8.70 o                         
  -8  -2   6          0.39          9.03         5.83 o                         
  -7  -2   6         94.26         90.51         6.90 o                         
  -6  -2   6        328.56        377.53        11.76 o                         
  -5  -2   6       1058.99       1081.48        22.85 o                         
  -4  -2   6        240.88        241.05         8.35 o                         
  -3  -2   6         34.72         15.91         3.08 o                         
  -2  -2   6       1120.98       1197.01        21.51 o                         
  -1  -2   6       1924.04       2024.24        33.81 o                         
   0  -2   6        123.12        116.31         4.68 o                         
   1  -2   6        716.54        761.88        17.37 o                         
   2  -2   6       1087.05       1030.95        19.76 o                         
   3  -2   6        227.40        228.99         8.22 o                         
   4  -2   6         37.05         48.78         4.10 o                         
   5  -2   6        840.96        809.17        18.07 o                         
   6  -2   6        747.27        715.46        17.41 o                         
   7  -2   6        420.23        433.16        16.59 o                         
   8  -2   6        221.07        202.46        12.47 o                         
   9  -2   6          2.17          5.98        10.38 o                         
  10  -2   6         45.21         28.20        13.13 o                         
  11  -2   6         12.83        -25.93        39.02 o                         
 -11  -1   6        256.45        264.23        16.02 o                         
 -10  -1   6       1336.82       1389.62        37.54 o                         
  -9  -1   6        297.69        292.52        13.56 o                         
  -8  -1   6          3.47          3.91         5.86 o                         
  -7  -1   6        978.05       1019.05        22.67 o                         
  -6  -1   6       1295.93       1254.62        24.23 o                         
  -5  -1   6        405.43        421.19        11.16 o                         
  -4  -1   6        109.90         97.82         5.49 o                         
  -3  -1   6       2156.65       1964.21        31.96 o                         
  -2  -1   6        139.45        157.14         5.94 o                         
  -1  -1   6       3364.60       3070.21        62.78 o                         
   0  -1   6       8655.61       8819.84       134.85 o                         
   1  -1   6       4235.63       4119.48        99.12 o                         
   2  -1   6       2781.29       2777.78        55.80 o                         
   3  -1   6       3266.03       3170.93        53.34 o                         
   4  -1   6        579.81        531.60        13.70 o                         
   5  -1   6       3498.33       3468.05        59.10 o                         
   6  -1   6        138.23        135.22         6.25 o                         
   7  -1   6       1025.85       1016.16        24.56 o                         
   8  -1   6        125.88        115.17         9.56 o                         
   9  -1   6        646.84        719.38        24.45 o                         
  10  -1   6        169.98        184.17        15.58 o                         
  11  -1   6          6.77        -16.16        16.16 o                         
 -11   0   6          0.04         -9.56        14.94 o                         
 -10   0   6        162.49        147.50        10.41 o                         
  -9   0   6         43.11         54.48         8.02 o                         
  -8   0   6         56.26         71.29         6.49 o                         
  -7   0   6        617.02        616.31        16.11 o                         
  -6   0   6        229.18        241.54         9.63 o                         
  -5   0   6       1279.34       1349.62        25.95 o                         
  -4   0   6        914.02        924.17        20.28 o                         
  -3   0   6       5974.31       6281.66       120.80 o                         
  -2   0   6       1741.41       1804.06        31.65 o                         
  -1   0   6       2820.73       2655.85        44.45 o                         
   0   0   6         65.40         50.30         3.65 o                         
   1   0   6      13169.75      12728.00       185.66 o                         
   2   0   6        626.41        653.46        17.80 o                         
   3   0   6       1513.40       1364.10        27.20 o                         
   4   0   6        457.24        422.94        12.05 o                         
   5   0   6        638.61        635.18        13.94 o                         
   6   0   6       1327.69       1310.71        24.99 o                         
   7   0   6       1342.58       1298.01        27.25 o                         
   8   0   6       1021.42       1028.91        24.37 o                         
   9   0   6         56.59         62.30         9.12 o                         
  10   0   6        995.39       1056.32        45.35 o                         
  11   0   6        489.59        509.60        26.87 o                         
  12   0   6         53.07         39.75        23.51 o                         
 -11   1   6         35.96         30.49        21.47 o                         
 -10   1   6         23.87         35.40        10.40 o                         
  -9   1   6          6.86          4.59         8.19 o                         
  -8   1   6         16.66         17.09         6.73 o                         
  -7   1   6        553.21        559.53        16.50 o                         
  -6   1   6        438.18        478.88        13.14 o                         
  -5   1   6        684.79        717.60        16.08 o                         
  -4   1   6        589.24        602.76        15.46 o                         
  -3   1   6       4600.71       5206.84        89.66 o                         
  -2   1   6       2278.08       2264.21        42.88 o                         
  -1   1   6       1091.98       1078.02        19.68 o                         
   0   1   6       1838.44       1975.22        32.34 o                         
   1   1   6        120.05        122.11         4.55 o                         
   2   1   6       2210.33       2280.01        40.44 o                         
   3   1   6          1.46          4.36         2.46 o                         
   4   1   6         62.25         63.38         4.36 o                         
   5   1   6       1937.89       1932.94        33.50 o                         
   6   1   6        446.49        418.31        12.27 o                         
   7   1   6         54.65         48.72         4.50 o                         
   8   1   6        485.29        487.02        15.95 o                         
   9   1   6        494.65        491.81        17.81 o                         
  10   1   6         60.13         68.79        10.37 o                         
  11   1   6        112.65         83.76        15.80 o                         
  12   1   6        245.88        260.06        22.83 o                         
 -10   2   6        146.84        122.67        12.85 o                         
  -9   2   6        197.26        188.75        11.43 o                         
  -8   2   6         21.04         21.63         7.81 o                         
  -7   2   6        701.66        776.37        18.66 o                         
  -6   2   6       1719.65       1722.02        33.94 o                         
  -5   2   6        318.44        312.81        10.73 o                         
  -4   2   6       1085.30       1067.74        21.54 o                         
  -3   2   6        106.86         69.67         4.72 o                         
  -2   2   6        324.44        428.42        11.14 o                         
  -1   2   6          6.31          6.26         2.21 o                         
   0   2   6       1741.48       1857.00        34.03 o                         
   1   2   6       2305.59       2165.52        36.49 o                         
   2   2   6        549.10        515.34        10.42 o                         
   3   2   6       5221.52       5075.63        85.82 o                         
   4   2   6        292.24        314.58         8.07 o                         
   5   2   6        496.42        454.16        11.54 o                         
   6   2   6        133.19        115.78         8.38 o                         
   7   2   6        207.33        209.44         9.48 o                         
   8   2   6          3.10          0.80         4.77 o                         
   9   2   6         41.77         18.84         7.73 o                         
  10   2   6         13.78          6.62         8.95 o                         
  11   2   6          3.44         -9.02        12.39 o                         
  12   2   6          1.99        -14.46        15.67 o                         
  13   2   6          1.88        -21.29        23.31 o                         
 -10   3   6          0.29         -6.36        20.18 o                         
  -9   3   6         40.85         51.02         9.74 o                         
  -8   3   6         34.13         29.33         8.60 o                         
  -7   3   6        214.72        205.95        11.38 o                         
  -6   3   6        330.65        324.32        12.52 o                         
  -5   3   6        160.42        151.73         7.93 o                         
  -4   3   6        218.64        228.45         8.90 o                         
  -3   3   6        595.02        454.35        11.93 o                         
  -2   3   6         11.27         11.38         2.59 o                         
  -1   3   6       1557.30       1377.25        28.03 o                         
   0   3   6       1066.79       1084.21        19.10 o                         
   1   3   6       2234.56       2043.39        34.62 o                         
   2   3   6        424.64        427.50        11.10 o                         
   3   3   6         34.16         35.45         3.27 o                         
   4   3   6       1922.42       1914.97        32.16 o                         
   5   3   6       1277.48       1259.34        25.09 o                         
   6   3   6       1323.50       1227.36        23.19 o                         
   7   3   6       2267.93       2306.36        41.76 o                         
   8   3   6         97.85         94.92         5.94 o                         
   9   3   6        283.87        283.62        11.68 o                         
  10   3   6          3.46         18.83         7.18 o                         
  11   3   6        385.53        435.12        23.75 o                         
  12   3   6        256.39        248.51        18.47 o                         
  13   3   6         80.48         57.70        21.52 o                         
  -9   4   6         35.41         38.71        19.88 o                         
  -8   4   6         20.42         15.68        10.47 o                         
  -7   4   6          1.30         -1.78        11.40 o                         
  -6   4   6        241.45        234.02        11.06 o                         
  -5   4   6         24.77         11.15         6.70 o                         
  -4   4   6        417.24        396.10        15.45 o                         
  -3   4   6         58.30         59.34         7.00 o                         
  -2   4   6        108.71        108.91         6.21 o                         
  -1   4   6       3611.15       3902.79        79.14 o                         
   0   4   6       1396.07       1590.43        32.70 o                         
   1   4   6        845.70        864.36        16.63 o                         
   2   4   6        229.36        232.48         8.11 o                         
   3   4   6        428.68        436.89        11.59 o                         
   4   4   6       1548.46       1545.84        27.99 o                         
   5   4   6        227.36        232.13         7.89 o                         
   6   4   6        602.43        576.79        12.89 o                         
   7   4   6         33.28         27.80         4.13 o                         
   8   4   6         23.77         19.11         4.94 o                         
   9   4   6         13.36         12.72         5.42 o                         
  10   4   6         69.64         60.59         7.09 o                         
  11   4   6         39.06         28.54         8.11 o                         
  12   4   6         39.29         41.45        15.74 o                         
  13   4   6          4.49          8.68        17.93 o                         
  -8   5   6         30.99         32.27        12.01 o                         
  -7   5   6         58.70         56.88        11.53 o                         
  -6   5   6        197.32        210.71        12.43 o                         
  -5   5   6          3.74         -5.13         7.44 o                         
  -4   5   6          6.26          3.52         6.48 o                         
  -3   5   6        113.12        104.49         8.16 o                         
  -2   5   6        150.53        162.70         8.91 o                         
  -1   5   6       7307.38       7503.25       126.84 o                         
   0   5   6          2.70          0.99         3.44 o                         
   1   5   6       3703.99       3769.63        76.37 o                         
   2   5   6        354.84        403.44         9.25 o                         
   3   5   6       1872.63       1931.88        40.58 o                         
   4   5   6        932.41        930.68        19.28 o                         
   5   5   6        164.17        148.46         6.39 o                         
   6   5   6        826.70        856.45        17.02 o                         
   7   5   6        365.40        343.03        10.62 o                         
   8   5   6          0.74          3.04         5.21 o                         
   9   5   6          5.10          2.85         5.66 o                         
  10   5   6          4.48         -1.88         6.56 o                         
  11   5   6          1.17          3.34         8.07 o                         
  12   5   6          5.28         -5.56        10.58 o                         
  13   5   6         32.02         33.40        18.16 o                         
  -8   6   6         13.15         35.13        23.69 o                         
  -7   6   6        386.85        374.31        26.54 o                         
  -6   6   6         21.00          9.07         9.87 o                         
  -5   6   6        781.93        835.09        26.29 o                         
  -4   6   6         14.70         15.26         7.31 o                         
  -3   6   6        185.18        171.08         9.94 o                         
  -2   6   6        285.26        310.02        11.08 o                         
  -1   6   6        509.72        480.85        13.70 o                         
   0   6   6       2638.64       2843.81        56.34 o                         
   1   6   6        489.55        480.01        13.72 o                         
   2   6   6        789.29        749.41        18.66 o                         
   3   6   6       5845.92       6343.06       101.30 o                         
   4   6   6       3484.70       3637.70        60.65 o                         
   5   6   6       3905.06       3923.42        62.95 o                         
   6   6   6        794.01        797.09        16.79 o                         
   7   6   6        603.07        578.88        14.30 o                         
   8   6   6        124.53        129.62         7.04 o                         
   9   6   6       1258.10       1268.53        30.37 o                         
  10   6   6        859.01        939.95        21.95 o                         
  11   6   6        675.65        678.47        21.65 o                         
  12   6   6        324.86        296.11        20.05 o                         
  13   6   6        147.31        135.73        14.11 o                         
  -7   7   6         69.39         93.25        15.72 o                         
  -6   7   6         47.69         51.53        11.79 o                         
  -5   7   6        212.67        179.79        12.18 o                         
  -4   7   6         14.07         31.33         9.02 o                         
  -3   7   6         24.40         17.88         7.30 o                         
  -2   7   6        141.87        128.73         8.72 o                         
  -1   7   6        245.02        232.13        12.59 o                         
   0   7   6        241.33        221.23        13.78 o                         
   1   7   6        574.08        555.51        14.78 o                         
   2   7   6       1263.30       1294.04        26.07 o                         
   3   7   6        514.73        555.95        15.52 o                         
   4   7   6        655.50        640.13        14.71 o                         
   5   7   6        371.99        362.43        10.28 o                         
   6   7   6          0.27          6.24         3.83 o                         
   7   7   6        544.05        562.74        14.15 o                         
   8   7   6         58.21         57.60         5.67 o                         
   9   7   6         51.84         34.07         6.26 o                         
  10   7   6        231.79        216.08        11.97 o                         
  11   7   6        125.18        113.03        10.92 o                         
  12   7   6         42.15         43.46        10.15 o                         
  13   7   6          3.58          2.69        12.96 o                         
  14   7   6          0.09         43.88        25.11 o                         
  -6   8   6          7.11         -0.50        19.51 o                         
  -5   8   6        217.13        209.71        17.01 o                         
  -4   8   6          1.55         12.58        16.25 o                         
  -3   8   6        245.86        255.23        14.86 o                         
  -2   8   6          3.22         -0.53         8.94 o                         
  -1   8   6          3.45         -2.55         7.74 o                         
   0   8   6         40.37         27.65         8.14 o                         
   1   8   6         75.31         67.55         7.61 o                         
   2   8   6         12.68          8.87         4.38 o                         
   3   8   6        576.20        547.49        15.09 o                         
   4   8   6         66.44         73.54         4.91 o                         
   5   8   6          4.25          7.52         3.93 o                         
   6   8   6         27.79         22.96         4.40 o                         
   7   8   6        236.57        221.50        11.44 o                         
   8   8   6         34.93         33.64         5.57 o                         
   9   8   6        443.95        436.19        14.55 o                         
  10   8   6        341.81        316.66        14.71 o                         
  11   8   6          2.56          2.43         9.58 o                         
  12   8   6        198.28        134.92        12.86 o                         
  13   8   6         59.84         40.98        13.30 o                         
  -5   9   6        160.97        165.52        14.05 o                         
  -4   9   6        138.73        132.16        16.53 o                         
  -3   9   6        192.28        206.26        17.47 o                         
  -2   9   6        127.49        120.03        11.69 o                         
  -1   9   6         85.00         93.04        13.17 o                         
   0   9   6       1176.97       1175.77        32.89 o                         
   1   9   6        228.08        228.68        12.74 o                         
   2   9   6         15.96         10.51         5.26 o                         
   3   9   6        204.00        190.05         9.58 o                         
   4   9   6        662.44        677.58        19.14 o                         
   5   9   6        354.87        354.50        12.57 o                         
   6   9   6        900.88        891.15        19.67 o                         
   7   9   6       1365.68       1389.18        29.51 o                         
   8   9   6         87.52         90.68         6.68 o                         
   9   9   6        672.20        674.40        20.42 o                         
  10   9   6        467.20        500.32        21.48 o                         
  11   9   6        557.17        575.42        22.81 o                         
  12   9   6         10.11         -6.16        12.63 o                         
  13   9   6         75.14         62.78        15.82 o                         
  -4  10   6          1.40         15.39        19.82 o                         
  -3  10   6          6.00         39.33        16.10 o                         
  -2  10   6        173.57        159.45        16.49 o                         
  -1  10   6        277.78        246.02        13.88 o                         
   0  10   6        220.47        197.31        12.91 o                         
   1  10   6        386.19        409.11        21.09 o                         
   2  10   6        525.68        595.63        24.28 o                         
   3  10   6         67.94         59.84         6.97 o                         
   4  10   6        192.88        182.27        10.20 o                         
   5  10   6         12.33         11.86         7.60 o                         
   6  10   6         34.94         34.57         6.88 o                         
   7  10   6         49.00         32.20         7.89 o                         
   8  10   6          1.76         10.71         7.70 o                         
   9  10   6          1.60          2.32         9.46 o                         
  10  10   6         91.32         76.11        13.50 o                         
  11  10   6         11.24          8.88         8.37 o                         
  12  10   6          0.01        -15.48        15.48 o                         
  13  10   6          2.82         15.52        16.56 o                         
  -2  11   6         16.04         28.72        16.99 o                         
  -1  11   6         97.93         85.85        17.59 o                         
   0  11   6        199.55        194.66        14.26 o                         
   1  11   6        141.03        171.71        13.35 o                         
   2  11   6         41.61         19.91         9.99 o                         
   3  11   6         99.99        103.19        14.01 o                         
   4  11   6        201.50        191.82        11.16 o                         
   5  11   6         46.32         31.91         8.18 o                         
   6  11   6          0.99          7.42         8.01 o                         
   7  11   6         58.94         53.16         9.38 o                         
   8  11   6         15.83          4.53         9.70 o                         
   9  11   6        584.69        580.10        25.53 o                         
  10  11   6          9.52        -11.82        12.10 o                         
  11  11   6        117.62        130.54        15.44 o                         
  12  11   6         28.97         22.75        20.08 o                         
  13  11   6         24.14         20.54        23.70 o                         
  -1  12   6        102.79         70.70        19.07 o                         
   0  12   6        236.93        207.16        21.18 o                         
   1  12   6        117.36        134.72        15.97 o                         
   2  12   6       1206.13       1213.25        42.28 o                         
   3  12   6        319.32        324.35        19.12 o                         
   4  12   6       1444.60       1411.44        37.02 o                         
   5  12   6       1293.94       1298.45        32.77 o                         
   6  12   6        450.75        475.25        18.55 o                         
   7  12   6        586.13        554.42        29.36 o                         
   8  12   6         57.19         56.52        11.66 o                         
   9  12   6        238.95        235.53        21.33 o                         
  10  12   6        265.49        230.62        16.66 o                         
  11  12   6        346.63        344.16        25.91 o                         
  12  12   6        116.12         96.10        21.16 o                         
   1  13   6         80.39         99.27        23.23 o                         
   2  13   6          3.69         -8.08        16.88 o                         
   3  13   6        277.96        251.64        34.89 o                         
   4  13   6          0.01          2.05        10.25 o                         
   5  13   6        105.23         90.64        11.31 o                         
   6  13   6          4.48          6.34         9.84 o                         
   7  13   6         17.20         29.63        14.67 o                         
   8  13   6        147.42        181.62        22.77 o                         
   9  13   6         72.37         84.55        14.36 o                         
  10  13   6          0.72         50.35        17.93 o                         
  11  13   6         23.19         -2.75        21.56 o                         
   3  14   6          1.61          5.25        33.01 o                         
   4  14   6         10.41         13.81        19.54 o                         
   5  14   6         39.28         65.68        12.82 o                         
   6  14   6          0.43         40.79        17.31 o                         
   7  14   6          7.80          3.79        16.15 o                         
   8  14   6         10.84         -7.04        17.46 o                         
   9  14   6        140.36        158.85        22.73 o                         
  -8 -12   7          8.19        -19.85        19.85 o                         
  -7 -12   7         55.99         40.49        17.21 o                         
  -6 -12   7         25.85         17.77        15.62 o                         
  -5 -12   7          4.90         -6.61        11.40 o                         
  -4 -12   7         22.25         10.22        12.72 o                         
  -3 -12   7         44.03         18.74        18.83 o                         
  -2 -12   7         61.01         61.71        17.72 o                         
  -1 -12   7         36.69         97.17        22.74 o                         
 -10 -11   7         56.08         75.99        23.81 o                         
  -9 -11   7         30.34          1.18        18.65 o                         
  -8 -11   7          1.06         -8.00        14.85 o                         
  -7 -11   7        185.59        153.09        18.30 o                         
  -6 -11   7         97.39         99.92        12.84 o                         
  -5 -11   7         57.12         81.44        11.01 o                         
  -4 -11   7        163.00        154.96        12.21 o                         
  -3 -11   7         44.49         29.79        14.17 o                         
  -2 -11   7        167.18        188.80        17.32 o                         
  -1 -11   7         50.61         47.48        16.41 o                         
   0 -11   7        315.61        306.59        25.17 o                         
   1 -11   7        379.18        340.81        31.51 o                         
 -10 -10   7          1.79         -1.21        19.36 o                         
  -9 -10   7         71.55         56.58        16.27 o                         
  -8 -10   7         10.51         -0.17        12.94 o                         
  -7 -10   7         25.86          8.22        14.66 o                         
  -6 -10   7        164.70        153.60        15.35 o                         
  -5 -10   7        109.89         97.11         9.41 o                         
  -4 -10   7          1.09         -7.37         7.37 o                         
  -3 -10   7         21.24         29.56        10.16 o                         
  -2 -10   7         55.15         48.43        11.95 o                         
  -1 -10   7          3.91         -9.38        11.86 o                         
   0 -10   7         89.29         86.17        14.97 o                         
   1 -10   7          0.12         -1.58        15.82 o                         
   2 -10   7         29.02         21.72        18.50 o                         
   3 -10   7         45.70         25.61        16.71 o                         
 -11  -9   7         19.33         23.17        14.63 o                         
 -10  -9   7          0.46        -11.47        11.65 o                         
  -9  -9   7         92.45         79.61        11.17 o                         
  -8  -9   7        127.81        131.05        11.27 o                         
  -7  -9   7          0.72          0.50         8.68 o                         
  -6  -9   7        155.65        114.08         8.54 o                         
  -5  -9   7        377.51        397.56        16.15 o                         
  -4  -9   7        276.09        242.46        12.15 o                         
  -3  -9   7          0.48         -1.56         7.46 o                         
  -2  -9   7         95.48         86.59        11.62 o                         
  -1  -9   7          2.79          2.12         8.48 o                         
   0  -9   7        215.01        210.52        13.79 o                         
   1  -9   7         15.39          9.79        11.27 o                         
   2  -9   7         13.98          8.48        16.77 o                         
   3  -9   7         13.09         -6.80        14.61 o                         
   4  -9   7         24.56         10.48        14.71 o                         
 -11  -8   7        219.77        218.09        15.94 o                         
 -10  -8   7        261.77        250.09        28.00 o                         
  -9  -8   7        335.92        313.23        17.77 o                         
  -8  -8   7         36.47         44.40        10.92 o                         
  -7  -8   7        110.36        104.86         8.00 o                         
  -6  -8   7        337.04        336.70        19.11 o                         
  -5  -8   7        405.99        407.82        14.60 o                         
  -4  -8   7        493.57        474.03        16.56 o                         
  -3  -8   7        522.91        525.84        14.57 o                         
  -2  -8   7       1401.54       1392.24        31.95 o                         
  -1  -8   7       1195.54       1224.46        29.38 o                         
   0  -8   7        669.81        716.38        20.74 o                         
   1  -8   7       1380.77       1470.81        32.46 o                         
   2  -8   7        203.36        219.87        17.30 o                         
   3  -8   7        125.17        111.58        12.40 o                         
   4  -8   7        220.33        235.72        20.87 o                         
   5  -8   7        153.93        170.49        11.58 o                         
   6  -8   7        373.64        392.84        49.76 o                         
 -12  -7   7         14.28         -0.76        18.32 o                         
 -11  -7   7        166.64        198.96        15.51 o                         
 -10  -7   7        210.87        228.55        14.24 o                         
  -9  -7   7        325.26        320.70        16.11 o                         
  -8  -7   7         23.44         22.63         8.43 o                         
  -7  -7   7         81.11         78.73         7.87 o                         
  -6  -7   7        394.13        397.96        13.54 o                         
  -5  -7   7         10.05         12.31         5.31 o                         
  -4  -7   7          8.67          0.38         5.94 o                         
  -3  -7   7        195.00        189.42         8.85 o                         
  -2  -7   7        199.51        214.27        12.78 o                         
  -1  -7   7       1383.88       1383.18        28.79 o                         
   0  -7   7        142.31        137.14         8.49 o                         
   1  -7   7         86.47         78.90         7.30 o                         
   2  -7   7         14.24         14.69         6.94 o                         
   3  -7   7        103.21         84.28         8.26 o                         
   4  -7   7          0.03         -4.24         8.73 o                         
   5  -7   7          1.03         -9.44         9.44 o                         
   6  -7   7          0.08         14.98        14.75 o                         
   7  -7   7         55.37         51.67        17.45 o                         
 -12  -6   7          4.21          1.43        16.33 o                         
 -11  -6   7          0.15         25.64        12.74 o                         
 -10  -6   7         37.50         19.83        11.49 o                         
  -9  -6   7          5.31         13.17         9.39 o                         
  -8  -6   7        185.98        186.71        10.43 o                         
  -7  -6   7        145.56        156.49         8.23 o                         
  -6  -6   7         20.99         26.47         5.88 o                         
  -5  -6   7        206.36        199.43        11.14 o                         
  -4  -6   7        274.81        255.97        10.28 o                         
  -3  -6   7        668.30        665.47        15.65 o                         
  -2  -6   7        306.38        266.37         9.31 o                         
  -1  -6   7         92.22         93.24         6.68 o                         
   0  -6   7        126.52         98.54         6.67 o                         
   1  -6   7         69.05         53.47         7.74 o                         
   2  -6   7        333.69        332.95        13.04 o                         
   3  -6   7          0.94          4.83         6.42 o                         
   4  -6   7         17.78          9.36         7.31 o                         
   5  -6   7         11.91         14.25         8.28 o                         
   6  -6   7          1.83         -9.98         9.98 o                         
   7  -6   7        120.02         82.70        14.06 o                         
   8  -6   7          2.61         16.19        20.18 o                         
 -12  -5   7        127.00         99.34        18.23 o                         
 -11  -5   7        302.36        291.23        15.90 o                         
 -10  -5   7        643.61        740.99        27.65 o                         
  -9  -5   7        494.62        504.98        19.43 o                         
  -8  -5   7        131.45        143.70         9.26 o                         
  -7  -5   7       1189.79       1222.55        26.08 o                         
  -6  -5   7       2933.79       3101.37        50.93 o                         
  -5  -5   7       2237.73       2290.21        38.83 o                         
  -4  -5   7        500.32        485.38        12.50 o                         
  -3  -5   7       1601.99       1460.56        28.09 o                         
  -2  -5   7        545.18        529.73        12.88 o                         
  -1  -5   7       1489.60       1432.70        29.45 o                         
   0  -5   7       1493.94       1438.37        28.48 o                         
   1  -5   7        948.14        985.04        22.43 o                         
   2  -5   7       3318.72       3390.82        61.71 o                         
   3  -5   7       1200.32       1192.15        25.51 o                         
   4  -5   7       1741.85       1751.83        36.05 o                         
   5  -5   7        650.68        635.71        17.39 o                         
   6  -5   7        182.39        193.65        14.09 o                         
   7  -5   7        133.24        133.28        13.45 o                         
   8  -5   7         82.92        101.45        15.70 o                         
 -12  -4   7         33.49         26.49        25.88 o                         
 -11  -4   7         35.63         26.99        12.52 o                         
 -10  -4   7         31.14         24.15        10.59 o                         
  -9  -4   7         69.69         85.96         9.30 o                         
  -8  -4   7         28.72         27.24         6.95 o                         
  -7  -4   7         84.18         72.56         6.77 o                         
  -6  -4   7         61.25         64.86         5.67 o                         
  -5  -4   7        540.88        608.16        14.46 o                         
  -4  -4   7         39.91         38.98         4.51 o                         
  -3  -4   7        156.32        146.32         6.56 o                         
  -2  -4   7        407.66        390.91        10.66 o                         
  -1  -4   7        365.24        381.06        10.70 o                         
   0  -4   7        393.29        369.08        11.81 o                         
   1  -4   7         29.21         26.39         4.50 o                         
   2  -4   7        424.14        423.02        13.48 o                         
   3  -4   7        273.06        258.93         9.39 o                         
   4  -4   7        100.85         87.14         5.72 o                         
   5  -4   7         70.72         81.99         6.11 o                         
   6  -4   7         32.43         20.14         6.34 o                         
   7  -4   7         21.28         15.67         9.89 o                         
   8  -4   7         22.42         27.79        12.29 o                         
   9  -4   7         17.39         18.31        16.62 o                         
 -12  -3   7          3.72        -17.08        17.08 o                         
 -11  -3   7          8.70        -12.20        12.89 o                         
 -10  -3   7          0.92         20.35        11.35 o                         
  -9  -3   7         59.77         60.34         8.90 o                         
  -8  -3   7        713.53        748.43        20.52 o                         
  -7  -3   7        330.46        361.41        12.99 o                         
  -6  -3   7          2.25         10.13         4.56 o                         
  -5  -3   7         97.84        105.21         9.94 o                         
  -4  -3   7         33.95         20.78         3.82 o                         
  -3  -3   7        602.69        748.32        17.16 o                         
  -2  -3   7       1082.00       1115.55        22.10 o                         
  -1  -3   7        307.86        267.73         9.04 o                         
   0  -3   7          2.13          3.82         3.85 o                         
   1  -3   7          9.09          6.28         3.71 o                         
   2  -3   7        730.33        810.31        19.52 o                         
   3  -3   7         37.73         13.67         3.38 o                         
   4  -3   7         46.25         36.03         4.49 o                         
   5  -3   7        280.76        275.63        10.16 o                         
   6  -3   7        812.59        804.66        21.68 o                         
   7  -3   7        420.60        404.04        16.77 o                         
   8  -3   7         54.51         44.17        14.04 o                         
   9  -3   7          0.84          6.02        13.02 o                         
  10  -3   7          1.28          4.43        18.91 o                         
 -11  -2   7        580.73        586.42        33.32 o                         
 -10  -2   7        817.82        887.21        32.49 o                         
  -9  -2   7       1029.00        985.39        30.33 o                         
  -8  -2   7        212.40        186.86         9.73 o                         
  -7  -2   7       2291.18       2192.16        39.96 o                         
  -6  -2   7        849.81        880.27        19.62 o                         
  -5  -2   7       1318.03       1407.64        27.16 o                         
  -4  -2   7       2700.26       2972.26        56.33 o                         
  -3  -2   7       1720.33       1552.62        39.24 o                         
  -2  -2   7       9471.99       9812.18       145.01 o                         
  -1  -2   7      12331.66      13219.67       209.88 o                         
   0  -2   7      15790.55      16058.75       234.98 o                         
   1  -2   7       6588.54       6794.01       105.61 o                         
   2  -2   7       2151.93       2103.21        35.70 o                         
   3  -2   7        665.28        516.95        11.89 o                         
   4  -2   7       2392.28       2433.51        42.98 o                         
   5  -2   7        425.65        454.68        13.64 o                         
   6  -2   7       2287.09       2266.40        41.84 o                         
   7  -2   7        204.55        225.47        11.36 o                         
   8  -2   7        509.47        508.75        20.96 o                         
   9  -2   7        909.15        889.36        32.13 o                         
  10  -2   7        412.72        445.72        29.09 o                         
  11  -2   7         83.01        114.88        23.92 o                         
 -11  -1   7         42.15         34.75        18.50 o                         
 -10  -1   7          0.90         16.75         9.04 o                         
  -9  -1   7          5.62         15.00        11.30 o                         
  -8  -1   7          1.61          2.18         8.50 o                         
  -7  -1   7        126.16        102.16         7.50 o                         
  -6  -1   7         76.26         78.90         5.77 o                         
  -5  -1   7         88.52         82.24         5.73 o                         
  -4  -1   7       1912.10       1980.93        35.55 o                         
  -3  -1   7        175.03        167.23         6.70 o                         
  -2  -1   7        184.93        200.78         6.63 o                         
  -1  -1   7       1582.66       1629.32        30.82 o                         
   0  -1   7       3645.01       3940.77        65.11 o                         
   1  -1   7        215.68        207.34         6.84 o                         
   2  -1   7       9761.08      10050.53       153.92 o                         
   3  -1   7        572.41        629.44        14.49 o                         
   4  -1   7       2724.54       2640.17        45.92 o                         
   5  -1   7       1010.47       1069.24        22.10 o                         
   6  -1   7       1385.33       1408.73        26.64 o                         
   7  -1   7       2306.64       2320.22        47.89 o                         
   8  -1   7         48.03         41.83         8.97 o                         
   9  -1   7       1022.97       1105.37        30.86 o                         
  10  -1   7         83.25         49.74        14.19 o                         
  11  -1   7        211.70        204.09        20.73 o                         
 -11   0   7         39.40         29.79        19.87 o                         
 -10   0   7        120.27        106.69        10.40 o                         
  -9   0   7        314.10        311.08        15.67 o                         
  -8   0   7        153.30        140.82         8.66 o                         
  -7   0   7       1028.03       1051.40        26.89 o                         
  -6   0   7        108.85        102.93         7.52 o                         
  -5   0   7        140.60        147.18         8.39 o                         
  -4   0   7        658.21        730.84        16.96 o                         
  -3   0   7        818.18        928.24        19.32 o                         
  -2   0   7         23.04         48.88         3.59 o                         
  -1   0   7        438.43        429.84         9.87 o                         
   0   0   7         11.67         27.51         2.86 o                         
   1   0   7        237.35        282.05         7.50 o                         
   2   0   7       6153.14       6393.29       159.62 o                         
   3   0   7        153.97        158.67         6.48 o                         
   4   0   7       1797.53       1796.32        31.26 o                         
   5   0   7        131.61        149.83         7.55 o                         
   6   0   7        852.51        859.74        18.30 o                         
   7   0   7        667.81        686.99        16.92 o                         
   8   0   7        124.09         96.90         7.96 o                         
   9   0   7        808.05        805.38        23.13 o                         
  10   0   7         41.52         38.30        12.26 o                         
  11   0   7        352.27        340.90        22.21 o                         
  12   0   7        102.42        115.92        30.30 o                         
 -10   1   7        503.15        516.20        28.62 o                         
  -9   1   7        112.49        123.50        10.66 o                         
  -8   1   7        183.87        188.50        10.28 o                         
  -7   1   7       1695.75       1715.78        36.71 o                         
  -6   1   7       1496.42       1525.74        36.08 o                         
  -5   1   7       1705.21       1706.89        33.08 o                         
  -4   1   7         63.61         32.32         4.60 o                         
  -3   1   7       4074.50       4007.33        77.90 o                         
  -2   1   7        140.71        147.89         7.37 o                         
  -1   1   7       1194.11       1082.11        19.58 o                         
   0   1   7       1810.55       1787.45        31.18 o                         
   1   1   7       6721.85       6628.71       105.20 o                         
   2   1   7       3487.37       3525.79        57.12 o                         
   3   1   7        127.66         96.88         7.62 o                         
   4   1   7       5561.66       5630.29        88.52 o                         
   5   1   7         12.59         14.61         3.31 o                         
   6   1   7       2645.24       2606.71        46.34 o                         
   7   1   7        108.03        108.50         8.03 o                         
   8   1   7        162.14        147.16        10.36 o                         
   9   1   7          6.54         13.33         7.84 o                         
  10   1   7        104.09         82.33        13.85 o                         
  11   1   7          2.45         17.09        14.00 o                         
  12   1   7          8.66         10.87        18.77 o                         
 -10   2   7          5.41         -2.81        18.02 o                         
  -9   2   7         73.75         60.51        10.66 o                         
  -8   2   7          4.64         14.74         9.01 o                         
  -7   2   7       1069.29       1064.53        26.31 o                         
  -6   2   7         42.80         32.52         7.53 o                         
  -5   2   7         65.71         66.47         6.44 o                         
  -4   2   7        809.06        849.78        19.83 o                         
  -3   2   7        570.55        637.85        15.58 o                         
  -2   2   7       3681.34       3592.20        63.26 o                         
  -1   2   7       1393.89       1436.26        24.75 o                         
   0   2   7       6751.45       6822.50       109.46 o                         
   1   2   7        173.36        194.81         6.26 o                         
   2   2   7       1956.29       1880.36        31.54 o                         
   3   2   7        327.11        287.29         7.51 o                         
   4   2   7       1209.71       1185.89        22.67 o                         
   5   2   7        890.12        829.13        17.72 o                         
   6   2   7       1361.81       1318.20        27.24 o                         
   7   2   7       1606.39       1627.70        32.03 o                         
   8   2   7         12.42         10.05         5.61 o                         
   9   2   7        196.82        212.33         9.21 o                         
  10   2   7        310.05        299.97        17.27 o                         
  11   2   7        667.43        671.80        32.86 o                         
  12   2   7        250.96        272.90        19.39 o                         
  13   2   7        178.80        203.26        26.53 o                         
  -9   3   7          3.46          9.36        12.75 o                         
  -8   3   7         45.53         58.11        10.73 o                         
  -7   3   7        154.61        180.72        12.23 o                         
  -6   3   7          0.69          3.61         5.67 o                         
  -5   3   7       2179.85       2256.58        45.08 o                         
  -4   3   7         12.96         11.37         4.37 o                         
  -3   3   7         66.20         61.03         4.46 o                         
  -2   3   7       1615.27       1818.20        30.99 o                         
  -1   3   7        454.88        456.09        11.84 o                         
   0   3   7        241.58        222.99         6.65 o                         
   1   3   7          6.48          6.21         1.97 o                         
   2   3   7       3640.03       3619.03        65.90 o                         
   3   3   7        500.07        581.55        13.13 o                         
   4   3   7        947.11        920.52        18.25 o                         
   5   3   7       1736.12       1603.45        32.34 o                         
   6   3   7        676.74        686.62        15.95 o                         
   7   3   7         79.36         66.76         5.04 o                         
   8   3   7         30.06         18.14         4.91 o                         
   9   3   7         38.27         27.01         5.95 o                         
  10   3   7         49.30         84.39         8.21 o                         
  11   3   7        122.56        115.78        12.50 o                         
  12   3   7         53.83         57.31        16.21 o                         
  13   3   7         15.22          5.20        27.63 o                         
  -9   4   7         15.32          5.41        16.40 o                         
  -8   4   7         17.30         19.64        11.71 o                         
  -7   4   7        451.07        422.18        23.68 o                         
  -6   4   7         58.75         87.89         7.97 o                         
  -5   4   7        326.19        324.87        14.85 o                         
  -4   4   7         23.01         13.15         5.77 o                         
  -3   4   7       1111.53       1127.39        26.19 o                         
  -2   4   7        442.08        410.00        11.99 o                         
  -1   4   7       1377.39       1378.04        23.60 o                         
   0   4   7        519.72        447.59        11.41 o                         
   1   4   7       1276.60       1422.02        23.76 o                         
   2   4   7       2769.89       2761.03        48.98 o                         
   3   4   7          1.49          0.15         2.99 o                         
   4   4   7       1225.27       1150.87        22.13 o                         
   5   4   7         49.37         52.79         4.85 o                         
   6   4   7         68.51         66.24         4.53 o                         
   7   4   7        240.80        237.76         9.32 o                         
   8   4   7        137.57        108.02         6.64 o                         
   9   4   7          0.72          2.74         5.82 o                         
  10   4   7         59.00         47.70         7.04 o                         
  11   4   7          0.81         16.03         8.20 o                         
  12   4   7         59.60         60.17        14.49 o                         
  13   4   7         37.62         47.17        17.85 o                         
  -8   5   7          0.37        -21.52        21.52 o                         
  -7   5   7         69.26         65.74        11.90 o                         
  -6   5   7        300.81        327.40        23.10 o                         
  -5   5   7         21.73         20.54         8.74 o                         
  -4   5   7        271.35        281.60        12.56 o                         
  -3   5   7         61.34         54.32         5.83 o                         
  -2   5   7        704.46        675.00        16.63 o                         
  -1   5   7         51.17         60.76         4.72 o                         
   0   5   7         53.27         26.57         4.19 o                         
   1   5   7        165.41        135.70         7.36 o                         
   2   5   7        445.83        381.57         9.26 o                         
   3   5   7         34.66         14.06         3.35 o                         
   4   5   7       3817.25       3846.46        79.88 o                         
   5   5   7       1435.43       1348.24        23.67 o                         
   6   5   7       1978.26       1883.51        31.92 o                         
   7   5   7       1094.45       1108.26        23.90 o                         
   8   5   7        326.42        323.29        11.35 o                         
   9   5   7       1160.59       1232.80        25.82 o                         
  10   5   7        345.11        314.58        15.65 o                         
  11   5   7        379.59        409.24        21.63 o                         
  12   5   7         79.61         61.94        10.83 o                         
  13   5   7         25.67          3.15        17.75 o                         
  -7   6   7        153.08        142.96        14.28 o                         
  -6   6   7         54.66         55.23        13.98 o                         
  -5   6   7         47.46         50.07        10.05 o                         
  -4   6   7          0.88          6.25         6.50 o                         
  -3   6   7        433.34        451.09        15.31 o                         
  -2   6   7        186.71        207.76        10.11 o                         
  -1   6   7         62.46         78.88         5.71 o                         
   0   6   7          1.39          3.10         3.93 o                         
   1   6   7        405.04        343.41        12.15 o                         
   2   6   7       1647.20       1819.24        34.12 o                         
   3   6   7        127.73        126.69         5.75 o                         
   4   6   7        676.99        700.80        14.97 o                         
   5   6   7        232.34        234.64         7.84 o                         
   6   6   7        272.84        272.26         9.56 o                         
   7   6   7        629.82        658.06        15.03 o                         
   8   6   7         22.01         37.90         5.28 o                         
   9   6   7          1.43          1.18         5.76 o                         
  10   6   7          6.64         -1.54         6.68 o                         
  11   6   7        343.46        288.72        13.26 o                         
  12   6   7         24.89         32.15        10.73 o                         
  13   6   7         16.77         13.31        14.73 o                         
  -6   7   7        145.10        151.58        14.02 o                         
  -5   7   7         62.14         87.98        10.27 o                         
  -4   7   7        200.04        205.75        11.35 o                         
  -3   7   7          3.26          1.29         6.47 o                         
  -2   7   7          1.90         -0.78         5.77 o                         
  -1   7   7       1220.67       1257.50        28.25 o                         
   0   7   7         14.51          1.67         5.28 o                         
   1   7   7        842.03        811.92        20.55 o                         
   2   7   7       1138.02       1217.14        26.15 o                         
   3   7   7        607.72        636.54        15.73 o                         
   4   7   7       1207.79       1188.20        22.54 o                         
   5   7   7        106.91        108.87         5.79 o                         
   6   7   7        288.53        275.23         9.68 o                         
   7   7   7         31.05         31.13         4.85 o                         
   8   7   7         89.37         81.21         6.49 o                         
   9   7   7          3.80         14.75         5.88 o                         
  10   7   7        137.80        119.61        10.92 o                         
  11   7   7         29.84         33.99         8.42 o                         
  12   7   7         58.79         40.07        14.19 o                         
  13   7   7          0.20        -13.19        13.19 o                         
  -6   8   7        122.16        140.57        19.30 o                         
  -5   8   7        191.58        237.04        14.75 o                         
  -4   8   7         97.72         88.77        10.43 o                         
  -3   8   7        100.27        115.03        10.61 o                         
  -2   8   7        294.94        248.35        15.98 o                         
  -1   8   7          5.55          9.62         8.14 o                         
   0   8   7       1232.26       1243.84        35.18 o                         
   1   8   7          2.93         -3.42         4.81 o                         
   2   8   7        704.06        710.22        17.49 o                         
   3   8   7         35.64         36.62         5.33 o                         
   4   8   7       1058.36       1091.80        20.51 o                         
   5   8   7       1441.95       1515.97        29.25 o                         
   6   8   7        775.97        798.40        17.63 o                         
   7   8   7       2020.17       2137.71        37.88 o                         
   8   8   7          2.47          3.25         5.60 o                         
   9   8   7        961.61       1033.75        23.46 o                         
  10   8   7        341.69        328.52        17.12 o                         
  11   8   7        341.96        354.21        18.39 o                         
  12   8   7        229.70        197.22        13.07 o                         
  13   8   7        162.62        176.84        15.63 o                         
  -5   9   7         50.64         46.78        14.31 o                         
  -4   9   7         30.97         20.77        17.01 o                         
  -3   9   7         24.14         13.64        13.50 o                         
  -2   9   7        139.82        136.49        13.90 o                         
  -1   9   7        677.40        642.91        25.48 o                         
   0   9   7        237.44        235.97        14.16 o                         
   1   9   7         72.06         72.08         8.70 o                         
   2   9   7        869.18        885.76        23.55 o                         
   3   9   7         43.17         33.19         5.42 o                         
   4   9   7        384.94        351.25        13.07 o                         
   5   9   7        121.51        120.38         6.68 o                         
   6   9   7        177.82        181.51         8.35 o                         
   7   9   7        228.90        244.13        12.47 o                         
   8   9   7          0.70          1.33         5.50 o                         
   9   9   7          0.18         -0.46         7.30 o                         
  10   9   7         18.51         25.86         9.09 o                         
  11   9   7         54.74         40.98        10.50 o                         
  12   9   7         49.38         32.19        13.28 o                         
  13   9   7         15.19         -1.72        13.70 o                         
  -3  10   7         60.06         65.77        21.17 o                         
  -2  10   7          2.50          2.61        17.85 o                         
  -1  10   7         45.17         58.26        11.92 o                         
   0  10   7         33.43         36.74        10.42 o                         
   1  10   7         10.04         -5.79         9.35 o                         
   2  10   7         22.99         21.67         9.96 o                         
   3  10   7        134.30        155.31         9.64 o                         
   4  10   7         32.04         29.14         9.36 o                         
   5  10   7        225.52        229.83        12.20 o                         
   6  10   7        195.88        191.26        10.44 o                         
   7  10   7        157.81        145.22         7.46 o                         
   8  10   7          1.22          9.46         6.71 o                         
   9  10   7         91.99         91.80        10.64 o                         
  10  10   7         58.99         44.55        11.48 o                         
  11  10   7          8.46         16.42        10.68 o                         
  12  10   7         63.70         36.91        20.16 o                         
  13  10   7         17.36          7.21        23.39 o                         
  -2  11   7        270.18        243.04        25.14 o                         
  -1  11   7          1.56        -16.88        16.88 o                         
   0  11   7        383.67        362.97        22.36 o                         
   1  11   7         72.30         80.75        12.83 o                         
   2  11   7         80.40         66.77        11.54 o                         
   3  11   7        873.71        902.66        26.53 o                         
   4  11   7        592.63        589.42        21.34 o                         
   5  11   7        338.91        341.04        16.73 o                         
   6  11   7        292.21        293.60        16.40 o                         
   7  11   7        497.71        538.00        20.31 o                         
   8  11   7         41.32         34.78         7.90 o                         
   9  11   7        233.58        239.02        16.81 o                         
  10  11   7        401.02        451.11        27.55 o                         
  11  11   7        336.61        369.50        21.89 o                         
  12  11   7         59.54         38.89        17.86 o                         
  13  11   7        105.96        138.20        32.75 o                         
  -1  12   7         25.17         35.21        21.99 o                         
   0  12   7         51.18         54.18        16.87 o                         
   1  12   7          2.41         -1.06        14.97 o                         
   2  12   7        119.56         84.09        18.93 o                         
   3  12   7         75.47         76.20         9.14 o                         
   4  12   7        186.84        165.21        12.53 o                         
   5  12   7        243.10        207.22        13.73 o                         
   6  12   7         16.50         16.14        10.44 o                         
   7  12   7         10.59         -6.67         9.58 o                         
   8  12   7         33.84         31.28        13.39 o                         
   9  12   7          3.70         -4.21        12.58 o                         
  10  12   7         36.93         53.80        13.13 o                         
  11  12   7          6.19          2.36        16.53 o                         
  12  12   7          1.55         30.44        22.41 o                         
   1  13   7          4.70         17.82        26.82 o                         
   2  13   7         33.21         10.00        16.04 o                         
   3  13   7          0.35         -3.36        15.96 o                         
   4  13   7         17.97          8.97        10.03 o                         
   5  13   7          7.02          6.44        11.12 o                         
   6  13   7         27.42         10.90         9.61 o                         
   7  13   7         30.83         33.14        10.51 o                         
   8  13   7         12.93         14.10        18.65 o                         
   9  13   7        221.92        219.06        17.45 o                         
  10  13   7          3.63        -20.11        20.11 o                         
  11  13   7         34.75         41.42        21.50 o                         
   4  14   7        211.03        166.46        14.08 o                         
   5  14   7        340.77        337.54        18.92 o                         
   6  14   7         89.02         64.04        13.27 o                         
   7  14   7        249.94        231.23        17.14 o                         
   8  14   7        173.95        147.82        18.97 o                         
   9  14   7        371.25        458.45        36.30 o                         
  -7 -12   8        120.61        114.55        21.13 o                         
  -6 -12   8         84.16        125.77        20.57 o                         
  -5 -12   8        164.84        166.06        15.17 o                         
  -4 -12   8         37.04         70.17        17.38 o                         
  -3 -12   8         93.63        126.18        20.04 o                         
  -2 -12   8         28.20         15.64        27.49 o                         
  -9 -11   8        174.81        164.24        26.56 o                         
  -8 -11   8        202.01        171.08        19.60 o                         
  -7 -11   8        111.13        118.02        15.20 o                         
  -6 -11   8          0.52          1.01        11.36 o                         
  -5 -11   8         61.45         54.72        10.59 o                         
  -4 -11   8         63.06         46.93        10.26 o                         
  -3 -11   8         11.74         27.94        13.91 o                         
  -2 -11   8         39.37         34.86        14.53 o                         
  -1 -11   8         56.90         45.48        17.48 o                         
   0 -11   8          5.73         27.31        17.39 o                         
   1 -11   8        104.00         90.24        21.02 o                         
 -10 -10   8          0.45         12.36        25.24 o                         
  -9 -10   8         84.43         92.47        19.43 o                         
  -8 -10   8        110.30        116.01        16.08 o                         
  -7 -10   8         62.47         38.08        10.51 o                         
  -6 -10   8        215.86        195.07        12.48 o                         
  -5 -10   8        171.97        169.25        11.27 o                         
  -4 -10   8         45.85         40.24        12.12 o                         
  -3 -10   8          0.38         -0.23        11.14 o                         
  -2 -10   8        142.38        123.47        13.48 o                         
  -1 -10   8        168.19        163.55        14.27 o                         
   0 -10   8          0.79         -0.57        15.75 o                         
   1 -10   8        312.29        345.62        28.49 o                         
   2 -10   8         32.82         28.21        16.49 o                         
 -11  -9   8         20.08          8.00        21.36 o                         
 -10  -9   8         98.48         89.17        15.73 o                         
  -9  -9   8        211.18        185.89        13.28 o                         
  -8  -9   8          7.38          7.92        10.76 o                         
  -7  -9   8         68.33         64.09         9.21 o                         
  -6  -9   8         19.74         26.15         9.32 o                         
  -5  -9   8        218.14        239.18        14.48 o                         
  -4  -9   8         52.47         45.44         7.12 o                         
  -3  -9   8        138.65        124.83         8.77 o                         
  -2  -9   8          4.31         -3.32         9.57 o                         
  -1  -9   8         51.19         54.11        10.51 o                         
   0  -9   8        608.15        686.72        29.12 o                         
   1  -9   8        138.79        151.38        12.95 o                         
   2  -9   8        667.52        696.88        30.53 o                         
   3  -9   8         26.34         -4.88        14.23 o                         
   4  -9   8        338.69        336.91        23.97 o                         
 -11  -8   8         76.98         54.05        15.96 o                         
 -10  -8   8         70.63         52.86        14.92 o                         
  -9  -8   8         20.38          9.59        12.09 o                         
  -8  -8   8          1.85         -8.45         8.47 o                         
  -7  -8   8          0.92         -4.11         7.51 o                         
  -6  -8   8         47.07         43.17         7.07 o                         
  -5  -8   8        258.67        246.67        12.48 o                         
  -4  -8   8          3.67          7.45         6.73 o                         
  -3  -8   8       1306.44       1311.86        33.24 o                         
  -2  -8   8         11.54          9.03         7.41 o                         
  -1  -8   8         96.09         94.71         8.97 o                         
   0  -8   8         93.20         98.17         8.80 o                         
   1  -8   8          5.82         14.18         9.09 o                         
   2  -8   8         11.67          1.24        11.55 o                         
   3  -8   8          8.97          2.55        11.84 o                         
   4  -8   8          0.09         -4.75        13.33 o                         
   5  -8   8          0.02        -10.38        15.24 o                         
 -11  -7   8         27.32         48.52        15.06 o                         
 -10  -7   8         19.75         10.08        15.41 o                         
  -9  -7   8        112.86         82.97        10.88 o                         
  -8  -7   8        257.81        261.15        14.64 o                         
  -7  -7   8         97.08        101.31         8.39 o                         
  -6  -7   8         18.59          3.38         6.31 o                         
  -5  -7   8         87.86         98.13         6.90 o                         
  -4  -7   8        166.81        149.77         8.21 o                         
  -3  -7   8       1149.53       1145.02        24.74 o                         
  -2  -7   8        736.27        742.06        20.37 o                         
  -1  -7   8       1032.63        982.10        23.55 o                         
   0  -7   8          4.53          0.97         6.63 o                         
   1  -7   8         22.00         12.92         6.75 o                         
   2  -7   8          7.05         14.14         7.33 o                         
   3  -7   8         65.50         63.77        12.09 o                         
   4  -7   8          0.00         -4.11        10.31 o                         
   5  -7   8          1.08         19.59        12.27 o                         
   6  -7   8         16.81         13.55        13.19 o                         
 -11  -6   8        239.89        217.45        17.19 o                         
 -10  -6   8        275.23        276.62        19.49 o                         
  -9  -6   8        765.88        812.90        24.96 o                         
  -8  -6   8         91.59         94.81         8.69 o                         
  -7  -6   8       1120.06       1191.16        26.62 o                         
  -6  -6   8        387.37        403.22        13.75 o                         
  -5  -6   8       1043.77       1047.40        21.84 o                         
  -4  -6   8        755.76        812.02        19.28 o                         
  -3  -6   8        336.36        321.86        11.21 o                         
  -2  -6   8       1509.58       1529.72        31.16 o                         
  -1  -6   8        965.86        952.13        21.91 o                         
   0  -6   8       1954.98       2030.39        40.28 o                         
   1  -6   8       3032.57       3030.74        56.81 o                         
   2  -6   8       2341.38       2443.90        45.58 o                         
   3  -6   8        764.29        771.75        20.88 o                         
   4  -6   8        516.86        546.41        20.99 o                         
   5  -6   8         61.44         68.99         8.81 o                         
   6  -6   8        530.62        573.98        32.58 o                         
   7  -6   8         88.57         62.91        13.23 o                         
 -11  -5   8         34.01         59.42        13.58 o                         
 -10  -5   8          2.74          8.62        11.44 o                         
  -9  -5   8         67.33         38.70         9.44 o                         
  -8  -5   8          0.68          1.49         7.36 o                         
  -7  -5   8         72.53         61.47         7.00 o                         
  -6  -5   8         74.72         85.10         7.25 o                         
  -5  -5   8        423.48        412.14        13.20 o                         
  -4  -5   8        100.53         96.22         6.32 o                         
  -3  -5   8          5.93          3.00         4.18 o                         
  -2  -5   8        139.36        116.16         5.87 o                         
  -1  -5   8        139.48        131.16         7.77 o                         
   0  -5   8         43.68         39.14         5.32 o                         
   1  -5   8          1.51          6.35         5.27 o                         
   2  -5   8        136.15        106.95         7.35 o                         
   3  -5   8         82.98         80.14         7.83 o                         
   4  -5   8         30.62         36.77         5.92 o                         
   5  -5   8         12.25         15.75         7.08 o                         
   6  -5   8         64.86         57.79         9.30 o                         
   7  -5   8         18.99         -0.72        10.40 o                         
   8  -5   8         25.40         21.90        16.82 o                         
 -11  -4   8         52.02         47.63        13.28 o                         
 -10  -4   8        127.89        140.37        12.97 o                         
  -9  -4   8         35.65         31.89         8.98 o                         
  -8  -4   8        222.06        156.72         9.15 o                         
  -7  -4   8          6.10         -3.70         6.02 o                         
  -6  -4   8         16.65         10.88         5.23 o                         
  -5  -4   8         83.05         82.32         6.45 o                         
  -4  -4   8         88.77         91.02         6.18 o                         
  -3  -4   8          4.25          5.97         3.88 o                         
  -2  -4   8        201.16        234.11         8.61 o                         
  -1  -4   8         84.97         82.16         5.63 o                         
   0  -4   8         84.83         93.01         6.05 o                         
   1  -4   8          0.01         -2.48         4.76 o                         
   2  -4   8        943.29        970.47        22.42 o                         
   3  -4   8        933.19        862.09        21.12 o                         
   4  -4   8         69.94         67.75         5.79 o                         
   5  -4   8        367.44        383.59        12.59 o                         
   6  -4   8        171.77        165.90        12.85 o                         
   7  -4   8        171.63        188.85        13.00 o                         
   8  -4   8        131.48        117.84        12.97 o                         
   9  -4   8         20.81         19.87        17.98 o                         
 -11  -3   8        346.59        302.62        27.95 o                         
 -10  -3   8        474.58        426.08        34.06 o                         
  -9  -3   8        387.28        430.21        22.21 o                         
  -8  -3   8         18.92          9.71         6.88 o                         
  -7  -3   8        793.90        847.95        20.53 o                         
  -6  -3   8       1483.97       1476.77        28.87 o                         
  -5  -3   8       1673.09       1848.01        41.96 o                         
  -4  -3   8        324.26        285.66        10.48 o                         
  -3  -3   8       1424.78       1339.49        25.05 o                         
  -2  -3   8       2390.45       2461.42        45.37 o                         
  -1  -3   8       1989.63       1982.92        38.68 o                         
   0  -3   8       3109.00       3095.79        56.19 o                         
   1  -3   8        550.26        526.18        15.14 o                         
   2  -3   8       2918.63       2894.93        53.68 o                         
   3  -3   8         59.83         48.99         4.65 o                         
   4  -3   8       2708.02       2712.65        46.56 o                         
   5  -3   8        362.23        357.85        14.19 o                         
   6  -3   8       1010.30       1089.35        24.40 o                         
   7  -3   8       1150.24       1077.34        27.37 o                         
   8  -3   8        141.96        153.06        15.21 o                         
   9  -3   8        191.78        140.73        16.89 o                         
  10  -3   8         90.06         37.20        20.30 o                         
 -11  -2   8        144.05        105.21        17.96 o                         
 -10  -2   8         62.48         53.42        11.61 o                         
  -9  -2   8          6.33         19.53         9.45 o                         
  -8  -2   8        296.32        320.41        12.61 o                         
  -7  -2   8          1.29          1.59         6.06 o                         
  -6  -2   8         17.46         35.24         4.96 o                         
  -5  -2   8          7.30          5.20         4.58 o                         
  -4  -2   8         15.48          8.04         3.71 o                         
  -3  -2   8        731.19        736.52        15.95 o                         
  -2  -2   8          2.63         -1.43         3.41 o                         
  -1  -2   8       6220.28       6759.68       113.84 o                         
   0  -2   8       3075.66       2994.92        47.32 o                         
   1  -2   8         77.68         65.18         3.98 o                         
   2  -2   8        181.17        192.90         7.03 o                         
   3  -2   8       1258.90       1197.77        22.93 o                         
   4  -2   8        169.99        174.80         8.01 o                         
   5  -2   8       1677.40       1700.58        34.07 o                         
   6  -2   8         10.17         13.57         5.32 o                         
   7  -2   8        944.66        995.35        22.21 o                         
   8  -2   8         16.11         10.99        11.39 o                         
   9  -2   8          3.86         -4.39        15.22 o                         
  10  -2   8         57.77         30.56        18.12 o                         
 -11  -1   8         25.14         25.62        20.39 o                         
 -10  -1   8         18.75         19.46        14.48 o                         
  -9  -1   8         21.30         14.36        13.11 o                         
  -8  -1   8        136.75         82.19         7.48 o                         
  -7  -1   8        196.84        179.84        11.26 o                         
  -6  -1   8         42.77         36.87         6.38 o                         
  -5  -1   8          0.07         -3.01         3.48 o                         
  -4  -1   8        295.18        289.73         8.78 o                         
  -3  -1   8        882.20        936.39        19.26 o                         
  -2  -1   8       1955.80       2048.11        38.13 o                         
  -1  -1   8        356.55        376.45        10.83 o                         
   0  -1   8          1.98          7.36         2.65 o                         
   1  -1   8         17.50         24.69         3.13 o                         
   2  -1   8       2496.17       2676.79        50.62 o                         
   3  -1   8          1.31          2.71         3.05 o                         
   4  -1   8        650.83        684.94        16.20 o                         
   5  -1   8        271.20        295.51        10.64 o                         
   6  -1   8         10.15         11.29         4.80 o                         
   7  -1   8        800.49        846.66        19.40 o                         
   8  -1   8        188.30        172.02        11.79 o                         
   9  -1   8        151.79        139.22        14.37 o                         
  10  -1   8        227.36        237.55        18.03 o                         
  11  -1   8         29.56         40.66        21.72 o                         
 -10   0   8        385.19        436.71        26.11 o                         
  -9   0   8        655.04        651.05        29.12 o                         
  -8   0   8        371.15        359.37        18.87 o                         
  -7   0   8       1577.48       1601.53        37.03 o                         
  -6   0   8       1578.42       1505.84        32.59 o                         
  -5   0   8       2089.24       2340.26        43.37 o                         
  -4   0   8       1448.34       1545.76        30.84 o                         
  -3   0   8        340.65        241.79        10.18 o                         
  -2   0   8       5962.34       5909.47       105.66 o                         
  -1   0   8       3436.44       3627.91        58.33 o                         
   0   0   8      12200.22      12523.36       200.44 o                         
   1   0   8      13393.08      14143.56       215.11 o                         
   2   0   8      15745.45      16935.89       278.95 o                         
   3   0   8       2569.79       2482.34        47.24 o                         
   4   0   8       5099.85       5223.10        86.32 o                         
   5   0   8       2717.27       2747.15        48.24 o                         
   6   0   8        878.95        880.30        20.35 o                         
   7   0   8        926.64        937.36        22.06 o                         
   8   0   8         96.25         93.23         7.99 o                         
   9   0   8        165.61        162.11        10.67 o                         
  10   0   8        337.03        353.94        25.40 o                         
  11   0   8        275.26        293.74        25.65 o                         
  12   0   8        230.71        159.17        25.86 o                         
 -10   1   8          2.04         -1.79        18.77 o                         
  -9   1   8        138.76        142.56        14.71 o                         
  -8   1   8        517.82        487.96        24.00 o                         
  -7   1   8          0.56         -1.90         7.89 o                         
  -6   1   8        482.88        464.99        15.78 o                         
  -5   1   8          6.75         -3.63         5.26 o                         
  -4   1   8        690.85        672.77        17.31 o                         
  -3   1   8        217.46        222.71        10.45 o                         
  -2   1   8        122.58         99.59         7.01 o                         
  -1   1   8       1829.56       1907.90        32.33 o                         
   0   1   8        319.26        326.51         8.99 o                         
   1   1   8       6449.42       6737.88       100.63 o                         
   2   1   8       4209.49       4541.46       105.16 o                         
   3   1   8        440.64        401.43         9.74 o                         
   4   1   8       1014.74       1064.62        21.31 o                         
   5   1   8        798.04        833.90        18.09 o                         
   6   1   8        399.64        418.05        13.75 o                         
   7   1   8        906.52        864.40        19.46 o                         
   8   1   8          3.20         13.90         5.79 o                         
   9   1   8        252.33        246.48        12.83 o                         
  10   1   8        423.28        465.60        23.15 o                         
  11   1   8        404.61        398.51        24.74 o                         
  12   1   8        374.09        436.58        42.66 o                         
 -10   2   8          0.05         -2.56        18.66 o                         
  -9   2   8         27.20         28.56        27.02 o                         
  -8   2   8        212.70        213.85        17.07 o                         
  -7   2   8        258.88        224.49        12.82 o                         
  -6   2   8        682.34        680.65        20.64 o                         
  -5   2   8         43.33         38.85         6.45 o                         
  -4   2   8        462.30        449.58        14.00 o                         
  -3   2   8        297.59        318.39        11.25 o                         
  -2   2   8        595.37        610.44        15.29 o                         
  -1   2   8        456.18        461.19        10.54 o                         
   0   2   8         37.70         48.81         3.44 o                         
   1   2   8       1803.49       1826.05        32.30 o                         
   2   2   8        542.09        559.98        12.73 o                         
   3   2   8        147.89         99.96         4.71 o                         
   4   2   8        920.44        920.16        28.89 o                         
   5   2   8        352.48        356.87        10.72 o                         
   6   2   8       1507.10       1502.49        29.22 o                         
   7   2   8        870.31        907.85        19.89 o                         
   8   2   8        557.72        561.79        17.35 o                         
   9   2   8        508.38        544.55        15.66 o                         
  10   2   8        364.81        333.30        15.67 o                         
  11   2   8        113.88        138.45        15.27 o                         
  12   2   8         57.88         16.57        17.18 o                         
  -9   3   8        183.99        303.31        31.99 o                         
  -8   3   8         15.08         12.66        14.10 o                         
  -7   3   8        950.55        932.44        38.28 o                         
  -6   3   8        133.81        137.70         9.57 o                         
  -5   3   8        177.57        205.95        14.03 o                         
  -4   3   8       1953.61       1976.65        38.66 o                         
  -3   3   8        187.00        183.85         8.63 o                         
  -2   3   8       6280.58       6385.27       109.06 o                         
  -1   3   8        137.49        121.47         5.56 o                         
   0   3   8       2532.39       2491.69        43.25 o                         
   1   3   8         78.10         60.99         3.49 o                         
   2   3   8        388.91        347.09        10.15 o                         
   3   3   8         73.91         58.07         3.75 o                         
   4   3   8        441.30        402.64        10.78 o                         
   5   3   8         54.34         43.24         4.44 o                         
   6   3   8        468.46        401.77        11.99 o                         
   7   3   8        951.70        934.98        20.88 o                         
   8   3   8        427.52        469.57        14.33 o                         
   9   3   8        356.80        328.17        12.38 o                         
  10   3   8         83.48        101.51         8.56 o                         
  11   3   8        307.13        309.85        19.52 o                         
  12   3   8         31.87         40.10        15.92 o                         
  13   3   8         19.98          4.58        30.08 o                         
  -8   4   8         17.66         22.48        17.83 o                         
  -7   4   8         26.53         16.86         9.62 o                         
  -6   4   8         20.78         30.18         6.13 o                         
  -5   4   8          0.95          0.92         6.13 o                         
  -4   4   8        485.48        464.03        13.15 o                         
  -3   4   8         57.00         56.42         4.24 o                         
  -2   4   8        362.50        381.98         9.92 o                         
  -1   4   8        212.81        189.19         6.67 o                         
   0   4   8       1893.45       2079.72        36.58 o                         
   1   4   8        210.13        200.27         6.88 o                         
   2   4   8       1906.32       1836.28        38.09 o                         
   3   4   8       2407.16       2326.30        47.37 o                         
   4   4   8       3327.13       3420.67        61.34 o                         
   5   4   8       1956.88       1950.80        37.00 o                         
   6   4   8       1212.87       1198.69        25.12 o                         
   7   4   8       2269.63       2286.04        38.47 o                         
   8   4   8          2.54         -2.80         5.54 o                         
   9   4   8       1266.51       1307.75        27.24 o                         
  10   4   8        452.76        447.93        16.79 o                         
  11   4   8        167.49        163.83        13.25 o                         
  12   4   8        196.01        194.86        16.81 o                         
  13   4   8         69.85         43.39        18.54 o                         
  -8   5   8          4.98         25.72        12.74 o                         
  -7   5   8         64.00         33.53         9.59 o                         
  -6   5   8          0.37          0.05         8.44 o                         
  -5   5   8        172.43        154.07         9.82 o                         
  -4   5   8        144.41        132.59         8.55 o                         
  -3   5   8         14.95         13.09         5.39 o                         
  -2   5   8        669.56        632.51        16.25 o                         
  -1   5   8         92.04         87.55         5.57 o                         
   0   5   8        488.96        491.31        15.52 o                         
   1   5   8        838.95        893.08        18.68 o                         
   2   5   8       2378.12       2452.07        42.38 o                         
   3   5   8       1271.64       1440.74        28.35 o                         
   4   5   8         11.78         10.58         3.92 o                         
   5   5   8        847.96        862.31        17.32 o                         
   6   5   8         16.72         14.01         3.71 o                         
   7   5   8        566.21        614.19        15.42 o                         
   8   5   8        586.79        684.06        17.24 o                         
   9   5   8         67.08         87.07         6.77 o                         
  10   5   8         71.12         51.31         8.02 o                         
  11   5   8        232.41        225.25        13.12 o                         
  12   5   8         26.27          1.78        10.65 o                         
  13   5   8          2.26        -19.00        22.39 o                         
  -7   6   8        139.04        149.82        13.26 o                         
  -6   6   8        200.28        186.40        11.55 o                         
  -5   6   8        200.02        202.93        12.54 o                         
  -4   6   8        142.79        139.57         8.99 o                         
  -3   6   8        594.26        596.24        17.84 o                         
  -2   6   8         20.44         22.12         5.28 o                         
  -1   6   8        815.94        834.28        21.86 o                         
   0   6   8       2328.36       2305.08        50.37 o                         
   1   6   8         35.44         39.52         5.26 o                         
   2   6   8       3082.05       3165.48        51.53 o                         
   3   6   8         76.92         70.92         5.11 o                         
   4   6   8        332.70        283.84        10.24 o                         
   5   6   8          6.77          5.82         3.50 o                         
   6   6   8          0.74          1.34         3.71 o                         
   7   6   8        373.15        359.34        11.09 o                         
   8   6   8          5.00          9.86         5.15 o                         
   9   6   8          0.64          2.21         5.90 o                         
  10   6   8         43.46         37.80         8.03 o                         
  11   6   8         11.65         17.43         8.75 o                         
  12   6   8          0.08         -4.58        10.78 o                         
  13   6   8          2.01          4.13        15.17 o                         
  -6   7   8         46.71         51.67        11.48 o                         
  -5   7   8         43.46         55.77         9.66 o                         
  -4   7   8        432.83        429.75        20.05 o                         
  -3   7   8         47.79         48.81         7.40 o                         
  -2   7   8        394.62        423.05        14.73 o                         
  -1   7   8        186.71        193.87         9.68 o                         
   0   7   8       1582.85       1625.00        37.86 o                         
   1   7   8        519.51        483.78        15.90 o                         
   2   7   8         92.22        107.28         6.69 o                         
   3   7   8         32.22         21.15         3.45 o                         
   4   7   8        227.73        253.15         8.20 o                         
   5   7   8       1201.11       1201.93        23.38 o                         
   6   7   8        372.90        368.30        10.80 o                         
   7   7   8         96.55        100.47         6.07 o                         
   8   7   8         66.45         62.91         5.97 o                         
   9   7   8        394.18        369.75        13.32 o                         
  10   7   8        526.93        558.74        18.47 o                         
  11   7   8        273.37        218.51        12.53 o                         
  12   7   8         86.43         86.59        11.88 o                         
  13   7   8         57.27         52.78        14.10 o                         
  -5   8   8         93.04        101.81        11.67 o                         
  -4   8   8         17.83          8.14        10.09 o                         
  -3   8   8          0.41         -8.32         8.32 o                         
  -2   8   8        319.71        321.09        13.88 o                         
  -1   8   8        174.33        197.29        10.04 o                         
   0   8   8        179.29        191.56         9.72 o                         
   1   8   8         89.71         82.50         6.14 o                         
   2   8   8         73.36         89.22         6.31 o                         
   3   8   8        444.69        447.23        13.62 o                         
   4   8   8          7.47          6.57         4.01 o                         
   5   8   8       1236.01       1248.74        24.44 o                         
   6   8   8        509.37        526.37        14.14 o                         
   7   8   8        272.25        311.95        11.03 o                         
   8   8   8         80.74         62.87         6.24 o                         
   9   8   8          4.13         15.30         6.38 o                         
  10   8   8        339.22        286.22        12.87 o                         
  11   8   8        175.29        169.58        10.98 o                         
  12   8   8         52.25         34.39        11.61 o                         
  13   8   8          0.29         -9.91        13.66 o                         
  -4   9   8        188.01        197.04        21.08 o                         
  -3   9   8          2.66          4.89        15.56 o                         
  -2   9   8        234.30        248.57        17.20 o                         
  -1   9   8          3.36         -0.09        10.27 o                         
   0   9   8        114.53        125.19        11.86 o                         
   1   9   8         45.41         38.75         6.12 o                         
   2   9   8         22.64         21.42         5.63 o                         
   3   9   8         23.03         21.25         5.45 o                         
   4   9   8          1.62          2.54         5.10 o                         
   5   9   8        102.86         93.07         5.73 o                         
   6   9   8        110.99        112.52         6.82 o                         
   7   9   8        722.88        760.30        17.54 o                         
   8   9   8         14.39         11.37         5.65 o                         
   9   9   8         62.26         60.48         7.32 o                         
  10   9   8         68.68         62.59         8.36 o                         
  11   9   8          2.62         -0.96         9.31 o                         
  12   9   8         71.11         71.62        14.32 o                         
  13   9   8         19.42         10.16        15.37 o                         
  -3  10   8        137.07        136.60        18.96 o                         
  -2  10   8          9.64        -13.14        15.17 o                         
  -1  10   8        163.60        187.47        16.02 o                         
   0  10   8        126.18        129.33        11.91 o                         
   1  10   8        367.59        360.83        18.32 o                         
   2  10   8        328.24        335.60        14.38 o                         
   3  10   8         43.42         57.68         8.26 o                         
   4  10   8        726.41        738.58        19.82 o                         
   5  10   8        290.01        260.90        19.43 o                         
   6  10   8        418.80        396.04        14.93 o                         
   7  10   8        213.95        210.28        10.56 o                         
   8  10   8         84.07         97.34        12.63 o                         
   9  10   8        489.30        499.87        23.05 o                         
  10  10   8        612.63        637.89        31.01 o                         
  11  10   8        386.04        373.78        20.42 o                         
  12  10   8        231.15        229.34        14.80 o                         
  13  10   8         49.56         31.82        19.74 o                         
  -2  11   8          0.82         -8.32        19.34 o                         
  -1  11   8        157.96        189.64        24.31 o                         
   0  11   8          2.78          3.15        17.64 o                         
   1  11   8         75.32         93.28        13.73 o                         
   2  11   8        176.14        173.38        17.61 o                         
   3  11   8        126.56        123.59         9.28 o                         
   4  11   8          4.74         17.33        10.02 o                         
   5  11   8         58.97         39.46         9.49 o                         
   6  11   8         15.58         27.69         9.07 o                         
   7  11   8         53.18         48.14         9.99 o                         
   8  11   8         91.33         78.27         9.13 o                         
   9  11   8          2.23         -5.35        10.70 o                         
  10  11   8         76.30         89.36        10.04 o                         
  11  11   8          5.66        -14.54        14.54 o                         
  12  11   8          3.49        -17.26        17.26 o                         
   0  12   8          0.10          0.75        17.48 o                         
   1  12   8         79.62         41.90        15.65 o                         
   2  12   8          4.02         -0.55        18.36 o                         
   3  12   8         50.24         34.48         9.55 o                         
   4  12   8         25.08         26.56        12.86 o                         
   5  12   8        228.89        221.92        15.11 o                         
   6  12   8         11.35          7.20         9.87 o                         
   7  12   8         24.44         14.80        12.25 o                         
   8  12   8          5.63          4.29         9.82 o                         
   9  12   8          3.49          5.93        14.36 o                         
  10  12   8         21.53         14.32        13.39 o                         
  11  12   8          0.90        -17.46        17.46 o                         
  12  12   8          2.52         25.54        32.31 o                         
   1  13   8         12.49         36.35        48.76 o                         
   2  13   8         50.78         23.05        16.38 o                         
   3  13   8         98.78         86.74        16.70 o                         
   4  13   8        123.20        130.22        10.96 o                         
   5  13   8        127.02        139.82        11.93 o                         
   6  13   8        155.35        184.77        13.69 o                         
   7  13   8        214.94        182.31        15.87 o                         
   8  13   8         22.59         30.12        17.15 o                         
   9  13   8        182.88        189.26        17.79 o                         
  10  13   8        167.49        201.81        21.32 o                         
  11  13   8         35.59         30.03        24.37 o                         
   4  14   8          0.32         -5.65        12.99 o                         
   5  14   8         75.66         78.78        13.88 o                         
   6  14   8         14.12         16.88        13.11 o                         
   7  14   8        208.48        183.47        25.20 o                         
   8  14   8          3.81         -5.49        18.02 o                         
   9  14   8          2.99         32.43        23.18 o                         
  -6 -12   9          2.61         17.73        42.55 o                         
  -5 -12   9         44.82         56.66        18.80 o                         
  -4 -12   9         15.23         15.11        19.80 o                         
  -8 -11   9        276.09        271.06        22.91 o                         
  -7 -11   9          4.23        -17.29        17.29 o                         
  -6 -11   9         89.47         93.97        17.86 o                         
  -5 -11   9        128.09        125.23        11.30 o                         
  -4 -11   9          0.81          1.94        13.22 o                         
  -3 -11   9         94.33         93.91        14.25 o                         
  -2 -11   9         11.29        -11.88        16.78 o                         
  -1 -11   9        169.39        184.35        25.87 o                         
   0 -11   9        114.40        167.26        21.20 o                         
  -9 -10   9         68.36         76.13        20.15 o                         
  -8 -10   9          0.51        -20.18        20.18 o                         
  -7 -10   9        129.86        126.95        14.26 o                         
  -6 -10   9        396.10        385.96        24.47 o                         
  -5 -10   9        311.96        313.92        20.18 o                         
  -4 -10   9        232.53        225.28        16.01 o                         
  -3 -10   9        137.73        156.86        15.76 o                         
  -2 -10   9        350.56        379.83        24.18 o                         
  -1 -10   9          2.57         -0.85        13.45 o                         
   0 -10   9        208.80        179.91        20.95 o                         
   1 -10   9        102.37        121.62        23.85 o                         
   2 -10   9         45.40         41.32        22.98 o                         
 -10  -9   9         12.33          3.68        19.73 o                         
  -9  -9   9         97.37         98.10        14.04 o                         
  -8  -9   9          6.03         24.89        11.23 o                         
  -7  -9   9         23.38         25.16        10.41 o                         
  -6  -9   9        188.59        215.26        12.49 o                         
  -5  -9   9        590.60        603.77        32.47 o                         
  -4  -9   9        937.19        915.15        26.11 o                         
  -3  -9   9         13.86          5.59        16.99 o                         
  -2  -9   9         62.43         47.25        11.60 o                         
  -1  -9   9          7.55         20.74        12.12 o                         
   0  -9   9         95.58         87.76        18.90 o                         
   1  -9   9         10.51          2.93        11.45 o                         
   2  -9   9         18.05         24.61        13.61 o                         
   3  -9   9         45.23         19.60        15.81 o                         
   4  -9   9         36.49         65.82        23.10 o                         
 -11  -8   9          4.58         -0.36        31.55 o                         
 -10  -8   9          1.36         -4.18        15.99 o                         
  -9  -8   9        296.32        317.78        19.52 o                         
  -8  -8   9          1.18         16.59         9.82 o                         
  -7  -8   9          6.51         -1.86         9.09 o                         
  -6  -8   9          1.70         -1.04         7.77 o                         
  -5  -8   9         47.41         50.99         7.91 o                         
  -4  -8   9         14.91          7.27         7.57 o                         
  -3  -8   9         43.82         42.03         6.77 o                         
  -2  -8   9        565.95        611.42        20.67 o                         
  -1  -8   9        152.08        148.07        10.83 o                         
   0  -8   9         33.02         28.95         9.33 o                         
   1  -8   9         16.13         12.52         9.72 o                         
   2  -8   9         13.07         19.87        10.59 o                         
   3  -8   9         63.35         38.35        12.12 o                         
   4  -8   9        132.48        133.03        17.18 o                         
   5  -8   9         10.51         25.93        17.56 o                         
 -11  -7   9        112.11        115.52        20.25 o                         
 -10  -7   9         32.38         31.03        13.22 o                         
  -9  -7   9        167.78        195.60        13.94 o                         
  -8  -7   9          3.29          9.34         9.19 o                         
  -7  -7   9        218.51        226.10        12.01 o                         
  -6  -7   9        328.30        376.31        15.41 o                         
  -5  -7   9        267.88        284.82        11.97 o                         
  -4  -7   9        182.67        158.12        11.07 o                         
  -3  -7   9          2.49          0.58         6.64 o                         
  -2  -7   9          7.69          4.10         6.80 o                         
  -1  -7   9         99.29        110.02         8.28 o                         
   0  -7   9        334.38        354.08        15.84 o                         
   1  -7   9         11.47          5.13         7.28 o                         
   2  -7   9        741.83        762.09        25.10 o                         
   3  -7   9        138.04        168.43        14.13 o                         
   4  -7   9        213.06        243.47        15.01 o                         
   5  -7   9        554.66        595.14        26.91 o                         
   6  -7   9        142.78        161.95        16.90 o                         
 -11  -6   9         57.02         27.49        19.17 o                         
 -10  -6   9         31.82        -13.83        13.83 o                         
  -9  -6   9        230.78        229.96        18.62 o                         
  -8  -6   9          6.52          4.44         8.56 o                         
  -7  -6   9          4.09          7.84         7.24 o                         
  -6  -6   9         19.41         11.29         6.67 o                         
  -5  -6   9         87.38         83.65         7.05 o                         
  -4  -6   9         78.25         56.16         6.73 o                         
  -3  -6   9         13.30          8.62         4.84 o                         
  -2  -6   9         13.73         11.60         5.32 o                         
  -1  -6   9          5.98         -3.96         5.95 o                         
   0  -6   9       2063.46       2101.51        42.13 o                         
   1  -6   9         69.81         74.03         7.76 o                         
   2  -6   9         31.56         29.85         7.44 o                         
   3  -6   9        129.47        115.83         8.90 o                         
   4  -6   9        114.96        106.88        10.62 o                         
   5  -6   9          1.37         -9.39        12.35 o                         
   6  -6   9          7.90         -4.52        10.10 o                         
   7  -6   9          7.70         -2.65        14.69 o                         
 -11  -5   9         20.31          4.43        20.77 o                         
 -10  -5   9         32.14         13.72        12.45 o                         
  -9  -5   9        156.73        167.03        14.29 o                         
  -8  -5   9        298.94        317.20        13.35 o                         
  -7  -5   9         97.26         83.47         7.58 o                         
  -6  -5   9        247.72        254.93        12.29 o                         
  -5  -5   9          2.03          1.48         5.41 o                         
  -4  -5   9         23.97         18.69         5.83 o                         
  -3  -5   9        447.26        467.41        13.97 o                         
  -2  -5   9         50.43         52.12         5.47 o                         
  -1  -5   9       1269.72       1283.84        26.96 o                         
   0  -5   9         40.71         55.49         6.38 o                         
   1  -5   9        893.98        887.16        22.18 o                         
   2  -5   9        536.87        515.10        17.02 o                         
   3  -5   9         51.08         40.72         6.89 o                         
   4  -5   9         74.61         68.17         7.92 o                         
   5  -5   9        144.36        116.82        10.68 o                         
   6  -5   9          3.29         -6.80         8.85 o                         
   7  -5   9         29.23         15.19         9.94 o                         
   8  -5   9          6.95          7.68        16.76 o                         
 -11  -4   9        305.11        340.26        29.47 o                         
 -10  -4   9        501.64        511.50        22.99 o                         
  -9  -4   9        406.94        450.90        19.00 o                         
  -8  -4   9         70.83         83.73         8.86 o                         
  -7  -4   9       1089.20       1136.96        24.37 o                         
  -6  -4   9       1330.25       1427.03        27.75 o                         
  -5  -4   9       1835.77       1912.18        34.30 o                         
  -4  -4   9       1464.66       1566.10        35.26 o                         
  -3  -4   9        163.12        127.99         7.00 o                         
  -2  -4   9       1940.80       1919.86        36.47 o                         
  -1  -4   9       1584.09       1714.29        29.93 o                         
   0  -4   9       1725.21       1652.04        32.21 o                         
   1  -4   9        852.67        852.03        21.87 o                         
   2  -4   9        574.71        584.61        17.79 o                         
   3  -4   9       1250.37       1295.33        28.89 o                         
   4  -4   9        607.60        581.60        17.27 o                         
   5  -4   9       1444.28       1514.32        29.96 o                         
   6  -4   9        380.78        375.24        15.47 o                         
   7  -4   9        841.47        828.74        27.33 o                         
   8  -4   9         28.98         25.89        12.63 o                         
   9  -4   9        248.32        252.78        23.71 o                         
 -11  -3   9         62.85         69.24        17.94 o                         
 -10  -3   9         40.21         26.86        11.40 o                         
  -9  -3   9         19.37          8.13         8.89 o                         
  -8  -3   9         74.56         74.06         7.87 o                         
  -7  -3   9          9.54         11.43         6.05 o                         
  -6  -3   9         11.01         17.99         5.43 o                         
  -5  -3   9        311.77        340.46        12.52 o                         
  -4  -3   9        768.49        794.91        17.25 o                         
  -3  -3   9         27.79         19.95         4.28 o                         
  -2  -3   9        494.95        474.99        13.12 o                         
  -1  -3   9        263.50        305.24        11.62 o                         
   0  -3   9        417.64        396.45        10.43 o                         
   1  -3   9        673.81        646.42        18.18 o                         
   2  -3   9        685.36        689.51        17.82 o                         
   3  -3   9        277.38        271.66        10.41 o                         
   4  -3   9        378.86        354.88        12.58 o                         
   5  -3   9        328.33        329.81        11.64 o                         
   6  -3   9         52.81         43.81         6.75 o                         
   7  -3   9         45.53         34.91         7.74 o                         
   8  -3   9          4.95         12.54        11.98 o                         
   9  -3   9          0.51         34.32        17.52 o                         
  10  -3   9          0.06         -3.47        21.37 o                         
 -11  -2   9          0.31        -27.31        27.31 o                         
 -10  -2   9         70.55         61.04        16.29 o                         
  -9  -2   9        104.99         93.26        13.81 o                         
  -8  -2   9          9.16         -0.46         6.30 o                         
  -7  -2   9        442.94        439.67        14.00 o                         
  -6  -2   9         42.95         41.84         5.29 o                         
  -5  -2   9         90.42         71.40         5.60 o                         
  -4  -2   9        266.89        275.32        10.30 o                         
  -3  -2   9        432.75        446.69        12.39 o                         
  -2  -2   9        468.78        460.37        13.13 o                         
  -1  -2   9       2030.45       2316.10        41.38 o                         
   0  -2   9        774.74        679.15        14.87 o                         
   1  -2   9       2518.21       2654.21        51.96 o                         
   2  -2   9        258.32        277.57        10.73 o                         
   3  -2   9        629.62        698.97        15.55 o                         
   4  -2   9        138.71        116.84         6.00 o                         
   5  -2   9         34.80         22.90         4.95 o                         
   6  -2   9          2.25          3.75         6.33 o                         
   7  -2   9          0.19         11.58         6.31 o                         
   8  -2   9         17.08         16.85        10.33 o                         
   9  -2   9         18.97         10.70        13.58 o                         
  10  -2   9         41.99         52.62        17.81 o                         
 -11  -1   9        138.10        164.01        56.74 o                         
 -10  -1   9        307.68        246.43        18.17 o                         
  -9  -1   9        376.41        417.64        26.85 o                         
  -8  -1   9        110.48        106.48        11.40 o                         
  -7  -1   9        920.87        962.63        26.22 o                         
  -6  -1   9       1910.10       2059.53        40.23 o                         
  -5  -1   9       1351.56       1437.23        29.68 o                         
  -4  -1   9       2104.60       2117.47        37.42 o                         
  -3  -1   9        229.03        158.95         8.29 o                         
  -2  -1   9       1823.28       1819.82        33.57 o                         
  -1  -1   9       2301.50       2196.17        39.43 o                         
   0  -1   9       1242.88       1241.94        26.15 o                         
   1  -1   9      10457.72      10655.65       187.38 o                         
   2  -1   9        663.97        571.49        14.35 o                         
   3  -1   9       3139.78       3044.73        50.55 o                         
   4  -1   9       1062.63       1013.17        20.59 o                         
   5  -1   9       2456.28       2531.31        45.65 o                         
   6  -1   9       1251.98       1256.80        26.15 o                         
   7  -1   9       1161.51       1192.57        24.99 o                         
   8  -1   9         96.70         86.82         9.53 o                         
   9  -1   9        269.81        266.88        18.87 o                         
  10  -1   9        521.45        484.60        29.92 o                         
  11  -1   9        324.28        287.05        29.24 o                         
 -10   0   9          6.56        -17.14        19.67 o                         
  -9   0   9        105.95         88.09        14.67 o                         
  -8   0   9         33.68         39.40        11.13 o                         
  -7   0   9         99.21         91.65         9.17 o                         
  -6   0   9         29.53         25.57         7.20 o                         
  -5   0   9         72.20         66.67         6.55 o                         
  -4   0   9        456.93        455.34        13.82 o                         
  -3   0   9       1472.32       1484.02        31.67 o                         
  -2   0   9          2.74         14.98         3.23 o                         
  -1   0   9        292.52        248.14         8.62 o                         
   0   0   9          9.26          4.41         2.98 o                         
   1   0   9       1461.82       1315.00        24.35 o                         
   2   0   9       1630.32       1738.56        33.33 o                         
   3   0   9         66.82         55.18         4.18 o                         
   4   0   9        199.63        196.88         7.66 o                         
   5   0   9         35.40         22.20         4.35 o                         
   6   0   9         65.64         64.75         5.58 o                         
   7   0   9        550.64        597.21        16.12 o                         
   8   0   9         68.55         44.85         8.07 o                         
   9   0   9         56.00         31.91        13.67 o                         
  10   0   9        426.15        473.18        28.01 o                         
  11   0   9         82.14         64.05        19.17 o                         
 -10   1   9          0.33        -17.26        22.46 o                         
  -9   1   9         23.55         22.93        13.88 o                         
  -8   1   9          2.24          2.11        12.52 o                         
  -7   1   9         53.67         47.38         9.37 o                         
  -6   1   9         29.05         44.77         7.26 o                         
  -5   1   9         74.97         68.37         6.81 o                         
  -4   1   9          0.05          3.91         5.41 o                         
  -3   1   9        924.82        959.98        25.34 o                         
  -2   1   9        214.95        238.97         9.95 o                         
  -1   1   9          1.20          3.55         2.58 o                         
   0   1   9          1.97         -0.23         3.04 o                         
   1   1   9        142.07        141.43         6.93 o                         
   2   1   9        367.67        374.04        10.48 o                         
   3   1   9        558.71        690.36        14.36 o                         
   4   1   9         42.23         35.11         3.80 o                         
   5   1   9       2067.22       2113.90        40.07 o                         
   6   1   9        388.52        415.72        12.64 o                         
   7   1   9        530.28        542.35        16.53 o                         
   8   1   9        110.42         99.69         7.74 o                         
   9   1   9        232.20        241.34        11.85 o                         
  10   1   9        554.78        572.36        24.51 o                         
  11   1   9          2.13         18.90        16.17 o                         
  12   1   9        200.08        242.78        23.21 o                         
  -9   2   9        264.15        244.97        24.11 o                         
  -8   2   9        599.27        639.78        28.29 o                         
  -7   2   9        551.16        550.06        23.14 o                         
  -6   2   9       1364.67       1375.84        32.83 o                         
  -5   2   9       2098.78       2108.49        42.16 o                         
  -4   2   9       1393.29       1442.69        30.47 o                         
  -3   2   9       2989.73       2903.38        53.53 o                         
  -2   2   9       3488.99       3753.07        66.74 o                         
  -1   2   9       2082.78       2068.71        33.85 o                         
   0   2   9         24.99         12.28         2.99 o                         
   1   2   9       1886.68       1802.15        32.81 o                         
   2   2   9       2597.70       2768.79        45.59 o                         
   3   2   9       1320.04       1232.05        24.58 o                         
   4   2   9        849.93        863.69        18.23 o                         
   5   2   9       7822.02       8331.81       134.98 o                         
   6   2   9       1014.39       1031.54        21.33 o                         
   7   2   9       4626.36       4904.42        79.81 o                         
   8   2   9        248.59        228.41        10.24 o                         
   9   2   9        648.84        723.37        18.43 o                         
  10   2   9        244.03        247.07        12.06 o                         
  11   2   9        239.72        283.40        19.77 o                         
  12   2   9        169.96        161.91        18.91 o                         
  -9   3   9         52.27         68.75        21.55 o                         
  -8   3   9         13.84         27.24        15.49 o                         
  -7   3   9         64.54         55.71        11.50 o                         
  -6   3   9          5.48          3.61         8.18 o                         
  -5   3   9        955.47        896.32        22.91 o                         
  -4   3   9          3.68         -2.28         5.91 o                         
  -3   3   9        341.64        340.77        12.73 o                         
  -2   3   9        398.82        481.81        13.65 o                         
  -1   3   9        966.60       1049.44        21.17 o                         
   0   3   9        152.41        149.81         6.18 o                         
   1   3   9       1580.47       1403.39        27.20 o                         
   2   3   9       1434.48       1459.97        39.48 o                         
   3   3   9       1209.66       1109.47        23.62 o                         
   4   3   9        753.32        809.57        17.34 o                         
   5   3   9       1642.44       1850.14        34.08 o                         
   6   3   9        416.41        310.85        11.23 o                         
   7   3   9        825.52        871.06        22.97 o                         
   8   3   9        221.43        232.38        11.40 o                         
   9   3   9        160.53        152.62         8.41 o                         
  10   3   9        398.15        407.49        15.63 o                         
  11   3   9        244.64        258.03        16.07 o                         
  12   3   9        330.17        327.83        20.42 o                         
  13   3   9         59.19         37.77        23.13 o                         
  -8   4   9          2.44         26.23        15.63 o                         
  -7   4   9          0.77          3.22        16.21 o                         
  -6   4   9        126.51        125.56        12.11 o                         
  -5   4   9         54.13         57.44        11.26 o                         
  -4   4   9        471.59        468.67        15.62 o                         
  -3   4   9         81.10         86.35         6.48 o                         
  -2   4   9       1091.85       1115.17        21.45 o                         
  -1   4   9        731.17        748.72        15.96 o                         
   0   4   9        866.08        865.19        17.20 o                         
   1   4   9       1676.03       1717.20        29.78 o                         
   2   4   9         49.43         61.35         4.65 o                         
   3   4   9        177.50        236.47         9.71 o                         
   4   4   9        201.22        188.82         8.95 o                         
   5   4   9         79.03         89.57         6.05 o                         
   6   4   9        678.90        686.80        17.29 o                         
   7   4   9         79.67         93.16         6.07 o                         
   8   4   9        350.31        330.41        12.08 o                         
   9   4   9        190.11        187.97        10.45 o                         
  10   4   9        904.60        943.75        23.83 o                         
  11   4   9         26.59         19.78         9.04 o                         
  12   4   9        124.10        126.65        11.91 o                         
  13   4   9          4.74        -11.24        19.23 o                         
  -8   5   9         57.97         38.50        22.35 o                         
  -7   5   9        478.27        477.81        38.30 o                         
  -6   5   9        347.36        399.11        24.83 o                         
  -5   5   9        232.29        272.12        15.13 o                         
  -4   5   9        603.76        619.32        20.88 o                         
  -3   5   9         16.96         24.59         5.28 o                         
  -2   5   9       1149.05       1221.46        27.77 o                         
  -1   5   9       1299.68       1336.53        28.72 o                         
   0   5   9       1212.66       1244.57        24.99 o                         
   1   5   9       4045.66       4173.36        69.15 o                         
   2   5   9         89.23        100.37         5.87 o                         
   3   5   9       5936.61       5755.50       103.69 o                         
   4   5   9         65.26         62.89         6.25 o                         
   5   5   9        848.88        905.43        24.92 o                         
   6   5   9        103.58        106.34         5.90 o                         
   7   5   9        637.65        657.23        15.57 o                         
   8   5   9        198.79        182.36         8.47 o                         
   9   5   9         92.20        110.64         8.08 o                         
  10   5   9        301.15        295.79        13.50 o                         
  11   5   9         62.41         86.42        10.42 o                         
  12   5   9         60.49         60.47        12.55 o                         
  13   5   9         48.03         90.61        18.56 o                         
  -7   6   9         38.15         13.88        17.83 o                         
  -6   6   9         42.31         29.84         9.20 o                         
  -5   6   9         94.15        103.67        10.82 o                         
  -4   6   9          3.71          7.83         7.09 o                         
  -3   6   9        557.81        538.59        17.44 o                         
  -2   6   9        588.04        572.57        16.40 o                         
  -1   6   9       5575.41       5698.11        99.09 o                         
   0   6   9        136.11        158.13         8.78 o                         
   1   6   9       1022.66        987.07        26.54 o                         
   2   6   9        444.01        465.81        11.34 o                         
   3   6   9       1254.61       1321.47        27.05 o                         
   4   6   9       1993.76       1961.81        39.47 o                         
   5   6   9        217.55        201.42         9.48 o                         
   6   6   9       2399.70       2450.66        44.38 o                         
   7   6   9        369.54        382.28        12.36 o                         
   8   6   9          2.71          2.17         5.53 o                         
   9   6   9       1313.48       1368.45        27.32 o                         
  10   6   9        615.74        559.02        20.14 o                         
  11   6   9        137.22        121.37        11.12 o                         
  12   6   9        272.21        300.55        17.41 o                         
  13   6   9         44.91         40.42        15.87 o                         
  -6   7   9        200.95        233.88        14.84 o                         
  -5   7   9          0.28         -4.44         9.50 o                         
  -4   7   9         11.81         -0.30         8.63 o                         
  -3   7   9          1.44         -0.70         7.23 o                         
  -2   7   9         87.06         72.02         7.02 o                         
  -1   7   9          6.27         -1.87         5.72 o                         
   0   7   9        102.98         91.94         7.31 o                         
   1   7   9        158.27        124.80         8.17 o                         
   2   7   9        195.75        211.48        11.33 o                         
   3   7   9         22.13         27.38         3.65 o                         
   4   7   9       1134.83       1162.76        26.16 o                         
   5   7   9        330.15        348.96        12.39 o                         
   6   7   9        191.67        193.33        10.12 o                         
   7   7   9        107.96         96.60         6.30 o                         
   8   7   9          9.33          1.32         5.37 o                         
   9   7   9        164.93        182.04         9.44 o                         
  10   7   9        218.60        220.84        11.85 o                         
  11   7   9         48.46         32.50         9.77 o                         
  12   7   9         43.17         34.75        11.29 o                         
  13   7   9          2.23         -8.52        14.94 o                         
  -5   8   9         43.69         19.25        20.77 o                         
  -4   8   9        111.62        131.46        13.03 o                         
  -3   8   9        320.70        323.80        19.69 o                         
  -2   8   9         27.79         34.64         7.70 o                         
  -1   8   9        232.70        247.98        13.33 o                         
   0   8   9        218.76        209.38        10.52 o                         
   1   8   9         57.69         57.79         6.42 o                         
   2   8   9         46.44         33.02         5.59 o                         
   3   8   9        289.81        310.89        13.26 o                         
   4   8   9         16.25         17.86         4.06 o                         
   5   8   9        388.39        377.57        11.08 o                         
   6   8   9         37.56         28.96         5.22 o                         
   7   8   9        641.02        633.38        15.86 o                         
   8   8   9        170.83        171.63         9.00 o                         
   9   8   9         14.93         -6.35         6.35 o                         
  10   8   9        143.51        119.15         9.10 o                         
  11   8   9         54.16         47.89         9.55 o                         
  12   8   9         10.58          9.81        12.18 o                         
  13   8   9          0.46         -6.69        14.67 o                         
  -4   9   9          0.47          5.02        12.52 o                         
  -3   9   9        166.66        157.60        13.94 o                         
  -2   9   9          4.30          2.22        16.80 o                         
  -1   9   9        251.61        251.67        14.18 o                         
   0   9   9        760.55        840.63        24.27 o                         
   1   9   9         87.31         84.88         7.14 o                         
   2   9   9          2.67          7.90         6.08 o
[truncated: 278,965 more chars]
